# Supplementary material for: MSBooster: improving peptide identification rates using deep learning-based features
Source: Nat Commun. 2023 Jul 27;14:4539. doi: 10.1038/s41467-023-40129-9 (PMC10374903; doi:10.1038/s41467-023-40129-9)
Supplement: Supplementary file 5 — Supplementary Data 1 [file 41467_2023_40129_MOESM5_ESM.xlsx]

## Sheet: Description
The following tabs report average peptide/protein numbers across multiple Percolator runs, along with independent t-test t statistics and p values that correspond with the significance starts in the main figures

## Sheet: Klaeger et al., 2021
independent t-test
condition 1	condition 2	t-statistic	p-value
original	RT	40.4669	3.95679e-19
RT	spectra	13.6101	6.48354e-11
spectra	spectra+RT	45.1019	5.72157e-20
average peptides
original	7714.1
RT	8993.5
spectra	9286.7
spectra+RT	10138
one sample t test
condition 1	condition 2	t-statistic	p-value
msbooster with DIANN	maxquant with prosit	34.5	7e-11
maxquant with prosit	msbooster with prosit	5.9	0.0002

## Sheet: Gao et al., 2021
independent t-test
MSFragger-DIA
peptides					proteins
condition 1	condition 2	t-statistic	p-value		condition 1	condition 2	t-statistic	p-value
original	RT	100.664	3.21677e-26		original	RT	28.6958	1.75667e-16
RT	spectra	171.97	2.11502e-30		RT	spectra	42.2306	1.84987e-19
spectra	spectra+RT	76.6506	4.29621e-24		spectra	spectra+RT	34.0039	8.72677e-18
average peptides					average proteins
100384	105499	115848	117085		8427.3	8700.2	9049.8	9178.9
DIA-Umpire
peptides					proteins
condition 1	condition 2	t-statistic	p-value		condition 1	condition 2	t-statistic	p-value
original	RT	77.828	3.26787e-24		original	RT	37.8861	1.27881e-18
RT	spectra	120.787	1.21566e-27		RT	spectra	61.0718	2.52767e-22
spectra	spectra+RT	17.4601	9.90446e-13		spectra	spectra+RT	16.7562	1.99438e-12
average peptides					average proteins
78571.9	83019.2	89235.7	91649.6		7422.4	7676.5	7891.6	8088

## Sheet: Williams et al., 2020
independent t-test
peptides						average peptides
condition 1	condition 2	cells	t-statistic	p-value		original	spectra	RT	spectra+RT
original	spectra+RT	1	13.9265	4.43541e-11		1954.1	2031.2	2005.2	2046.4
original	spectra+RT	3	43.5376	1.07418e-19		3236.8	3433.9	3483.6	3552.8
original	spectra+RT	10	31.1203	4.1932e-17		5076.3	5253.4	5296.7	5361.3
original	spectra+RT	50	113.738	3.58295e-27		9660.2	10210.1	10497.3	10682.7
proteins						average proteins
condition 1	condition 2	cells	t-statistic	p-value		original	spectra	RT	spectra+RT
original	spectra+RT	1	2.78962	0.0121029		517.1	532.4	519.9	531.7
original	spectra+RT	3	11.9962	5.072e-10		774.3	831.8	822.9	856.2
original	spectra+RT	10	5.25511	5.3628e-05		1111.9	1131	1141.8	1153.8
original	spectra+RT	50	25.5273	1.37545e-15		1992.1	2098	2144.9	2193

## Sheet: Lamanna et al., 2020
independent t-test
peptides						average peptides
condition 1	condition 2	cells	t-statistic	p-value		original	spectra	RT	spectra+RT
original	spectra+RT	1	57.2247	8.10719e-22		5182.7	5677.7	5427.5	5824.2
original	spectra+RT	5	85.9821	5.46204e-25		8835.4	9462.1	9146.5	9649.6
proteins						average proteins
condition 1	condition 2	cells	t-statistic	p-value		original	spectra	RT	spectra+RT
original	spectra+RT	1	14.315	2.81052e-11		964.6	1040.6	996.5	1070.6
original	spectra+RT	5	21.0632	3.93176e-14		1443.6	1551.9	1488.9	1618.4

## Sheet: Meier et al., 2018
independent t-test
peptides					proteins
condition 1	condition 2	t-statistic	p-value		t-statistic	p-value
hyperscore	original	285.994	2.24127e-34		75.3616	5.82471e-24
IMfeature	original	138.147	3.58111e-19		72.0948	4.54404e-16
base	original	224.53	1.74366e-32		54.407	2.00182e-21
base	base+IMfeature	6.92647	1.789e-06		3.65563	0.00180882
base+charge	base+IMfeature	2.64478	0.0227979		2.9926	0.0122407
base+1/K0+charge	base+IMfeature	22.9102	1.23881e-10		6.53723	4.20812e-05
base+1/K0+charge	base+1/K0+charge+Imfeature	0.0468008	0.964915		0.556711	0.607401
features	average peptides	average proteins
hyperscore	61225.1	6645.9
original	64224.9	6793
IMfeature	64478.7	6831.9
spectra	65487.6	6868.4
RT	65787.6	6910
spectra+RT (base)	66723.2	6978.8
base+IMfeature	66775	6994.2
base+1/K0	66718.3	6974
base+charge	66798.7	7010
base+1/K0+charge	67053.3	7037.67
base+1/K0+charge+IMfeature	67052.3	7043

## Sheet: Supp Fig 8
independent t-test
a			b			c			d			e
t-statistic	p-value		t-statistic	p-value		t-statistic	p-value		t-statistic	p-value		t-statistic	p-value
-1.41274	0.17479		-24.0988	3.77112e-15		-5.64539	2.34856e-05		-1.41274	0.17479		2.97959	0.0080339
f 1 cell			f 3 cell			f 10 cell			f 50 cell
t-statistic	p-value		t-statistic	p-value		t-statistic	p-value		t-statistic	p-value
0.314547	0.756723		0.548212	0.590282		-5.58091	2.68849e-05		-1.82096	0.0852786
g 1 cell			g 3 cell			g 10 cell			g 50 cell
t-statistic	p-value		t-statistic	p-value		t-statistic	p-value		t-statistic	p-value
0.0245235	0.980705		1.48561	0.154686		-1.76398	0.0947007		1.7562	0.0960544
h						i
condition 1	condition 2	t-statistic	p-value			condition 1	condition 2	t-statistic	p-value
spectraRT	multiple spectraRT	-9.3112	2.6474e-08			spectraRT	multiple spectraRT	-0.935105	0.362111
spectraRTIM	multiple spectraRTIM	-13.5882	6.65773e-11			spectraRTIM	multiple spectraRTIM	-1.7498	0.0971813
