# Supplementary material for: MSBooster: improving peptide identification rates using deep learning-based features
Source: Nat Commun. 2023 Jul 27;14:4539. doi: 10.1038/s41467-023-40129-9 (PMC10374903; doi:10.1038/s41467-023-40129-9)
Supplement: Supplementary file 7 — Source Data [file 41467_2023_40129_MOESM7_ESM.xlsx]

## Sheet: Fig 2a
original	RT	spectra	spectra+RT
7716	9046	9201	10172
7772	9015	9294	10231
7607	9093	9297	10192
7757	8987	9297	10139
7674	8877	9327	10083
7554	8976	9307	10099
7786	8940	9296	10154
7765	9002	9290	10097
7716	9030	9279	10084
7794	8969	9279	10129

## Sheet: Fig 2 original peptides
Peptide	Prev AA	Next AA	Peptide Length	Charges	Probability	Spectral Count	Intensity	Assigned Modifications	Observed Modifications	Protein	Protein ID	Entry Name	Gene	Protein Description	Mapped Genes	Mapped Proteins
AAADPNAAWAA	A	Y	11	1	0.9792	1	0			sp|Q92945|FUBP2_HUMAN	Q92945	FUBP2_HUMAN	KHSRP	Far upstream element-binding protein 2
AAAIEVHEV	I	L	9	2	0.987	1	0			sp|P07954|FUMH_HUMAN	P07954	FUMH_HUMAN	FH	Fumarate hydratase, mitochondrial
AAAKDTHEDHDTSTENTDESNHD	M	P	23	4	0.9988	1	0	N-term(42.0106)		sp|P43487|RANG_HUMAN	P43487	RANG_HUMAN	RANBP1	Ran-specific GTPase-activating protein
AAALIIHHV	D	K	9	2	0.9981	1	0			sp|Q96ST3|SIN3A_HUMAN	Q96ST3	SIN3A_HUMAN	SIN3A	Paired amphipathic helix protein Sin3a
AAFDDAIAELDTLSEESYK	K	D	19	2	1	1	0			sp|P62258|1433E_HUMAN	P62258	1433E_HUMAN	YWHAE	14-3-3 protein epsilon
AAFDNFKEV	L	C	9	2	0.9725	1	0			sp|Q8IVF7|FMNL3_HUMAN	Q8IVF7	FMNL3_HUMAN	FMNL3	Formin-like protein 3	FMNL1	sp|O95466|FMNL1_HUMAN
AAFGGNPKSV	I	T	10	2	0.9998	2	0			sp|P06276|CHLE_HUMAN	P06276	CHLE_HUMAN	BCHE	Cholinesterase
AAGPPISEGK	F	Y	10	2	0.9937	1	0			sp|Q15517|CDSN_HUMAN	Q15517	CDSN_HUMAN	CDSN	Corneodesmosin
AAGPPISEGKY	F	F	11	2	1	1	0			sp|Q15517|CDSN_HUMAN	Q15517	CDSN_HUMAN	CDSN	Corneodesmosin
AAGPPISEGKYF	F	S	12	2	0.9996	1	0			sp|Q15517|CDSN_HUMAN	Q15517	CDSN_HUMAN	CDSN	Corneodesmosin
AAGQAGNEAGRFG	N	Q	13	2	1	1	0			sp|Q6UWP8|SBSN_HUMAN	Q6UWP8	SBSN_HUMAN	SBSN	Suprabasin
AAGQAGNEAGRFGQGVH	N	H	17	3	0.9845	1	0			sp|Q6UWP8|SBSN_HUMAN	Q6UWP8	SBSN_HUMAN	SBSN	Suprabasin
AALEEADKMFL	S	R	11	2	1	5	0	9M(15.9949)		sp|Q9Y6B2|EID1_HUMAN	Q9Y6B2	EID1_HUMAN	EID1	EP300-interacting inhibitor of differentiation 1
AALGNKVVESLRA	V	Q	13	3	1	2	0			sp|Q12905|ILF2_HUMAN	Q12905	ILF2_HUMAN	ILF2	Interleukin enhancer-binding factor 2
AALKYIPSV	V	L	9	2	0.9973	1	0			sp|Q92608|DOCK2_HUMAN	Q92608	DOCK2_HUMAN	DOCK2	Dedicator of cytokinesis protein 2
AALPNVYEV	L	I	9	1	0.9995	3	0			sp|P33992|MCM5_HUMAN	P33992	MCM5_HUMAN	MCM5	DNA replication licensing factor MCM5
AALSKIFAV	V	A	9	2	0.9958	1	0			sp|Q9H2D1|MFTC_HUMAN	Q9H2D1	MFTC_HUMAN	SLC25A32	Mitochondrial folate transporter/carrier
AAPATRAAL	L	C	9	2	0.9878	1	0			sp|Q8N697|S15A4_HUMAN	Q8N697	S15A4_HUMAN	SLC15A4	Solute carrier family 15 member 4
AAPKAGPGV	A	V	9	2	0.9842	1	0			sp|Q15691|MARE1_HUMAN	Q15691	MARE1_HUMAN	MAPRE1	Microtubule-associated protein RP/EB family member 1
AAPLRLIAA	A	K	9	2	0.9933	1	0			sp|Q9NU22|MDN1_HUMAN	Q9NU22	MDN1_HUMAN	MDN1	Midasin
AAPPAPVHA	T	Q	9	2	0.9773	1	0			sp|Q04721|NOTC2_HUMAN	Q04721	NOTC2_HUMAN	NOTCH2	Neurogenic locus notch homolog protein 2
AAPPPSVTV	A	G	9	1	0.9697	1	0			sp|Q9H0E3|SP130_HUMAN	Q9H0E3	SP130_HUMAN	SAP130	Histone deacetylase complex subunit SAP130
AASSDSAQGSDVSLTACKV	Q	-	19	2	1	1	0	17C(57.0215)		sp|P04439|HLAA_HUMAN	P04439	HLAA_HUMAN	HLA-A	HLA class I histocompatibility antigen, A alpha chain
AATEIVERV	D	A	9	2	0.9944	1	0			sp|Q9UID3|VPS51_HUMAN	Q9UID3	VPS51_HUMAN	VPS51	Vacuolar protein sorting-associated protein 51 homolog
AAVAAALARLLAA	A	F	13	2	1	1	0			sp|Q8TCT7|SPP2B_HUMAN	Q8TCT7	SPP2B_HUMAN	SPPL2B	Signal peptide peptidase-like 2B
AAWARPLSV	A	S	9	2	0.9998	1	0			sp|Q9H488|OFUT1_HUMAN	Q9H488	OFUT1_HUMAN	POFUT1	GDP-fucose protein O-fucosyltransferase 1
AAYEGSVAKV	R	S	10	2	1	1	0			sp|Q8IWY9|CDAN1_HUMAN	Q8IWY9	CDAN1_HUMAN	CDAN1	Codanin-1
ADASLLKKV	L	G	9	2	0.9886	2	0			sp|Q9UBB4|ATX10_HUMAN	Q9UBB4	ATX10_HUMAN	ATXN10	Ataxin-10
ADLINNLGTIAK	K	S	12	2	0.9911	1	0			sp|P08238|HS90B_HUMAN	P08238	HS90B_HUMAN	HSP90AB1	Heat shock protein HSP 90-beta	HSP90AA1, HSP90AA2P, HSP90AB2P	sp|P07900|HS90A_HUMAN, sp|Q14568|HS902_HUMAN, sp|Q58FF8|H90B2_HUMAN
ADLVHHV	L	R	7	2	0.9951	3	0			sp|Q9Y4A5|TRRAP_HUMAN	Q9Y4A5	TRRAP_HUMAN	TRRAP	Transformation/transcription domain-associated protein
ADQLTEEQIAEFK	M	E	13	2	1	1	0	N-term(42.0106)		sp|P0DP23|CALM1_HUMAN	P0DP23	CALM1_HUMAN	CALM1	Calmodulin-1	CALM2, CALM3	sp|P0DP24|CALM2_HUMAN, sp|P0DP25|CALM3_HUMAN
AEEVEEERLK	M	Y	10	2	1	2	0	N-term(42.0106)		contam_sp|O82803|SRPP_HEVBR	contam_sp|O82803|SRPP_HEVBR Small rubber particle protein OS=Hevea brasiliensis GN=SRPP PE=1 SV=1	contam_sp|O82803|SRPP_HEVBR Small rubber particle protein OS=Hevea brasiliensis GN=SRPP PE=1 SV=1		Small
AEFEVHEVYAVDVLVSSGEGK	K	A	21	3	0.9996	1	0			sp|Q9UQ80|PA2G4_HUMAN	Q9UQ80	PA2G4_HUMAN	PA2G4	Proliferation-associated protein 2G4
AEMLKENKV	L	L	9	2	0.9813	1	0	3M(15.9949)		sp|P28289|TMOD1_HUMAN	P28289	TMOD1_HUMAN	TMOD1	Tropomodulin-1
AESLYQSKYEEL	E	Q	12	2	0.9962	1	0			contam_sp|P04264|K2C1_HUMAN	contam_sp|P04264|K2C1_HUMAN Keratin, type II cytoskeletal 1 OS=Homo sapiens GN=KRT1 PE=1 SV=6	contam_sp|P04264|K2C1_HUMAN Keratin, type II cytoskeletal 1 OS=Homo sapiens GN=KRT1 PE=1 SV=6		Keratin,
AFGGSGGRGSSSGGGY	A	S	16	2	0.9991	1	0			contam_sp|P35908|K22E_HUMAN	contam_sp|P35908|K22E_HUMAN Keratin, type II cytoskeletal 2 epidermal OS=Homo sapiens GN=KRT2 PE=1 SV=2	contam_sp|P35908|K22E_HUMAN Keratin, type II cytoskeletal 2 epidermal OS=Homo sapiens GN=KRT2 PE=1 SV=2		Keratin,
AGDDAPRAVFPSIVGRPRHQGVMV	F	G	24	4	1	1	0	23M(15.9949)		sp|P60709|ACTB_HUMAN	P60709	ACTB_HUMAN	ACTB	Actin, cytoplasmic 1	ACTA1, ACTA2, ACTC1, ACTG1, ACTG2	sp|P62736|ACTA_HUMAN, sp|P63261|ACTG_HUMAN, sp|P63267|ACTH_HUMAN, sp|P68032|ACTC_HUMAN, sp|P68133|ACTS_HUMAN
AGDRLELRSEGVP	A	C	13	3	0.9858	1	0			sp|A6NN90|CB081_HUMAN	A6NN90	CB081_HUMAN	C2orf81	Uncharacterized protein C2orf81
AGELTPEEEAQ	M	Y	11	2	0.9847	1	0	N-term(42.0106)		sp|Q9NZT1|CALL5_HUMAN	Q9NZT1	CALL5_HUMAN	CALML5	Calmodulin-like protein 5
AGFAGDDAPR	K	A	10	2	0.9999	8	0			sp|P60709|ACTB_HUMAN	P60709	ACTB_HUMAN	ACTB	Actin, cytoplasmic 1	ACTA1, ACTA2, ACTC1, ACTG1, ACTG2, POTEE, POTEF, POTEI, POTEJ	sp|A5A3E0|POTEF_HUMAN, sp|P0CG38|POTEI_HUMAN, sp|P0CG39|POTEJ_HUMAN, sp|P62736|ACTA_HUMAN, sp|P63261|ACTG_HUMAN, sp|P63267|ACTH_HUMAN, sp|P68032|ACTC_HUMAN, sp|P68133|ACTS_HUMAN, sp|Q6S8J3|POTEE_HUMAN
AGLQFPVGR	R	V	9	2	0.9997	1	0			sp|P0C0S8|H2A1_HUMAN	P0C0S8	H2A1_HUMAN	H2AC11	Histone H2A type 1	H2AC1, H2AC12, H2AC14, H2AC18, H2AC20, H2AC21, H2AC4, H2AC6, H2AC7, H2AJ, H2AW, H2AX, H2AZ1, H2AZ2	sp|P04908|H2A1B_HUMAN, sp|P0C0S5|H2AZ_HUMAN, sp|P16104|H2AX_HUMAN, sp|P20671|H2A1D_HUMAN, sp|Q16777|H2A2C_HUMAN, sp|Q6FI13|H2A2A_HUMAN, sp|Q71UI9|H2AV_HUMAN, sp|Q7L7L0|H2A3_HUMAN, sp|Q8IUE6|H2A2B_HUMAN, sp|Q93077|H2A1C_HUMAN, sp|Q96KK5|H2A1H_HUMAN, sp|Q96QV6|H2A1A_HUMAN, sp|Q99878|H2A1J_HUMAN, sp|Q9BTM1|H2AJ_HUMAN
AHLAHHL	L	A	7	2	0.9956	1	0			sp|Q9H6R4|NOL6_HUMAN	Q9H6R4	NOL6_HUMAN	NOL6	Nucleolar protein 6
AIAAAGVVHAV	Y	S	11	2	0.9972	1	0			sp|Q9GZT5|WN10A_HUMAN	Q9GZT5	WN10A_HUMAN	WNT10A	Protein Wnt-10a
AIAAQVWKL	Y	S	9	2	0.9922	1	0			sp|Q01432|AMPD3_HUMAN	Q01432	AMPD3_HUMAN	AMPD3	AMP deaminase 3
AIAPCEVTVPA	G	Q	11	2	0.9981	1	0	5C(61.9826)		sp|P05388|RLA0_HUMAN	P05388	RLA0_HUMAN	RPLP0	60S acidic ribosomal protein P0	RPLP0P6	sp|Q8NHW5|RLA0L_HUMAN
AIAPIIAAV	A	K	9	1	0.9753	2	0			sp|Q9BQ52|RNZ2_HUMAN	Q9BQ52	RNZ2_HUMAN	ELAC2	Zinc phosphodiesterase ELAC protein 2
AIATELAQA	A	H	9	1	0.9716	1	0			sp|Q86Y56|DAAF5_HUMAN	Q86Y56	DAAF5_HUMAN	DNAAF5	Dynein axonemal assembly factor 5
AICPNNHEV	I	H	9	2	0.9816	1	0	3C(57.0215)		sp|O15143|ARC1B_HUMAN	O15143	ARC1B_HUMAN	ARPC1B	Actin-related protein 2/3 complex subunit 1B
AIDPHLLLSV	F	M	10	2	0.999	3	0			sp|Q29RF7|PDS5A_HUMAN	Q29RF7	PDS5A_HUMAN	PDS5A	Sister chromatid cohesion protein PDS5 homolog A
AIFQQPPVGV	K	R	10	2	0.9971	1	0			sp|Q7L2E3|DHX30_HUMAN	Q7L2E3	DHX30_HUMAN	DHX30	ATP-dependent RNA helicase DHX30
AIFTAGHLIGL	L	Y	11	2	0.9976	1	0			sp|Q9H5I5|PIEZ2_HUMAN	Q9H5I5	PIEZ2_HUMAN	PIEZO2	Piezo-type mechanosensitive ion channel component 2
AIIDGKIFCV	S	H	10	2, 3	0.9936	12	0	9C(57.0215), 9C(61.9826)		sp|P60510|PP4C_HUMAN	P60510	PP4C_HUMAN	PPP4C	Serine/threonine-protein phosphatase 4 catalytic subunit
AIIDKYIKL	E	V	9	2, 3	0.9955	4	0			sp|Q6NUM9|RETST_HUMAN	Q6NUM9	RETST_HUMAN	RETSAT	All-trans-retinol 13,14-reductase
AIIEHLYRV	A	Q	9	2, 3	0.9973	2	0			sp|Q8WZ64|ARAP2_HUMAN	Q8WZ64	ARAP2_HUMAN	ARAP2	Arf-GAP with Rho-GAP domain, ANK repeat and PH domain-containing protein 2
AIIESTPEL	Q	D	9	1	0.9891	1	0			sp|O60271|JIP4_HUMAN	O60271	JIP4_HUMAN	SPAG9	C-Jun-amino-terminal kinase-interacting protein 4
AIIEYMPLL	L	A	9	1, 2	0.9842	2	0	6M(15.9949)		sp|P30154|2AAB_HUMAN	P30154	2AAB_HUMAN	PPP2R1B	Serine/threonine-protein phosphatase 2A 65 kDa regulatory subunit A beta isoform	PPP2R1A	sp|P30153|2AAA_HUMAN
AIIGGMFTV	C	A	9	1	0.9953	2	0	6M(15.9949)		sp|Q9Y282|ERGI3_HUMAN	Q9Y282	ERGI3_HUMAN	ERGIC3	Endoplasmic reticulum-Golgi intermediate compartment protein 3
AILAHLNTV	E	P	9	2	0.9933	2	0			sp|Q9UNS1|TIM_HUMAN	Q9UNS1	TIM_HUMAN	TIMELESS	Protein timeless homolog
AILEKSDFTM	R	D	10	2	0.983	1	0	10M(15.9949)		sp|Q9NW38|FANCL_HUMAN	Q9NW38	FANCL_HUMAN	FANCL	E3 ubiquitin-protein ligase FANCL
AILKYIETL	V	A	9	2	0.9703	1	0			sp|O75122|CLAP2_HUMAN	O75122	CLAP2_HUMAN	CLASP2	CLIP-associating protein 2
AILPVCAEV	V	P	9	1	0.9992	1	0	6C(57.0215)		sp|Q8IY17|PLPL6_HUMAN	Q8IY17	PLPL6_HUMAN	PNPLA6	Patatin-like phospholipase domain-containing protein 6
AILQRVQAA	R	A	9	2	0.986	1	0			sp|Q9BT30|ALKB7_HUMAN	Q9BT30	ALKB7_HUMAN	ALKBH7	Alpha-ketoglutarate-dependent dioxygenase alkB homolog 7, mitochondrial
AILSPAFKV	C	R	9	2	0.9817	1	0			sp|O95757|HS74L_HUMAN	O95757	HS74L_HUMAN	HSPA4L	Heat shock 70 kDa protein 4L	HSPA4, HSPH1	sp|P34932|HSP74_HUMAN, sp|Q92598|HS105_HUMAN
AILSRLAEI	Q	S	9	2	0.9871	1	0			sp|Q01082|SPTB2_HUMAN	Q01082	SPTB2_HUMAN	SPTBN1	Spectrin beta chain, non-erythrocytic 1
AILTGAHRFTL	V	S	11	3	0.9766	1	0			sp|Q9H269|VPS16_HUMAN	Q9H269	VPS16_HUMAN	VPS16	Vacuolar protein sorting-associated protein 16 homolog
AILTVVPKI	L	Q	9	2	0.9959	2	0			sp|Q9Y4B6|DCAF1_HUMAN	Q9Y4B6	DCAF1_HUMAN	DCAF1	DDB1- and CUL4-associated factor 1
AILVDLEPGTMDSVR	R	S	15	2	0.988	1	0	11M(15.9949)		sp|P07437|TBB5_HUMAN	P07437	TBB5_HUMAN	TUBB	Tubulin beta chain	TUBB2A, TUBB2B, TUBB3	sp|Q13509|TBB3_HUMAN, sp|Q13885|TBB2A_HUMAN, sp|Q9BVA1|TBB2B_HUMAN
AIMDIVIKV	A	S	9	2	0.9948	7	0	3M(15.9949)		sp|Q9NZJ5|E2AK3_HUMAN	Q9NZJ5	E2AK3_HUMAN	EIF2AK3	Eukaryotic translation initiation factor 2-alpha kinase 3
AIMEHAYYA	M	S	9	2	0.9981	1	0	3M(15.9949)		sp|Q04446|GLGB_HUMAN	Q04446	GLGB_HUMAN	GBE1	1,4-alpha-glucan-branching enzyme
AIMGFIGFFV	F	K	10	1, 2	0.9991	2	0	3M(15.9949)		sp|P60059|SC61G_HUMAN	P60059	SC61G_HUMAN	SEC61G	Protein transport protein Sec61 subunit gamma
AIMRSPQMV	H	S	9	2	0.9906	2	0	3M(15.9949), 8M(15.9949)		sp|P35222|CTNB1_HUMAN	P35222	CTNB1_HUMAN	CTNNB1	Catenin beta-1
AIMSGRDLIGI	P	A	11	2	0.994	1	0	3M(15.9949)		sp|Q7L014|DDX46_HUMAN	Q7L014	DDX46_HUMAN	DDX46	Probable ATP-dependent RNA helicase DDX46
AINDECYQV	L	R	9	1, 2	0.9956	2	0	6C(57.0215)		sp|Q9NTI5|PDS5B_HUMAN	Q9NTI5	PDS5B_HUMAN	PDS5B	Sister chromatid cohesion protein PDS5 homolog B
AIQDKLFQV	A	A	9	1, 2	0.9989	3	0			sp|Q9BRQ6|MIC25_HUMAN	Q9BRQ6	MIC25_HUMAN	CHCHD6	MIC
AISEVIGKITA	T	L	11	2	0.9914	1	0			sp|O43264|ZW10_HUMAN	O43264	ZW10_HUMAN	ZW10	Centromere/kinetochore protein zw10 homolog
AIVDKVPSV	Q	S	9	1, 2	0.9979	11	0			sp|Q9Y678|COPG1_HUMAN	Q9Y678	COPG1_HUMAN	COPG1	Coatomer subunit gamma-1
AIVLVLHSV	N	A	9	2	0.987	1	0			sp|Q96S82|UBL7_HUMAN	Q96S82	UBL7_HUMAN	UBL7	Ubiquitin-like protein 7
AIVRSLPSV	N	E	9	2	0.996	2	0			sp|P16615|AT2A2_HUMAN	P16615	AT2A2_HUMAN	ATP2A2	Sarcoplasmic/endoplasmic reticulum calcium ATPase 2	ATP2A1, ATP2A3	sp|O14983|AT2A1_HUMAN, sp|Q93084|AT2A3_HUMAN
AIWEKIKDVVV	D	K	11	2	0.9986	1	0			sp|Q14679|TTLL4_HUMAN	Q14679	TTLL4_HUMAN	TTLL4	Tubulin monoglutamylase TTLL4
AIWNYIHCV	R	F	9	2	0.9877	1	0	8C(57.0215)		sp|P58004|SESN2_HUMAN	P58004	SESN2_HUMAN	SESN2	Sestrin-2
AIYGGLCAL	V	A	9	1	0.9771	1	0	7C(57.0215)		sp|Q13098|CSN1_HUMAN	Q13098	CSN1_HUMAN	GPS1	COP9 signalosome complex subunit 1
AIYHGIPMV	E	G	9	2	0.9917	2	0	8M(15.9949)		sp|O75310|UDB11_HUMAN	O75310	UDB11_HUMAN	UGT2B11	UDP-glucuronosyltransferase 2B11	UGT2B10, UGT2B15, UGT2B17, UGT2B28, UGT2B4, UGT2B7	sp|O75795|UDB17_HUMAN, sp|P06133|UD2B4_HUMAN, sp|P16662|UD2B7_HUMAN, sp|P36537|UDB10_HUMAN, sp|P54855|UDB15_HUMAN, sp|Q9BY64|UDB28_HUMAN
AIYHVIMSV	L	L	9	2	0.9807	1	0	7M(15.9949)		sp|Q13571|LAPM5_HUMAN	Q13571	LAPM5_HUMAN	LAPTM5	Lysosomal-associated transmembrane protein 5
AKAPFAA	L	H	7	1	0.9876	1	0			sp|P49721|PSB2_HUMAN	P49721	PSB2_HUMAN	PSMB2	Proteasome subunit beta type-2
AKCIVSV	L	A	7	1	0.9801	1	0	3C(57.0215)		sp|Q96GQ5|RUSF1_HUMAN	Q96GQ5	RUSF1_HUMAN	RUSF1	RUS family member 1
ALAAAGYDVEK	K	N	11	2	0.9998	1	0			sp|P10412|H14_HUMAN	P10412	H14_HUMAN	H1-4	Histone H1.4	H1-1, H1-2, H1-3, H1-6	sp|P16402|H13_HUMAN, sp|P16403|H12_HUMAN, sp|P22492|H1T_HUMAN, sp|Q02539|H11_HUMAN
ALAAALAHI	D	S	9	1, 2	0.9944	3	0			sp|Q9BQ39|DDX50_HUMAN	Q9BQ39	DDX50_HUMAN	DDX50	ATP-dependent RNA helicase DDX50	DDX21	sp|Q9NR30|DDX21_HUMAN
ALAALHVTL	E	Q	9	2	0.993	2	0			sp|Q9NY26|S39A1_HUMAN	Q9NY26	S39A1_HUMAN	SLC39A1	Zinc transporter ZIP1
ALAAQLPVL	R	P	9	2	0.9852	1	0			sp|Q6P2I3|FAH2B_HUMAN	Q6P2I3	FAH2B_HUMAN	FAHD2B	Fumarylacetoacetate hydrolase domain-containing protein 2B	FAHD2A	sp|Q96GK7|FAH2A_HUMAN
ALAATVFCV	F	V	9	2	0.9893	2	0	8C(57.0215)		sp|Q14739|LBR_HUMAN	Q14739	LBR_HUMAN	LBR	Delta(14)-sterol reductase LBR
ALADDDFLTV	R	T	10	1	0.9938	2	0			sp|P33991|MCM4_HUMAN	P33991	MCM4_HUMAN	MCM4	DNA replication licensing factor MCM4
ALADFAELLRA	Q	L	11	2	0.9997	1	0			sp|Q9UHL4|DPP2_HUMAN	Q9UHL4	DPP2_HUMAN	DPP7	Dipeptidyl peptidase 2
ALADFLPVM	N	K	9	1, 2	0.997	3	0	9M(15.9949)		sp|Q9ULK4|MED23_HUMAN	Q9ULK4	MED23_HUMAN	MED23	Mediator of RNA polymerase II transcription subunit 23
ALADGVQKV	R	H	9	2	0.9743	2	0			sp|O14791|APOL1_HUMAN	O14791	APOL1_HUMAN	APOL1	Apolipoprotein L1
ALADGVTMQV	L	T	10	1, 2	0.9912	3	0	8M(15.9949)		sp|Q9UBF2|COPG2_HUMAN	Q9UBF2	COPG2_HUMAN	COPG2	Coatomer subunit gamma-2
ALADGVTMQVTV	L	R	12	2	0.9918	1	0	8M(15.9949)		sp|Q9UBF2|COPG2_HUMAN	Q9UBF2	COPG2_HUMAN	COPG2	Coatomer subunit gamma-2
ALADIAQSQL	S	K	10	1	0.9794	2	0			sp|Q13503|MED21_HUMAN	Q13503	MED21_HUMAN	MED21	Mediator of RNA polymerase II transcription subunit 21
ALADKELLPSV	V	R	11	2	0.9997	5	0			sp|Q9BRQ8|FSP1_HUMAN	Q9BRQ8	FSP1_HUMAN	AIFM2	Ferroptosis suppressor protein 1
ALADLIEKELSV	K	Q	12	2	0.9997	1	0			sp|O95628|CNOT4_HUMAN	O95628	CNOT4_HUMAN	CNOT4	CCR4-NOT transcription complex subunit 4
ALADLQEAVKL	A	C	11	2	1	1	0			sp|Q9C0D5|TANC1_HUMAN	Q9C0D5	TANC1_HUMAN	TANC1	Protein TANC1
ALADLVPVDVVV	N	N	12	2	0.99	1	0			sp|Q8WVX9|FACR1_HUMAN	Q8WVX9	FACR1_HUMAN	FAR1	Fatty acyl-CoA reductase 1
ALADTKKIVL	F	C	10	3	0.9993	1	0			sp|Q9UJX5|APC4_HUMAN	Q9UJX5	APC4_HUMAN	ANAPC4	Anaphase-promoting complex subunit 4
ALADVPELARL	A	L	11	2	0.9999	1	0			sp|Q04446|GLGB_HUMAN	Q04446	GLGB_HUMAN	GBE1	1,4-alpha-glucan-branching enzyme
ALAEALKEVSL	A	T	11	2	0.9997	1	0			sp|Q6PI26|SHQ1_HUMAN	Q6PI26	SHQ1_HUMAN	SHQ1	Protein SHQ1 homolog
ALAEGCPRL	G	Q	9	2	0.9962	1	0	6C(57.0215)		sp|Q9H469|FXL15_HUMAN	Q9H469	FXL15_HUMAN	FBXL15	F-box/LRR-repeat protein 15
ALAEGLDIKL	V	N	10	2	0.9975	1	0			sp|O60341|KDM1A_HUMAN	O60341	KDM1A_HUMAN	KDM1A	Lysine-specific histone demethylase 1A
ALAEGQLRL	L	P	9	2	0.9947	2	0			sp|Q8NF37|PCAT1_HUMAN	Q8NF37	PCAT1_HUMAN	LPCAT1	Lysophosphatidylcholine acyltransferase 1
ALAEIAKAEL	R	D	10	2	0.997	4	0			sp|P23246|SFPQ_HUMAN	P23246	SFPQ_HUMAN	SFPQ	Splicing factor, proline- and glutamine-rich
ALAEIPGVRSV	A	V	11	2	0.9882	1	0			sp|Q96CN7|ISOC1_HUMAN	Q96CN7	ISOC1_HUMAN	ISOC1	Isochorismatase domain-containing protein 1
ALAEMLKENKV	Y	L	11	2, 3	1	8	0	5M(15.9949)		sp|P28289|TMOD1_HUMAN	P28289	TMOD1_HUMAN	TMOD1	Tropomodulin-1
ALAEMPDSAAA	S	L	11	1, 2	0.9997	6	0	5M(15.9949)		sp|O60443|GSDME_HUMAN	O60443	GSDME_HUMAN	GSDME	Gasdermin-E
ALAEVAAMENV	A	H	11	2	0.9994	2	0	8M(15.9949)		sp|Q8WY36|BBX_HUMAN	Q8WY36	BBX_HUMAN	BBX	HMG box transcription factor BBX
ALAEYACKL	E	S	9	2, 3	0.9998	4	0	7C(57.0215), 7C(61.9826)		sp|Q9UBT7|CTNL1_HUMAN	Q9UBT7	CTNL1_HUMAN	CTNNAL1	Alpha-catulin
ALAGGITMV	A	C	9	1, 2	0.9967	6	0	8M(15.9949)		sp|P27708|PYR1_HUMAN	P27708	PYR1_HUMAN	CAD	CAD protein
ALAGHQDGITFI	G	D	12	2	1	5	0			sp|Q8TEB1|DCA11_HUMAN	Q8TEB1	DCA11_HUMAN	DCAF11	DDB1- and CUL4-associated factor 11
ALAGPEVEAHL	Q	R	11	2	1	1	0			sp|O15527|OGG1_HUMAN	O15527	OGG1_HUMAN	OGG1	N-glycosylase/DNA lyase
ALAKAPFAA	A	H	9	2	0.9993	2	0			sp|P49721|PSB2_HUMAN	P49721	PSB2_HUMAN	PSMB2	Proteasome subunit beta type-2
ALAKEIDSV	L	K	9	2	0.975	1	0			sp|P15153|RAC2_HUMAN	P15153	RAC2_HUMAN	RAC2	Ras-related C3 botulinum toxin substrate 2
ALAKPPVVSV	V	P	10	2	0.9996	1	0			sp|Q96L91|EP400_HUMAN	Q96L91	EP400_HUMAN	EP400	E1A-binding protein p400
ALAKQIHAV	Q	R	9	2	0.9923	1	0			sp|P84095|RHOG_HUMAN	P84095	RHOG_HUMAN	RHOG	Rho-related GTP-binding protein RhoG
ALALIYNEAL	G	K	10	1, 2	0.9944	2	0			sp|P06703|S10A6_HUMAN	P06703	S10A6_HUMAN	S100A6	Protein S100-A6
ALALTVVCA	F	A	9	2	0.9726	1	0	8C(61.9826)		sp|P30291|WEE1_HUMAN	P30291	WEE1_HUMAN	WEE1	Wee1-like protein kinase
ALANEEALQKI	P	C	11	2	1	1	0			sp|Q15390|MTFR1_HUMAN	Q15390	MTFR1_HUMAN	MTFR1	Mitochondrial fission regulator 1
ALANHLIKV	F	K	9	2	0.9979	2	0			sp|Q9H4M9|EHD1_HUMAN	Q9H4M9	EHD1_HUMAN	EHD1	EH domain-containing protein 1	EHD3	sp|Q9NZN3|EHD3_HUMAN
ALANIAANI	N	Q	9	2	0.9764	1	0			sp|P42356|PI4KA_HUMAN	P42356	PI4KA_HUMAN	PI4KA	Phosphatidylinositol 4-kinase alpha
ALANQKLYSV	A	S	10	2	0.9998	3	0			sp|Q9NU22|MDN1_HUMAN	Q9NU22	MDN1_HUMAN	MDN1	Midasin
ALANVTQRL	V	-	9	2	0.9973	1	0			sp|Q9NRJ4|TULP4_HUMAN	Q9NRJ4	TULP4_HUMAN	TULP4	Tubby-related protein 4
ALAPAPPQV	S	L	9	1, 2	0.9972	5	0			sp|Q04206|TF65_HUMAN	Q04206	TF65_HUMAN	RELA	Transcription factor p65
ALAPATPAL	A	Q	9	1	0.9789	1	0			sp|Q9UKJ3|GPTC8_HUMAN	Q9UKJ3	GPTC8_HUMAN	GPATCH8	G patch domain-containing protein 8
ALAPGLPTA	L	R	9	1	0.987	1	0			sp|Q9UMX5|NENF_HUMAN	Q9UMX5	NENF_HUMAN	NENF	Neudesin
ALAPHLDDA	A	L	9	2	0.9839	1	0			sp|Q86Y56|DAAF5_HUMAN	Q86Y56	DAAF5_HUMAN	DNAAF5	Dynein axonemal assembly factor 5
ALAPWGPVKV	M	K	10	2	0.9997	1	0			sp|P13682|ZNF35_HUMAN	P13682	ZNF35_HUMAN	ZNF35	Zinc finger protein 35
ALAQAVQRA	L	A	9	2	0.9721	1	0			sp|P11586|C1TC_HUMAN	P11586	C1TC_HUMAN	MTHFD1	C-1-tetrahydrofolate synthase, cytoplasmic
ALAQRLLEV	K	T	9	2	0.9952	1	0			sp|Q6ZMZ3|SYNE3_HUMAN	Q6ZMZ3	SYNE3_HUMAN	SYNE3	Nesprin-3
ALASEPLKV	G	S	9	2	0.9925	1	0			sp|Q8N573|OXR1_HUMAN	Q8N573	OXR1_HUMAN	OXR1	Oxidation resistance protein 1
ALASHILTA	V	L	9	2	0.9751	1	0			sp|O00273|DFFA_HUMAN	O00273	DFFA_HUMAN	DFFA	DNA fragmentation factor subunit alpha
ALASIDSKLNQA	R	K	12	2	0.999	1	0			sp|P18206|VINC_HUMAN	P18206	VINC_HUMAN	VCL	Vinculin
ALASLENHV	D	K	9	2	0.9875	1	0			sp|Q9UPN9|TRI33_HUMAN	Q9UPN9	TRI33_HUMAN	TRIM33	E3 ubiquitin-protein ligase TRIM33
ALASLKKYGV	A	G	10	2, 3	0.9996	2	0			sp|O15269|SPTC1_HUMAN	O15269	SPTC1_HUMAN	SPTLC1	Serine palmitoyltransferase 1
ALASVIKEL	S	R	9	2	0.9805	1	0			sp|Q8WYA0|IFT81_HUMAN	Q8WYA0	IFT81_HUMAN	IFT81	Intraflagellar transport protein 81 homolog
ALATHILSL	E	A	9	2	0.9745	1	0			sp|Q9UKA4|AKA11_HUMAN	Q9UKA4	AKA11_HUMAN	AKAP11	A-kinase anchor protein 11
ALATLIHQV	A	L	9	1	0.9858	1	0			sp|Q9UBW8|CSN7A_HUMAN	Q9UBW8	CSN7A_HUMAN	COPS7A	COP9 signalosome complex subunit 7a
ALATSPITV	T	G	9	1	0.9969	1	0			sp|P13994|YJU2B_HUMAN	P13994	YJU2B_HUMAN	YJU2B	Probable splicing factor YJU2B
ALCALGKDCFL	A	E	11	2	1	1	0	3C(57.0215), 9C(57.0215)		sp|P14921|ETS1_HUMAN	P14921	ETS1_HUMAN	ETS1	Protein C-ets-1
ALCALVYRL	L	Q	9	2	0.9907	1	0	3C(57.0215)		sp|Q8TDZ2|MICA1_HUMAN	Q8TDZ2	MICA1_HUMAN	MICAL1	[F-actin]-monooxygenase MICAL1
ALCDFGHAV	A	C	9	2	1	3	0	3C(57.0215)		sp|Q99558|M3K14_HUMAN	Q99558	M3K14_HUMAN	MAP3K14	Mitogen-activated protein kinase kinase kinase 14
ALCDFGHAVCL	A	Q	11	2	1	2	0	10C(57.0215), 10C(61.9826), 3C(57.0215)		sp|Q99558|M3K14_HUMAN	Q99558	M3K14_HUMAN	MAP3K14	Mitogen-activated protein kinase kinase kinase 14
ALCDIKQAYT	T	Q	10	2	1	2	0	3C(57.0215)		sp|P25789|PSA4_HUMAN	P25789	PSA4_HUMAN	PSMA4	Proteasome subunit alpha type-4
ALCEENMRGV	G	R	10	2	0.9993	6	0	3C(57.0215), 7M(15.9949)		sp|P13639|EF2_HUMAN	P13639	EF2_HUMAN	EEF2	Elongation factor 2
ALCGFGPLIFI	G	Y	11	1, 2	0.9973	2	0	3C(57.0215)		sp|O95168|NDUB4_HUMAN	O95168	NDUB4_HUMAN	NDUFB4	NADH dehydrogenase [ubiquinone] 1 beta subcomplex subunit 4
ALCGFTEAA	K	A	9	1, 2	0.998	2	0	3C(57.0215)		sp|Q9Y490|TLN1_HUMAN	Q9Y490	TLN1_HUMAN	TLN1	Talin-1
ALCGQTLVV	L	R	9	2	0.9949	1	0	3C(57.0215)		sp|P57081|WDR4_HUMAN	P57081	WDR4_HUMAN	WDR4	tRNA (guanine-N(7)-)-methyltransferase non-catalytic subunit WDR4
ALCGVPVLV	E	L	9	1	0.9842	1	0	3C(57.0215)		sp|Q13795|ARFRP_HUMAN	Q13795	ARFRP_HUMAN	ARFRP1	ADP-ribosylation factor-related protein 1
ALCHFTSIEV	A	V	10	2	0.9947	1	0	3C(57.0215)		sp|O96020|CCNE2_HUMAN	O96020	CCNE2_HUMAN	CCNE2	G1/S-specific cyclin-E2
ALCHSTATV	S	-	9	2	0.9995	1	0	3C(57.0215)		sp|Q8IYT8|ULK2_HUMAN	Q8IYT8	ULK2_HUMAN	ULK2	Serine/threonine-protein kinase ULK2
ALCIPTFQL	Q	L	9	2	0.9923	1	0	3C(57.0215)		sp|Q9Y5L0|TNPO3_HUMAN	Q9Y5L0	TNPO3_HUMAN	TNPO3	Transportin-3
ALCNIHENI	D	R	9	2	0.9999	1	0	3C(57.0215)		sp|P53621|COPA_HUMAN	P53621	COPA_HUMAN	COPA	Coatomer subunit alpha
ALCNIHENIRV	D	K	11	3	0.9996	1	0	3C(57.0215)		sp|P53621|COPA_HUMAN	P53621	COPA_HUMAN	COPA	Coatomer subunit alpha
ALCPAAFRL	C	V	9	2	0.9965	1	0	3C(57.0215)		sp|Q8NCA9|ZN784_HUMAN	Q8NCA9	ZN784_HUMAN	ZNF784	Zinc finger protein 784
ALCPHLKTL	A	K	9	2, 3	0.9999	4	0	3C(57.0215)		sp|Q7Z3T8|ZFY16_HUMAN	Q7Z3T8	ZFY16_HUMAN	ZFYVE16	Zinc finger FYVE domain-containing protein 16
ALCPQVINA	E	A	9	1	0.999	2	0	3C(57.0215)		sp|P35221|CTNA1_HUMAN	P35221	CTNA1_HUMAN	CTNNA1	Catenin alpha-1
ALCPQVINAAL	E	A	11	2	0.999	1	0	3C(57.0215)		sp|P35221|CTNA1_HUMAN	P35221	CTNA1_HUMAN	CTNNA1	Catenin alpha-1
ALCPRIHEV	T	P	9	2	0.9987	2	0	3C(57.0215)		sp|Q09019|DMWD_HUMAN	Q09019	DMWD_HUMAN	DMWD	Dystrophia myotonica WD repeat-containing protein
ALCPRLWDV	S	P	9	2	0.9987	3	0	3C(57.0215)		sp|Q9NUJ7|PLCX1_HUMAN	Q9NUJ7	PLCX1_HUMAN	PLCXD1	PI-PLC X domain-containing protein 1
ALCPYVCHL	D	L	9	2, 3	0.998	2	0	3C(57.0215), 7C(57.0215), 7C(61.9826)		sp|Q92674|CENPI_HUMAN	Q92674	CENPI_HUMAN	CENPI	Centromere protein I
ALCQRIPQL	S	M	9	2	0.9942	3	0	3C(57.0215)		sp|O94822|LTN1_HUMAN	O94822	LTN1_HUMAN	LTN1	E3 ubiquitin-protein ligase listerin
ALCSDLRSI	Y	R	9	2	0.9996	1	0	3C(57.0215)		sp|Q8IVF6|AN18A_HUMAN	Q8IVF6	AN18A_HUMAN	ANKRD18A	Ankyrin repeat domain-containing protein 18A
ALCSEAALQAI	A	R	11	2	0.9966	2	0	3C(57.0215)		sp|P55072|TERA_HUMAN	P55072	TERA_HUMAN	VCP	Transitional endoplasmic reticulum ATPase
ALCSNTFRI	T	L	9	2	0.9814	1	0	3C(57.0215)		sp|Q07864|DPOE1_HUMAN	Q07864	DPOE1_HUMAN	POLE	DNA polymerase epsilon catalytic subunit A
ALCSVLRTL	E	A	9	2	0.9994	1	0	3C(57.0215)		sp|Q12894|IFRD2_HUMAN	Q12894	IFRD2_HUMAN	IFRD2	Interferon-related developmental regulator 2
ALCTKVPEL	K	I	9	2	0.9915	1	0	3C(57.0215)		sp|Q07812|BAX_HUMAN	Q07812	BAX_HUMAN	BAX	Apoptosis regulator BAX
ALCVAKVQV	E	E	9	2	0.9994	3	0	3C(57.0215)		sp|Q99707|METH_HUMAN	Q99707	METH_HUMAN	MTR	Methionine synthase
ALCVLAQTV	D	K	9	1, 2	0.9991	2	0	3C(57.0215)		sp|P78371|TCPB_HUMAN	P78371	TCPB_HUMAN	CCT2	T-complex protein 1 subunit beta
ALCWDTAILRV	T	F	11	2	0.9999	1	0	3C(57.0215)		sp|Q9UPZ3|HPS5_HUMAN	Q9UPZ3	HPS5_HUMAN	HPS5	Hermansky-Pudlak syndrome 5 protein
ALDAALFYL	D	S	9	1	0.9765	1	0			sp|Q8TDJ6|DMXL2_HUMAN	Q8TDJ6	DMXL2_HUMAN	DMXL2	DmX-like protein 2
ALDANIARL	A	Q	9	2	0.9916	1	0			sp|Q49A88|CCD14_HUMAN	Q49A88	CCD14_HUMAN	CCDC14	Coiled-coil domain-containing protein 14
ALDAQNIVAV	V	S	10	2	0.9971	1	0			sp|Q5GLZ8|HERC4_HUMAN	Q5GLZ8	HERC4_HUMAN	HERC4	Probable E3 ubiquitin-protein ligase HERC4
ALDCMSVEV	S	G	9	2	0.9984	2	0	4C(57.0215), 4C(61.9826), 5M(15.9949)		sp|Q14203|DCTN1_HUMAN	Q14203	DCTN1_HUMAN	DCTN1	Dynactin subunit 1
ALDCSEVTV	R	R	9	2	0.9988	1	0	4C(61.9826)		sp|Q6XQN6|PNCB_HUMAN	Q6XQN6	PNCB_HUMAN	NAPRT	Nicotinate phosphoribosyltransferase
ALDDEEAGGRPAM	A	E	13	2	0.9806	1	0	13M(15.9949)		sp|Q00839|HNRPU_HUMAN	Q00839	HNRPU_HUMAN	HNRNPU	Heterogeneous nuclear ribonucleoprotein U
ALDDIIYRA	K	Q	9	2	0.9952	1	0			sp|Q9BYI3|HYCCI_HUMAN	Q9BYI3	HYCCI_HUMAN	FAM126A	Hyccin
ALDDRLYCV	Q	Y	9	2	0.9999	6	0	8C(57.0215), 8C(61.9826)		sp|Q9NUQ2|PLCE_HUMAN	Q9NUQ2	PLCE_HUMAN	AGPAT5	1-acyl-sn-glycerol-3-phosphate acyltransferase epsilon
ALDEADRMIDMGF	L	E	13	2	1	2	0	11M(15.9949), 8M(15.9949)		sp|Q9UJV9|DDX41_HUMAN	Q9UJV9	DDX41_HUMAN	DDX41	Probable ATP-dependent RNA helicase DDX41
ALDEAQGVGL	A	D	10	1, 2	0.9968	2	0			sp|O75533|SF3B1_HUMAN	O75533	SF3B1_HUMAN	SF3B1	Splicing factor 3B subunit 1
ALDEDFAPAKL	L	Q	11	2	0.9961	1	0			sp|Q17RB8|LONF1_HUMAN	Q17RB8	LONF1_HUMAN	LONRF1	LON peptidase N-terminal domain and RING finger protein 1
ALDEGDIALL	R	K	10	1	0.9965	2	0			sp|P35998|PRS7_HUMAN	P35998	PRS7_HUMAN	PSMC2	26S proteasome regulatory subunit 7
ALDEICFKV	E	C	9	2, 3	0.9979	4	0	6C(57.0215), 6C(61.9826)		sp|Q75QN2|INT8_HUMAN	Q75QN2	INT8_HUMAN	INTS8	Integrator complex subunit 8
ALDEKLLNI	R	I	9	2	0.9892	2	0			sp|Q10570|CPSF1_HUMAN	Q10570	CPSF1_HUMAN	CPSF1	Cleavage and polyadenylation specificity factor subunit 1
ALDEPPYLTV	K	G	10	2	0.9948	2	0			sp|Q4LE39|ARI4B_HUMAN	Q4LE39	ARI4B_HUMAN	ARID4B	AT-rich interactive domain-containing protein 4B
ALDESHNQNL	K	K	10	2	0.9999	1	0			sp|O94804|STK10_HUMAN	O94804	STK10_HUMAN	STK10	Serine/threonine-protein kinase 10
ALDEVFTKV	E	Y	9	2	0.9996	4	0			sp|Q9UMX5|NENF_HUMAN	Q9UMX5	NENF_HUMAN	NENF	Neudesin
ALDEYNMKI	D	M	9	2	1	2	0	7M(15.9949)		sp|Q8IY21|DDX60_HUMAN	Q8IY21	DDX60_HUMAN	DDX60	Probable ATP-dependent RNA helicase DDX60
ALDFKLAAA	A	V	9	2	0.9925	1	0			sp|Q8IWZ3|ANKH1_HUMAN	Q8IWZ3	ANKH1_HUMAN	ANKHD1	Ankyrin repeat and KH domain-containing protein 1
ALDHMVEYV	E	A	9	2	0.9925	3	0	5M(15.9949)		sp|O60664|PLIN3_HUMAN	O60664	PLIN3_HUMAN	PLIN3	Perilipin-3
ALDILITNV	V	V	9	1	0.9766	1	0			sp|P62380|TBPL1_HUMAN	P62380	TBPL1_HUMAN	TBPL1	TATA box-binding protein-like 1
ALDIMIPMV	K	Q	9	1, 2	0.9977	15	0	5M(15.9949), 8M(15.9949)		sp|Q99683|M3K5_HUMAN	Q99683	M3K5_HUMAN	MAP3K5	Mitogen-activated protein kinase kinase kinase 5
ALDKALTSV	S	V	9	2	0.9889	2	0			sp|Q13617|CUL2_HUMAN	Q13617	CUL2_HUMAN	CUL2	Cullin-2
ALDKMLQNV	S	Q	9	2	0.9996	1	0	5M(15.9949)		sp|P27487|DPP4_HUMAN	P27487	DPP4_HUMAN	DPP4	Dipeptidyl peptidase 4
ALDNSHPIEV	D	S	10	2	0.9998	1	0			sp|P55786|PSA_HUMAN	P55786	PSA_HUMAN	NPEPPS	Puromycin-sensitive aminopeptidase	NPEPPSL1	sp|A6NEC2|PSAL_HUMAN
ALDPAAQAFL	S	L	10	1, 2	0.9971	3	0			sp|Q5SWA1|PR15B_HUMAN	Q5SWA1	PR15B_HUMAN	PPP1R15B	Protein phosphatase 1 regulatory subunit 15B
ALDPAAQAFLL	S	E	11	2	0.9973	2	0			sp|Q5SWA1|PR15B_HUMAN	Q5SWA1	PR15B_HUMAN	PPP1R15B	Protein phosphatase 1 regulatory subunit 15B
ALDPEISSGEGL	K	R	12	2	0.9946	1	0			sp|Q08554|DSC1_HUMAN	Q08554	DSC1_HUMAN	DSC1	Desmocollin-1
ALDPEISSGEGLR	K	Y	13	2	1	1	0			sp|Q08554|DSC1_HUMAN	Q08554	DSC1_HUMAN	DSC1	Desmocollin-1
ALDPGAKISV	V	I	10	2	0.9985	1	0			sp|P04843|RPN1_HUMAN	P04843	RPN1_HUMAN	RPN1	Dolichyl-diphosphooligosaccharide--protein glycosyltransferase subunit 1
ALDPKANFST	A	N	10	2	0.9975	2	0			sp|Q07912|ACK1_HUMAN	Q07912	ACK1_HUMAN	TNK2	Activated CDC42 kinase 1
ALDPLADKILI	S	S	11	2	1	3	0			sp|Q9UJA2|CRLS1_HUMAN	Q9UJA2	CRLS1_HUMAN	CRLS1	Cardiolipin synthase (CMP-forming)
ALDPRAPASTL	A	C	11	2	0.9958	1	0			sp|Q9UKB1|FBW1B_HUMAN	Q9UKB1	FBW1B_HUMAN	FBXW11	F-box/WD repeat-containing protein 11
ALDPSLDNHQV	Y	S	11	2	0.9995	1	0			sp|O60508|PRP17_HUMAN	O60508	PRP17_HUMAN	CDC40	Pre-mRNA-processing factor 17
ALDPSLDNHQVSA	Y	K	13	2	0.9881	1	0			sp|O60508|PRP17_HUMAN	O60508	PRP17_HUMAN	CDC40	Pre-mRNA-processing factor 17
ALDPTARKINL	S	A	11	3	0.9996	1	0			sp|Q8TDD1|DDX54_HUMAN	Q8TDD1	DDX54_HUMAN	DDX54	ATP-dependent RNA helicase DDX54
ALDQDHVAVL	T	G	10	2	0.9839	1	0			sp|Q9H8H0|NOL11_HUMAN	Q9H8H0	NOL11_HUMAN	NOL11	Nucleolar protein 11
ALDRCYSV	S	Y	8	2	0.9975	1	0	5C(57.0215)		sp|Q01581|HMCS1_HUMAN	Q01581	HMCS1_HUMAN	HMGCS1	Hydroxymethylglutaryl-CoA synthase, cytoplasmic
ALDRDNFEL	K	L	9	2	0.9944	1	0			sp|Q92845|KIFA3_HUMAN	Q92845	KIFA3_HUMAN	KIFAP3	Kinesin-associated protein 3
ALDRMQFGV	Y	P	9	2	0.999	1	0	5M(15.9949)		sp|Q92947|GCDH_HUMAN	Q92947	GCDH_HUMAN	GCDH	Glutaryl-CoA dehydrogenase, mitochondrial
ALDRQTATQLL	Q	K	11	2	0.9981	2	0			sp|P62424|RL7A_HUMAN	P62424	RL7A_HUMAN	RPL7A	60S ribosomal protein L7a
ALDSGAFQSV	A	W	10	1, 2	0.9991	3	0			sp|Q8NFW8|NEUA_HUMAN	Q8NFW8	NEUA_HUMAN	CMAS	N-acylneuraminate cytidylyltransferase
ALDSHPTIV	I	S	9	2	0.9988	1	0			sp|Q02363|ID2_HUMAN	Q02363	ID2_HUMAN	ID2	DNA-binding protein inhibitor ID-2
ALDSQVPKV	M	T	9	2	0.999	3	0			sp|Q5JSP0|FGD3_HUMAN	Q5JSP0	FGD3_HUMAN	FGD3	FYVE, RhoGEF and PH domain-containing protein 3
ALDSTNVEA	S	A	9	1	0.9895	1	0			sp|P62491|RB11A_HUMAN	P62491	RB11A_HUMAN	RAB11A	Ras-related protein Rab-11A
ALDTGWNEL	Q	H	9	2	0.9986	1	0			sp|Q01082|SPTB2_HUMAN	Q01082	SPTB2_HUMAN	SPTBN1	Spectrin beta chain, non-erythrocytic 1
ALDTLEDDMTI	R	S	11	2	0.9989	4	0	9M(15.9949)		sp|P37268|FDFT_HUMAN	P37268	FDFT_HUMAN	FDFT1	Squalene synthase
ALDTSNVMV	Q	K	9	1, 2	0.9988	5	0	8M(15.9949)		sp|Q27J81|INF2_HUMAN	Q27J81	INF2_HUMAN	INF2	Inverted formin-2
ALDTTRHEL	T	P	9	2, 3	0.9984	2	0			sp|Q9BT25|HAUS8_HUMAN	Q9BT25	HAUS8_HUMAN	HAUS8	HAUS augmin-like complex subunit 8
ALDVARLVV	L	E	9	2	0.9922	1	0			sp|Q8N201|INT1_HUMAN	Q8N201	INT1_HUMAN	INTS1	Integrator complex subunit 1
ALDVQGIYRV	R	S	10	2	0.9981	1	0			sp|Q9P107|GMIP_HUMAN	Q9P107	GMIP_HUMAN	GMIP	GEM-interacting protein
ALDVSPKHV	S	L	9	2	0.9894	1	0			sp|Q8IV63|VRK3_HUMAN	Q8IV63	VRK3_HUMAN	VRK3	Inactive serine/threonine-protein kinase VRK3
ALEAYVQSV	G	R	9	2	0.9893	1	0			sp|Q9UP83|COG5_HUMAN	Q9UP83	COG5_HUMAN	COG5	Conserved oligomeric Golgi complex subunit 5
ALEDRVWEL	K	L	9	2	0.9977	1	0			sp|Q6ZP82|CC141_HUMAN	Q6ZP82	CC141_HUMAN	CCDC141	Coiled-coil domain-containing protein 141
ALEEADKMFL	A	R	10	2	1	2	0	8M(15.9949)		sp|Q9Y6B2|EID1_HUMAN	Q9Y6B2	EID1_HUMAN	EID1	EP300-interacting inhibitor of differentiation 1
ALEEKLENV	E	K	9	2	0.9862	1	0			sp|Q9BU64|CENPO_HUMAN	Q9BU64	CENPO_HUMAN	CENPO	Centromere protein O
ALEEQLQQIRAE	S	T	12	2	1	3	0			contam_sp|P13645|K1C10_HUMAN	contam_sp|P13645|K1C10_HUMAN Keratin, type I cytoskeletal 10 OS=Homo sapiens GN=KRT10 PE=1 SV=6	contam_sp|P13645|K1C10_HUMAN Keratin, type I cytoskeletal 10 OS=Homo sapiens GN=KRT10 PE=1 SV=6		Keratin,
ALEEYVICV	F	R	9	2	0.9852	1	0	8C(61.9826)		sp|Q5TAX3|TUT4_HUMAN	Q5TAX3	TUT4_HUMAN	TUT4	Terminal uridylyltransferase 4
ALEHRVYEV	S	R	9	2	1	1	0			sp|O60308|CE104_HUMAN	O60308	CE104_HUMAN	CEP104	Centrosomal protein of 104 kDa
ALESFLKQV	S	S	9	2	0.9896	1	0			sp|P78527|PRKDC_HUMAN	P78527	PRKDC_HUMAN	PRKDC	DNA-dependent protein kinase catalytic subunit
ALFAGGKLRV	M	H	10	2	0.9728	1	0			sp|Q7Z7H5|TMED4_HUMAN	Q7Z7H5	TMED4_HUMAN	TMED4	Transmembrane emp24 domain-containing protein 4
ALFARPDLLLL	R	D	11	2	0.997	1	0			sp|Q9NUQ8|ABCF3_HUMAN	Q9NUQ8	ABCF3_HUMAN	ABCF3	ATP-binding cassette sub-family F member 3
ALFASGLIHRV	L	C	11	2, 3	1	2	0			sp|Q8N6L1|KTAP2_HUMAN	Q8N6L1	KTAP2_HUMAN	KRTCAP2	Keratinocyte-associated protein 2
ALFDCYVVV	A	M	9	1	0.979	1	0	5C(57.0215)		sp|O60266|ADCY3_HUMAN	O60266	ADCY3_HUMAN	ADCY3	Adenylate cyclase type 3
ALFDEQHREEM	F	R	11	2, 3	0.9999	2	0	11M(15.9949)		sp|P21675|TAF1_HUMAN	P21675	TAF1_HUMAN	TAF1	Transcription initiation factor TFIID subunit 1
ALFDGHGGPAAA	W	I	12	2	1	2	0			sp|Q96MI6|PPM1M_HUMAN	Q96MI6	PPM1M_HUMAN	PPM1M	Protein phosphatase 1M
ALFDQTRHSLAL	I	G	12	2, 3	1	4	0			sp|Q5SRE5|NU188_HUMAN	Q5SRE5	NU188_HUMAN	NUP188	Nucleoporin NUP188
ALFDSGLHPA	E	V	10	2	0.9986	1	0			sp|Q8TAT5|NEIL3_HUMAN	Q8TAT5	NEIL3_HUMAN	NEIL3	Endonuclease 8-like 3
ALFEAAREVTL	S	A	11	2	0.9977	1	0			sp|P42858|HD_HUMAN	P42858	HD_HUMAN	HTT	Huntingtin
ALFEESGLIRI	T	T	11	2	0.9984	2	0			sp|Q9NYQ7|CELR3_HUMAN	Q9NYQ7	CELR3_HUMAN	CELSR3	Cadherin EGF LAG seven-pass G-type receptor 3
ALFEEVPEL	K	L	9	2	0.9915	1	0			sp|P31939|PUR9_HUMAN	P31939	PUR9_HUMAN	ATIC	Bifunctional purine biosynthesis protein ATIC
ALFEGKVQL	A	H	9	2	0.9956	2	0			sp|Q8NEZ3|WDR19_HUMAN	Q8NEZ3	WDR19_HUMAN	WDR19	WD repeat-containing protein 19
ALFEQKGPVYV	G	A	11	2	1	2	0			sp|P54709|AT1B3_HUMAN	P54709	AT1B3_HUMAN	ATP1B3	Sodium/potassium-transporting ATPase subunit beta-3
ALFGIPMAL	S	I	9	1, 2	0.9827	2	0	7M(15.9949)		sp|Q03135|CAV1_HUMAN	Q03135	CAV1_HUMAN	CAV1	Caveolin-1
ALFKCKFEEA	A	Q	10	2	0.9999	1	0	5C(61.9826)		sp|P49792|RBP2_HUMAN	P49792	RBP2_HUMAN	RANBP2	E3 SUMO-protein ligase RanBP2
ALFKGDFRI	H	S	9	3	0.9842	1	0			sp|Q96RV3|PCX1_HUMAN	Q96RV3	PCX1_HUMAN	PCNX1	Pecanex-like protein 1	PCNX3	sp|Q9H6A9|PCX3_HUMAN
ALFMYKPKKV	V	V	10	3	0.9898	1	0	4M(15.9949)		sp|P78383|S35B1_HUMAN	P78383	S35B1_HUMAN	SLC35B1	Solute carrier family 35 member B1
ALFNGAQKL	R	F	9	2	0.9862	2	0			sp|P61619|S61A1_HUMAN	P61619	S61A1_HUMAN	SEC61A1	Protein transport protein Sec61 subunit alpha isoform 1	SEC61A2	sp|Q9H9S3|S61A2_HUMAN
ALFNKGGSVFL	V	A	11	2	0.9936	1	0			sp|Q8WXG9|AGRV1_HUMAN	Q8WXG9	AGRV1_HUMAN	ADGRV1	Adhesion G-protein coupled receptor V1
ALFNTRIPRV	A	R	10	3	0.9787	1	0			sp|Q15024|EXOS7_HUMAN	Q15024	EXOS7_HUMAN	EXOSC7	Exosome complex component RRP42
ALFPALRPGGFQA	A	H	13	2	0.9994	2	0			sp|Q13501|SQSTM_HUMAN	Q13501	SQSTM_HUMAN	SQSTM1	Sequestosome-1
ALFPAPLAQI	R	S	10	1, 2	0.9997	3	0			sp|Q8ND24|RN214_HUMAN	Q8ND24	RN214_HUMAN	RNF214	RING finger protein 214
ALFPELPKSA	H	L	10	2	0.9987	2	0			sp|Q96JM3|CHAP1_HUMAN	Q96JM3	CHAP1_HUMAN	CHAMP1	Chromosome alignment-maintaining phosphoprotein 1
ALFPGDVDRL	A	R	10	2	0.9999	2	0			sp|P11216|PYGB_HUMAN	P11216	PYGB_HUMAN	PYGB	Glycogen phosphorylase, brain form
ALFPGVALL	L	L	9	1	0.9875	1	0			sp|P30101|PDIA3_HUMAN	P30101	PDIA3_HUMAN	PDIA3	Protein disulfide-isomerase A3
ALFPHLLQPVL	M	W	11	2	0.9995	2	0			sp|P55060|XPO2_HUMAN	P55060	XPO2_HUMAN	CSE1L	Exportin-2
ALFPHLLQPVLW	M	E	12	2	0.9999	1	0			sp|P55060|XPO2_HUMAN	P55060	XPO2_HUMAN	CSE1L	Exportin-2
ALFPQKSSMSV	C	T	11	2	0.9996	2	0	9M(15.9949)		sp|Q9H9B4|SFXN1_HUMAN	Q9H9B4	SFXN1_HUMAN	SFXN1	Sideroflexin-1
ALFPVAEDISL	D	L	11	2	0.9908	1	0			sp|Q9H1I8|ASCC2_HUMAN	Q9H1I8	ASCC2_HUMAN	ASCC2	Activating signal cointegrator 1 complex subunit 2
ALFQHITAL	S	F	9	2	0.9957	3	0			sp|Q9P055|JKAMP_HUMAN	Q9P055	JKAMP_HUMAN	JKAMP	JNK1/MAPK8-associated membrane protein
ALFQPHLINV	E	E	10	2	0.9993	1	0			sp|P61160|ARP2_HUMAN	P61160	ARP2_HUMAN	ACTR2	Actin-related protein 2
ALFQRPPLI	G	A	9	2	0.9982	2	0			sp|O60832|DKC1_HUMAN	O60832	DKC1_HUMAN	DKC1	H/ACA ribonucleoprotein complex subunit DKC1
ALFSDTPANA	A	S	10	1	0.9992	1	0			sp|Q2QGD7|ZXDC_HUMAN	Q2QGD7	ZXDC_HUMAN	ZXDC	Zinc finger protein ZXDC
ALFSFLYHL	T	A	9	2	0.9983	1	0			sp|Q7Z6Z7|HUWE1_HUMAN	Q7Z6Z7	HUWE1_HUMAN	HUWE1	E3 ubiquitin-protein ligase HUWE1
ALFSGPLVQA	C	V	10	1	0.9931	1	0			sp|Q9H1K6|TLRN1_HUMAN	Q9H1K6	TLRN1_HUMAN	TLNRD1	Talin rod domain-containing protein 1
ALFSHLVNHV	L	N	10	2, 3	0.9994	2	0			sp|Q9UPR3|SMG5_HUMAN	Q9UPR3	SMG5_HUMAN	SMG5	Nonsense-mediated mRNA decay factor SMG5
ALFSKAEEQLL	K	S	11	2	0.9999	1	0			sp|Q96EZ8|MCRS1_HUMAN	Q96EZ8	MCRS1_HUMAN	MCRS1	Microspherule protein 1
ALFTKELEKV	E	Y	10	3	0.9977	1	0			sp|P80303|NUCB2_HUMAN	P80303	NUCB2_HUMAN	NUCB2	Nucleobindin-2	NUCB1	sp|Q02818|NUCB1_HUMAN
ALFTKVLENV	T	E	10	2	0.9984	2	0			sp|Q8TCU6|PREX1_HUMAN	Q8TCU6	PREX1_HUMAN	PREX1	Phosphatidylinositol 3,4,5-trisphosphate-dependent Rac exchanger 1 protein
ALFTYEGNSNDIRV	W	A	14	2	1	1	0			sp|Q9UJU6|DBNL_HUMAN	Q9UJU6	DBNL_HUMAN	DBNL	Drebrin-like protein
ALGDFDRALL	L	R	10	2	0.9994	1	0			sp|Q9BX10|GTPB2_HUMAN	Q9BX10	GTPB2_HUMAN	GTPBP2	GTP-binding protein 2
ALGDKFLLRV	L	S	10	2, 3	0.9998	2	0			sp|Q13203|MYBPH_HUMAN	Q13203	MYBPH_HUMAN	MYBPH	Myosin-binding protein H
ALGDVSERL	A	Q	9	2	0.9912	1	0			sp|Q8TEH3|DEN1A_HUMAN	Q8TEH3	DEN1A_HUMAN	DENND1A	DENN domain-containing protein 1A
ALGEEALLRYV	R	L	11	2	1	1	0			sp|Q92503|S14L1_HUMAN	Q92503	S14L1_HUMAN	SEC14L1	SEC14-like protein 1
ALGEPLYRV	I	S	9	2	0.997	1	0			sp|Q9NRD5|PICK1_HUMAN	Q9NRD5	PICK1_HUMAN	PICK1	PRKCA-binding protein
ALGFYPAEITL	W	T	11	2	0.9974	2	0			sp|P13747|HLAE_HUMAN	P13747	HLAE_HUMAN	HLA-E	HLA class I histocompatibility antigen, alpha chain E	HLA-A, HLA-B, HLA-C, HLA-F, HLA-H	sp|P01889|HLAB_HUMAN, sp|P01893|HLAH_HUMAN, sp|P04439|HLAA_HUMAN, sp|P10321|HLAC_HUMAN, sp|P30511|HLAF_HUMAN
ALGGAPYQV	Y	T	9	1, 2	0.9959	3	0			sp|Q8NA29|NLS1_HUMAN	Q8NA29	NLS1_HUMAN	MFSD2A	Sodium-dependent lysophosphatidylcholine symporter 1
ALGHVNCTI	S	K	9	2	0.9971	2	0	7C(57.0215)		sp|Q9NQC3|RTN4_HUMAN	Q9NQC3	RTN4_HUMAN	RTN4	Reticulon-4
ALGHVRYV	N	L	8	2	0.9946	2	0			sp|Q9NUQ2|PLCE_HUMAN	Q9NUQ2	PLCE_HUMAN	AGPAT5	1-acyl-sn-glycerol-3-phosphate acyltransferase epsilon
ALGNVRTV	E	R	8	2	0.9712	1	0			sp|Q9NUT2|MITOS_HUMAN	Q9NUT2	MITOS_HUMAN	ABCB8	Mitochondrial potassium channel ATP-binding subunit
ALGPGVPHI	S	I	9	2	0.9987	1	0			sp|Q9GZS1|RPA49_HUMAN	Q9GZS1	RPA49_HUMAN	POLR1E	DNA-directed RNA polymerase I subunit RPA49
ALGPKPQGL	Q	M	9	2	0.9961	1	0			sp|O14686|KMT2D_HUMAN	O14686	KMT2D_HUMAN	KMT2D	Histone-lysine N-methyltransferase 2D
ALGTDAEGQKV	L	K	11	2	0.9996	1	0			sp|O00186|STXB3_HUMAN	O00186	STXB3_HUMAN	STXBP3	Syntaxin-binding protein 3
ALGTLVSHV	K	T	9	2	0.9896	1	0			sp|Q92616|GCN1_HUMAN	Q92616	GCN1_HUMAN	GCN1	eIF-2-alpha kinase activator GCN1
ALHDHLATI	D	Y	9	2	0.9994	2	0			sp|Q02153|GCYB1_HUMAN	Q02153	GCYB1_HUMAN	GUCY1B1	Guanylate cyclase soluble subunit beta-1
ALHDLLQHV	Q	R	9	2	0.9984	1	0			sp|Q9Y4G6|TLN2_HUMAN	Q9Y4G6	TLN2_HUMAN	TLN2	Talin-2
ALHDQLFYL	F	N	9	2	0.9825	2	0			sp|Q8NBM8|PCYXL_HUMAN	Q8NBM8	PCYXL_HUMAN	PCYOX1L	Prenylcysteine oxidase-like
ALHFKINKV	Q	V	9	3	0.9958	1	0			sp|Q8N5H7|SH2D3_HUMAN	Q8N5H7	SH2D3_HUMAN	SH2D3C	SH2 domain-containing protein 3C
ALHGMVALV	A	G	9	2	0.998	2	0	5M(15.9949)		sp|Q5VW36|FOCAD_HUMAN	Q5VW36	FOCAD_HUMAN	FOCAD	Focadhesin
ALHHAVIFL	E	F	9	2	0.9995	3	0			sp|Q7Z2K6|ERMP1_HUMAN	Q7Z2K6	ERMP1_HUMAN	ERMP1	Endoplasmic reticulum metallopeptidase 1
ALHSLTACL	A	S	9	2	0.9969	1	0	8C(61.9826)		sp|Q96T76|MMS19_HUMAN	Q96T76	MMS19_HUMAN	MMS19	MMS19 nucleotide excision repair protein homolog
ALHTSPVCA	R	K	9	2	0.9921	1	0	8C(57.0215)		sp|Q96EL2|RT24_HUMAN	Q96EL2	RT24_HUMAN	MRPS24	28S ribosomal protein S24, mitochondrial
ALHVNIVNV	V	P	9	2	0.9948	1	0			sp|P10242|MYB_HUMAN	P10242	MYB_HUMAN	MYB	Transcriptional activator Myb
ALIAEMIHTA	I	S	10	2	0.997	1	0			sp|Q5T2R2|DPS1_HUMAN	Q5T2R2	DPS1_HUMAN	PDSS1	All trans-polyprenyl-diphosphate synthase PDSS1
ALIAHYPRI	D	Y	9	3	0.9785	1	0			sp|O75533|SF3B1_HUMAN	O75533	SF3B1_HUMAN	SF3B1	Splicing factor 3B subunit 1
ALIARVTNV	A	E	9	2	0.9986	2	0			sp|Q9ULZ3|ASC_HUMAN	Q9ULZ3	ASC_HUMAN	PYCARD	Apoptosis-associated speck-like protein containing a CARD
ALICKSERV	E	H	9	3	0.9936	1	0	4C(57.0215)		sp|P38398|BRCA1_HUMAN	P38398	BRCA1_HUMAN	BRCA1	Breast cancer type 1 susceptibility protein
ALIDEGETDWKL	L	I	12	2	0.9997	2	0			sp|Q9H2U2|IPYR2_HUMAN	Q9H2U2	IPYR2_HUMAN	PPA2	Inorganic pyrophosphatase 2, mitochondrial
ALIDEQILCV	A	H	10	1, 2	0.9986	7	0	9C(57.0215), 9C(61.9826)		sp|O00743|PPP6_HUMAN	O00743	PPP6_HUMAN	PPP6C	Serine/threonine-protein phosphatase 6 catalytic subunit
ALIDGKNFSA	S	G	10	2	0.9966	1	0			sp|Q9Y277|VDAC3_HUMAN	Q9Y277	VDAC3_HUMAN	VDAC3	Voltage-dependent anion-selective channel protein 3
ALIDGSREGFYL	Q	Y	12	2	1	2	0			sp|Q13191|CBLB_HUMAN	Q13191	CBLB_HUMAN	CBLB	E3 ubiquitin-protein ligase CBL-B
ALIDLGQSIDM	L	K	11	2	0.9977	1	0	11M(15.9949)		sp|O43683|BUB1_HUMAN	O43683	BUB1_HUMAN	BUB1	Mitotic checkpoint serine/threonine-protein kinase BUB1
ALIDRMVNL	R	H	9	2	0.9983	2	0	6M(15.9949)		sp|P35638|DDIT3_HUMAN	P35638	DDIT3_HUMAN	DDIT3	DNA damage-inducible transcript 3 protein
ALIDSMSLA	D	K	9	1	0.9913	1	0	6M(15.9949)		sp|P13010|XRCC5_HUMAN	P13010	XRCC5_HUMAN	XRCC5	X-ray repair cross-complementing protein 5
ALIEAEKVAQV	K	A	11	2	0.9995	2	0			sp|O94905|ERLN2_HUMAN	O94905	ERLN2_HUMAN	ERLIN2	Erlin-2
ALIEGQFMA	R	K	9	2	0.9781	1	0	8M(15.9949)		sp|O75191|XYLB_HUMAN	O75191	XYLB_HUMAN	XYLB	Xylulose kinase
ALIEKLVEL	E	C	9	2	0.9979	5	0			sp|Q14181|DPOA2_HUMAN	Q14181	DPOA2_HUMAN	POLA2	DNA polymerase alpha subunit B
ALIEKLVELC	E	V	10	2	0.9987	2	0	10C(57.0215), 10C(61.9826)		sp|Q14181|DPOA2_HUMAN	Q14181	DPOA2_HUMAN	POLA2	DNA polymerase alpha subunit B
ALIENLTHQI	F	R	10	2	0.9974	1	0			sp|Q6PFW1|VIP1_HUMAN	Q6PFW1	VIP1_HUMAN	PPIP5K1	Inositol hexakisphosphate and diphosphoinositol-pentakisphosphate kinase 1
ALIEPLSVGI	G	H	10	2	0.993	1	0			sp|Q00796|DHSO_HUMAN	Q00796	DHSO_HUMAN	SORD	Sorbitol dehydrogenase
ALIEQKLNEA	K	K	10	2	0.992	1	0			sp|Q03001|DYST_HUMAN	Q03001	DYST_HUMAN	DST	Dystonin
ALIEVPDGFTA	S	V	11	1, 2	0.9981	2	0			sp|Q9H4A4|AMPB_HUMAN	Q9H4A4	AMPB_HUMAN	RNPEP	Aminopeptidase B
ALIFRRIYL	A	A	9	3	0.9881	1	0			sp|Q9Y385|UB2J1_HUMAN	Q9Y385	UB2J1_HUMAN	UBE2J1	Ubiquitin-conjugating enzyme E2 J1
ALIGQCIHI	S	E	9	1, 2, 3	0.9993	10	0	6C(57.0215), 6C(61.9826)		sp|Q86TG7|PEG10_HUMAN	Q86TG7	PEG10_HUMAN	PEG10	Retrotransposon-derived protein PEG10
ALIGRCQNV	R	S	9	2	0.9812	1	0	6C(57.0215)		sp|Q9BUB4|ADAT1_HUMAN	Q9BUB4	ADAT1_HUMAN	ADAT1	tRNA-specific adenosine deaminase 1
ALILEPSLYTV	E	K	11	1, 2	0.9962	2	0			sp|P61923|COPZ1_HUMAN	P61923	COPZ1_HUMAN	COPZ1	Coatomer subunit zeta-1
ALILKSEHIRL	K	E	11	3	0.9982	1	0			sp|Q02224|CENPE_HUMAN	Q02224	CENPE_HUMAN	CENPE	Centromere-associated protein E
ALINNIVEIRV	L	D	11	2	0.9886	1	0			sp|Q75V66|ANO5_HUMAN	Q75V66	ANO5_HUMAN	ANO5	Anoctamin-5
ALIQQATTV	A	K	9	1	0.9789	1	0			sp|P32969|RL9_HUMAN	P32969	RL9_HUMAN	RPL9	60S ribosomal protein L9
ALIRVISKL	A	S	9	2	0.9948	1	0			sp|Q9BZL4|PP12C_HUMAN	Q9BZL4	PP12C_HUMAN	PPP1R12C	Protein phosphatase 1 regulatory subunit 12C	PPP1R12A, PPP1R12B	sp|O14974|MYPT1_HUMAN, sp|O60237|MYPT2_HUMAN
ALIRYLETM	E	K	9	2	0.9968	1	0	9M(15.9949)		sp|Q9NUJ7|PLCX1_HUMAN	Q9NUJ7	PLCX1_HUMAN	PLCXD1	PI-PLC X domain-containing protein 1
ALISLGEGLITA	P	G	12	2	0.976	1	0			sp|P46060|RAGP1_HUMAN	P46060	RAGP1_HUMAN	RANGAP1	Ran GTPase-activating protein 1
ALISRGLEWV	A	A	10	2	0.9978	1	0			sp|O15287|FANCG_HUMAN	O15287	FANCG_HUMAN	FANCG	Fanconi anemia group G protein
ALITDPDEMRM	E	Q	11	2	0.9999	1	0	11M(15.9949), 9M(15.9949)		sp|Q9BSK4|FEM1A_HUMAN	Q9BSK4	FEM1A_HUMAN	FEM1A	Protein fem-1 homolog A
ALITRIFGV	S	K	9	2	0.9988	2	0			sp|Q6YHU6|THADA_HUMAN	Q6YHU6	THADA_HUMAN	THADA	Thyroid adenoma-associated protein
ALKEDDPKAAL	K	S	11	2, 3	1	2	0			sp|P61201|CSN2_HUMAN	P61201	CSN2_HUMAN	COPS2	COP9 signalosome complex subunit 2
ALKKQLPGV	E	K	9	2	0.9736	2	0			sp|P09874|PARP1_HUMAN	P09874	PARP1_HUMAN	PARP1	Poly [ADP-ribose] polymerase 1
ALKRFVNLV	R	A	9	2	0.9952	1	0			sp|Q9Y5X2|SNX8_HUMAN	Q9Y5X2	SNX8_HUMAN	SNX8	Sorting nexin-8
ALKRIHKELNDLARD	M	P	15	4	1	1	0	N-term(42.0106)		sp|P62837|UB2D2_HUMAN	P62837	UB2D2_HUMAN	UBE2D2	Ubiquitin-conjugating enzyme E2 D2
ALKRINKELSDLARD	M	P	15	3, 4	1	2	0	N-term(42.0106)		sp|P61077|UB2D3_HUMAN	P61077	UB2D3_HUMAN	UBE2D3	Ubiquitin-conjugating enzyme E2 D3
ALKRIQKELSDLQRD	M	P	15	4	0.9991	1	0	N-term(42.0106)		sp|P51668|UB2D1_HUMAN	P51668	UB2D1_HUMAN	UBE2D1	Ubiquitin-conjugating enzyme E2 D1
ALLAALKNV	F	Q	9	2	0.9939	1	0			sp|Q96B26|EXOS8_HUMAN	Q96B26	EXOS8_HUMAN	EXOSC8	Exosome complex component RRP43
ALLAEGITWV	T	L	10	1	0.9877	2	0			sp|Q9UM00|TMCO1_HUMAN	Q9UM00	TMCO1_HUMAN	TMCO1	Calcium load-activated calcium channel
ALLAELEKI	A	K	9	2	0.9976	1	0			sp|Q9P013|CWC15_HUMAN	Q9P013	CWC15_HUMAN	CWC15	Spliceosome-associated protein CWC15 homolog
ALLAENSELKL	E	G	11	2	0.9976	1	0			sp|Q99941|ATF6B_HUMAN	Q99941	ATF6B_HUMAN	ATF6B	Cyclic AMP-dependent transcription factor ATF-6 beta
ALLAFVQTHL	A	P	10	2	0.9932	1	0			sp|Q9H467|CUED2_HUMAN	Q9H467	CUED2_HUMAN	CUEDC2	CUE domain-containing protein 2
ALLAGPLRPA	K	A	10	2	0.9978	3	0			sp|Q9BWD3|RTL8A_HUMAN	Q9BWD3	RTL8A_HUMAN	RTL8A	Retrotransposon Gag-like protein 8A
ALLAGSEYL	C	K	9	1	0.9935	3	0			sp|O15371|EIF3D_HUMAN	O15371	EIF3D_HUMAN	EIF3D	Eukaryotic translation initiation factor 3 subunit D
ALLAGSEYLKL	C	G	11	2	0.9999	4	0			sp|O15371|EIF3D_HUMAN	O15371	EIF3D_HUMAN	EIF3D	Eukaryotic translation initiation factor 3 subunit D
ALLAHGTSFLL	D	H	11	2	0.999	1	0			sp|Q9H9Y6|RPA2_HUMAN	Q9H9Y6	RPA2_HUMAN	POLR1B	DNA-directed RNA polymerase I subunit RPA2
ALLAKILQI	L	D	9	2	0.9944	1	0			sp|P78527|PRKDC_HUMAN	P78527	PRKDC_HUMAN	PRKDC	DNA-dependent protein kinase catalytic subunit
ALLAYTLGV	H	K	9	1	0.9776	1	0			sp|P68104|EF1A1_HUMAN	P68104	EF1A1_HUMAN	EEF1A1	Elongation factor 1-alpha 1	EEF1A1P5, EEF1A2	sp|Q05639|EF1A2_HUMAN, sp|Q5VTE0|EF1A3_HUMAN
ALLDCANKV	T	T	9	2	0.9823	1	0	5C(57.0215)		sp|Q9NX70|MED29_HUMAN	Q9NX70	MED29_HUMAN	MED29	Mediator of RNA polymerase II transcription subunit 29
ALLDEISTCHQL	L	L	12	2	0.9998	1	0	9C(57.0215)		sp|Q8IXH7|NELFD_HUMAN	Q8IXH7	NELFD_HUMAN	NELFCD	Negative elongation factor C/D
ALLDEISTCHQLL	L	H	13	2, 3	1	2	0	9C(57.0215), 9C(61.9826)		sp|Q8IXH7|NELFD_HUMAN	Q8IXH7	NELFD_HUMAN	NELFCD	Negative elongation factor C/D
ALLDGSNVV	L	F	9	1	0.9745	1	0			sp|O15212|PFD6_HUMAN	O15212	PFD6_HUMAN	PFDN6	Prefoldin subunit 6
ALLDIIRSL	R	K	9	2	0.9916	3	0			sp|O95864|FADS2_HUMAN	O95864	FADS2_HUMAN	FADS2	Acyl-CoA 6-desaturase
ALLDKDQAVAV	V	Q	11	2	0.9991	1	0			sp|P78527|PRKDC_HUMAN	P78527	PRKDC_HUMAN	PRKDC	DNA-dependent protein kinase catalytic subunit
ALLDKLYAL	A	G	9	1, 2	0.9956	6	0			sp|Q9NV31|IMP3_HUMAN	Q9NV31	IMP3_HUMAN	IMP3	U3 small nucleolar ribonucleoprotein protein IMP3
ALLDKPPFL	L	T	9	2	0.9994	2	0			sp|P17252|KPCA_HUMAN	P17252	KPCA_HUMAN	PRKCA	Protein kinase C alpha type
ALLDLSSNHL	L	G	10	2	0.9998	1	0			sp|Q96HA7|TONSL_HUMAN	Q96HA7	TONSL_HUMAN	TONSL	Tonsoku-like protein
ALLDQLHTL	R	L	9	2	0.9933	2	0			sp|Q9Y6Q9|NCOA3_HUMAN	Q9Y6Q9	NCOA3_HUMAN	NCOA3	Nuclear receptor coactivator 3
ALLDQLHTLL	R	S	10	2	0.9702	1	0			sp|Q9Y6Q9|NCOA3_HUMAN	Q9Y6Q9	NCOA3_HUMAN	NCOA3	Nuclear receptor coactivator 3
ALLDQTKTL	M	A	9	2	0.9777	1	0			sp|Q9Y490|TLN1_HUMAN	Q9Y490	TLN1_HUMAN	TLN1	Talin-1
ALLDQTKTLAESAL	M	Q	14	2	1	1	0			sp|Q9Y490|TLN1_HUMAN	Q9Y490	TLN1_HUMAN	TLN1	Talin-1
ALLDRIVSV	L	D	9	1, 2	0.9902	6	0			sp|Q92621|NU205_HUMAN	Q92621	NU205_HUMAN	NUP205	Nuclear pore complex protein Nup205
ALLDSAHLL	S	A	9	1, 2	0.9953	2	0			sp|O14617|AP3D1_HUMAN	O14617	AP3D1_HUMAN	AP3D1	AP-3 complex subunit delta-1
ALLDSVEVGL	D	S	10	1, 2	0.9927	2	0			sp|O95613|PCNT_HUMAN	O95613	PCNT_HUMAN	PCNT	Pericentrin
ALLDVSNNYGI	L	-	11	2	0.9938	2	0			sp|Q8TF46|DI3L1_HUMAN	Q8TF46	DI3L1_HUMAN	DIS3L	DIS3-like exonuclease 1
ALLDVTPKA	H	V	9	2	0.9851	2	0			sp|Q9UDY2|ZO2_HUMAN	Q9UDY2	ZO2_HUMAN	TJP2	Tight junction protein ZO-2
ALLDVTPKAV	H	D	10	1, 2	0.9974	3	0			sp|Q9UDY2|ZO2_HUMAN	Q9UDY2	ZO2_HUMAN	TJP2	Tight junction protein ZO-2
ALLDWVTSV	D	G	9	2	0.9831	2	0			sp|Q9UPN3|MACF1_HUMAN	Q9UPN3	MACF1_HUMAN	MACF1	Microtubule-actin cross-linking factor 1, isoforms 1/2/3/5
ALLDYIKRC	T	R	9	3	0.9977	1	0	9C(57.0215)		sp|Q96JI7|SPTCS_HUMAN	Q96JI7	SPTCS_HUMAN	SPG11	Spatacsin
ALLEADVNIKL	T	V	11	2	0.9991	1	0			sp|P61011|SRP54_HUMAN	P61011	SRP54_HUMAN	SRP54	Signal recognition particle 54 kDa protein
ALLEDEERVVRL	L	G	12	3	0.9998	1	0			sp|A0FGR8|ESYT2_HUMAN	A0FGR8	ESYT2_HUMAN	ESYT2	Extended synaptotagmin-2
ALLEDLGKASGL	T	L	12	2	1	2	0			sp|Q96S19|MTL26_HUMAN	Q96S19	MTL26_HUMAN	METTL26	Methyltransferase-like 26
ALLEDSCHYL	Q	L	10	2, 3	0.9999	8	0	7C(57.0215), 7C(61.9826)		sp|P57088|TMM33_HUMAN	P57088	TMM33_HUMAN	TMEM33	Transmembrane protein 33
ALLEDSCHYLL	Q	Y	11	2	0.9946	1	0	7C(57.0215)		sp|P57088|TMM33_HUMAN	P57088	TMM33_HUMAN	TMEM33	Transmembrane protein 33
ALLEDSVIRQA	P	K	11	2	0.9999	1	0			sp|Q5H8A4|PIGG_HUMAN	Q5H8A4	PIGG_HUMAN	PIGG	GPI ethanolamine phosphate transferase 2
ALLEENSTPQL	L	A	11	1, 2	1	3	0			sp|Q969S8|HDA10_HUMAN	Q969S8	HDA10_HUMAN	HDAC10	Polyamine deacetylase HDAC10
ALLEEQNLSV	Q	A	10	2	0.9992	2	0			sp|O43257|ZNHI1_HUMAN	O43257	ZNHI1_HUMAN	ZNHIT1	Zinc finger HIT domain-containing protein 1
ALLEEVKAL	R	L	9	2	0.9966	1	0			sp|Q96EK5|KBP_HUMAN	Q96EK5	KBP_HUMAN	KIFBP	KIF-binding protein
ALLEGKPEGTFLL	E	R	13	2	0.9863	1	0			sp|O75159|SOCS5_HUMAN	O75159	SOCS5_HUMAN	SOCS5	Suppressor of cytokine signaling 5	SOCS4	sp|Q8WXH5|SOCS4_HUMAN
ALLEGVKNV	Q	L	9	2	0.9921	2	0			sp|Q8NHM5|KDM2B_HUMAN	Q8NHM5	KDM2B_HUMAN	KDM2B	Lysine-specific demethylase 2B
ALLEKGITEA	K	E	10	2	0.999	1	0			sp|P41229|KDM5C_HUMAN	P41229	KDM5C_HUMAN	KDM5C	Lysine-specific demethylase 5C
ALLEKNLSTA	Q	T	10	2	0.9888	1	0			sp|P61758|PFD3_HUMAN	P61758	PFD3_HUMAN	VBP1	Prefoldin subunit 3
ALLEMDARL	I	H	9	2	0.9943	5	0	5M(15.9949)		sp|Q9NPD3|EXOS4_HUMAN	Q9NPD3	EXOS4_HUMAN	EXOSC4	Exosome complex component RRP41
ALLENGIIHHV	Q	S	11	2, 3	0.9999	2	0			sp|Q8TCU6|PREX1_HUMAN	Q8TCU6	PREX1_HUMAN	PREX1	Phosphatidylinositol 3,4,5-trisphosphate-dependent Rac exchanger 1 protein	PREX2	sp|Q70Z35|PREX2_HUMAN
ALLENMEGLFL	R	A	11	1, 2	0.9996	5	0	6M(15.9949)		sp|P61923|COPZ1_HUMAN	P61923	COPZ1_HUMAN	COPZ1	Coatomer subunit zeta-1
ALLENPKMEL	E	L	10	2	1	4	0	8M(15.9949)		sp|Q8N165|PDK1L_HUMAN	Q8N165	PDK1L_HUMAN	PDIK1L	Serine/threonine-protein kinase PDIK1L	STK35	sp|Q8TDR2|STK35_HUMAN
ALLEPVFPIAC	L	H	11	2	0.9904	1	0	11C(57.0215)		sp|Q99549|MPP8_HUMAN	Q99549	MPP8_HUMAN	MPHOSPH8	M-phase phosphoprotein 8
ALLEQTGDMSL	R	L	11	2	1	2	0	9M(15.9949)		sp|P49454|CENPF_HUMAN	P49454	CENPF_HUMAN	CENPF	Centromere protein F
ALLEQTGDMSLL	R	S	12	2	0.9962	2	0	9M(15.9949)		sp|P49454|CENPF_HUMAN	P49454	CENPF_HUMAN	CENPF	Centromere protein F
ALLERGELFV	G	G	10	2	0.9945	1	0			sp|Q9BVI4|NOC4L_HUMAN	Q9BVI4	NOC4L_HUMAN	NOC4L	Nucleolar complex protein 4 homolog
ALLERGYSL	D	V	9	2	0.9987	3	0			sp|P34897|GLYM_HUMAN	P34897	GLYM_HUMAN	SHMT2	Serine hydroxymethyltransferase, mitochondrial
ALLERTGYTL	K	D	10	2	0.9999	1	0			sp|O43390|HNRPR_HUMAN	O43390	HNRPR_HUMAN	HNRNPR	Heterogeneous nuclear ribonucleoprotein R	SYNCRIP	sp|O60506|HNRPQ_HUMAN
ALLERVLSA	Q	E	9	2	0.976	1	0			sp|Q6ZT12|UBR3_HUMAN	Q6ZT12	UBR3_HUMAN	UBR3	E3 ubiquitin-protein ligase UBR3
ALLESGTEKV	V	L	10	2	0.9743	1	0			sp|Q9BY84|DUS16_HUMAN	Q9BY84	DUS16_HUMAN	DUSP16	Dual specificity protein phosphatase 16
ALLESGTEKVLL	V	I	12	2	0.9999	1	0			sp|Q9BY84|DUS16_HUMAN	Q9BY84	DUS16_HUMAN	DUSP16	Dual specificity protein phosphatase 16
ALLESVLRHV	L	G	10	2, 3	0.9989	2	0			sp|O75064|DEN4B_HUMAN	O75064	DEN4B_HUMAN	DENND4B	DENN domain-containing protein 4B
ALLETNPYL	V	L	9	1, 2	0.9892	3	0			sp|O96005|CLPT1_HUMAN	O96005	CLPT1_HUMAN	CLPTM1	Cleft lip and palate transmembrane protein 1
ALLETVNRL	D	Q	9	2	0.9939	1	0			sp|Q8IWJ2|GCC2_HUMAN	Q8IWJ2	GCC2_HUMAN	GCC2	GRIP and coiled-coil domain-containing protein 2
ALLEVVQSGGKNIEL	K	A	15	2	1	1	0			sp|O14818|PSA7_HUMAN	O14818	PSA7_HUMAN	PSMA7	Proteasome subunit alpha type-7	PSMA8	sp|Q8TAA3|PSMA8_HUMAN
ALLEYPEYSGPLL	T	P	13	2	1	1	0			sp|Q969Z0|FAKD4_HUMAN	Q969Z0	FAKD4_HUMAN	TBRG4	FAST kinase domain-containing protein 4
ALLGAGCDPEL	E	R	11	1, 2	1	10	0	7C(57.0215), 7C(61.9826)		sp|P25963|IKBA_HUMAN	P25963	IKBA_HUMAN	NFKBIA	NF-kappa-B inhibitor alpha
ALLGDLTKA	F	C	9	1, 2	0.9913	4	0			sp|Q92973|TNPO1_HUMAN	Q92973	TNPO1_HUMAN	TNPO1	Transportin-1	TNPO2	sp|O14787|TNPO2_HUMAN
ALLGDNEKMNL	Q	S	11	2	0.9977	1	0	9M(15.9949)		sp|Q8NEB9|PK3C3_HUMAN	Q8NEB9	PK3C3_HUMAN	PIK3C3	Phosphatidylinositol 3-kinase catalytic subunit type 3
ALLGEDCFILM	A	P	11	2	0.9991	2	0	11M(15.9949), 7C(57.0215)		sp|P54132|BLM_HUMAN	P54132	BLM_HUMAN	BLM	Bloom syndrome protein
ALLGFAEHFRT	L	S	11	3	0.9999	1	0			sp|Q9Y6X3|SCC4_HUMAN	Q9Y6X3	SCC4_HUMAN	MAU2	MAU2 chromatid cohesion factor homolog
ALLGGNVRMML	K	S	11	2	0.9764	1	0	10M(15.9949), 9M(15.9949)		sp|O60488|ACSL4_HUMAN	O60488	ACSL4_HUMAN	ACSL4	Long-chain-fatty-acid--CoA ligase 4
ALLGKIEKV	G	R	9	2	0.9969	2	0			sp|Q10471|GALT2_HUMAN	Q10471	GALT2_HUMAN	GALNT2	Polypeptide N-acetylgalactosaminyltransferase 2
ALLGPDQPARV	A	Q	11	2	0.9922	1	0			sp|P31629|ZEP2_HUMAN	P31629	ZEP2_HUMAN	HIVEP2	Transcription factor HIVEP2
ALLGRIPSA	S	V	9	2	0.9785	1	0			sp|P06576|ATPB_HUMAN	P06576	ATPB_HUMAN	ATP5F1B	ATP synthase subunit beta, mitochondrial
ALLGSQIPEEALRV	L	S	14	2	0.9999	1	0			sp|Q8TCU4|ALMS1_HUMAN	Q8TCU4	ALMS1_HUMAN	ALMS1	Alstrom syndrome protein 1
ALLGSTGERICL	C	A	12	2	1	1	0	11C(57.0215)		sp|Q05469|LIPS_HUMAN	Q05469	LIPS_HUMAN	LIPE	Hormone-sensitive lipase
ALLHEEATMTI	A	E	11	2	0.9997	1	0	9M(15.9949)		sp|O15355|PPM1G_HUMAN	O15355	PPM1G_HUMAN	PPM1G	Protein phosphatase 1G
ALLHGHIVEL	R	L	10	2	0.9983	1	0			sp|Q9HCL2|GPAT1_HUMAN	Q9HCL2	GPAT1_HUMAN	GPAM	Glycerol-3-phosphate acyltransferase 1, mitochondrial
ALLHKTIQL	A	A	9	2	0.9941	1	0			sp|Q8N5H7|SH2D3_HUMAN	Q8N5H7	SH2D3_HUMAN	SH2D3C	SH2 domain-containing protein 3C
ALLHPQGFEV	L	A	10	2	0.9909	1	0			sp|Q14656|TM187_HUMAN	Q14656	TM187_HUMAN	TMEM187	Transmembrane protein 187
ALLHTVTSI	E	L	9	2	0.9941	2	0			sp|O75575|RPC9_HUMAN	O75575	RPC9_HUMAN	CRCP	DNA-directed RNA polymerase III subunit RPC9
ALLICLPEV	A	A	9	2	0.9915	1	0	5C(61.9826)		sp|O00329|PK3CD_HUMAN	O00329	PK3CD_HUMAN	PIK3CD	Phosphatidylinositol 4,5-bisphosphate 3-kinase catalytic subunit delta isoform
ALLKIEGVYA	T	R	10	1, 2	0.9836	2	0			sp|P18077|RL35A_HUMAN	P18077	RL35A_HUMAN	RPL35A	60S ribosomal protein L35a
ALLKQIQEA	L	Y	9	2	0.9928	2	0			sp|Q9UNL4|ING4_HUMAN	Q9UNL4	ING4_HUMAN	ING4	Inhibitor of growth protein 4
ALLKVNQEL	G	A	9	2	0.9966	1	0			sp|Q9Y512|SAM50_HUMAN	Q9Y512	SAM50_HUMAN	SAMM50	Sorting and assembly machinery component 50 homolog
ALLLWKPVTV	L	L	10	2	0.9934	1	0			sp|Q8TEQ8|PIGO_HUMAN	Q8TEQ8	PIGO_HUMAN	PIGO	GPI ethanolamine phosphate transferase 3
ALLNAILHSA	A	Y	10	2	0.9967	2	0			sp|Q9H8H0|NOL11_HUMAN	Q9H8H0	NOL11_HUMAN	NOL11	Nucleolar protein 11
ALLNDHIYV	V	V	9	2	0.9922	1	0			sp|Q53G59|KLH12_HUMAN	Q53G59	KLH12_HUMAN	KLHL12	Kelch-like protein 12
ALLNDHIYVV	V	G	10	2	0.9866	1	0			sp|Q53G59|KLH12_HUMAN	Q53G59	KLH12_HUMAN	KLHL12	Kelch-like protein 12
ALLNGEYLLAA	L	Q	11	2	0.9969	2	0			sp|Q9BV38|WDR18_HUMAN	Q9BV38	WDR18_HUMAN	WDR18	WD repeat-containing protein 18
ALLNKTMRI	E	R	9	3	0.9997	1	0	7M(15.9949)		sp|Q9BRA0|LSMD1_HUMAN	Q9BRA0	LSMD1_HUMAN	NAA38	N-alpha-acetyltransferase 38, NatC auxiliary subunit
ALLNLAERL	E	G	9	2	0.9968	1	0			sp|Q9H0F5|RNF38_HUMAN	Q9H0F5	RNF38_HUMAN	RNF38	E3 ubiquitin-protein ligase RNF38	RNF44	sp|Q7L0R7|RNF44_HUMAN
ALLPASAGV	W	K	9	1	0.9941	3	0			sp|Q9NX20|RM16_HUMAN	Q9NX20	RM16_HUMAN	MRPL16	39S ribosomal protein L16, mitochondrial
ALLPGTKFTV	W	S	10	2	0.9736	1	0			sp|Q9NZJ4|SACS_HUMAN	Q9NZJ4	SACS_HUMAN	SACS	Sacsin
ALLPLLERV	G	A	9	2	0.9775	2	0			sp|Q6ZNJ1|NBEL2_HUMAN	Q6ZNJ1	NBEL2_HUMAN	NBEAL2	Neurobeachin-like protein 2
ALLPQNHKL	L	I	9	2	0.9816	2	0			sp|Q92797|SYMPK_HUMAN	Q92797	SYMPK_HUMAN	SYMPK	Symplekin
ALLPQPKNLTV	S	K	11	2	0.9801	1	0			sp|Q92733|PRCC_HUMAN	Q92733	PRCC_HUMAN	PRCC	Proline-rich protein PRCC
ALLPSSPTL	E	G	9	1	0.9899	3	0			sp|Q92994|TF3B_HUMAN	Q92994	TF3B_HUMAN	BRF1	Transcription factor IIIB 90 kDa subunit
ALLQDLHKA	C	C	9	2	0.9835	1	0			sp|A1A4V9|CF119_HUMAN	A1A4V9	CF119_HUMAN	CFAP119	Cilia- and flagella-associated protein 119
ALLQEIVNI	A	Y	9	2	0.9716	1	0			sp|Q92600|CNOT9_HUMAN	Q92600	CNOT9_HUMAN	CNOT9	CCR4-NOT transcription complex subunit 9
ALLQETKEL	S	K	9	2	0.9877	1	0			sp|O60763|USO1_HUMAN	O60763	USO1_HUMAN	USO1	General vesicular transport factor p115
ALLQQMEELKL	E	K	11	2	0.9977	1	0			sp|Q9BT92|TCHP_HUMAN	Q9BT92	TCHP_HUMAN	TCHP	Trichoplein keratin filament-binding protein
ALLQQVHSA	S	S	9	2	0.9867	3	0			sp|Q86XN7|PRSR1_HUMAN	Q86XN7	PRSR1_HUMAN	PROSER1	Proline and serine-rich protein 1
ALLQRQFDV	L	D	9	2	0.9976	1	0			sp|Q9UBQ0|VPS29_HUMAN	Q9UBQ0	VPS29_HUMAN	VPS29	Vacuolar protein sorting-associated protein 29
ALLQRQHAL	L	L	9	2, 3	0.9919	2	0			sp|Q92974|ARHG2_HUMAN	Q92974	ARHG2_HUMAN	ARHGEF2	Rho guanine nucleotide exchange factor 2
ALLRDGIELV	V	V	10	2	0.9904	1	0			sp|Q8N3J5|PPM1K_HUMAN	Q8N3J5	PPM1K_HUMAN	PPM1K	Protein phosphatase 1K, mitochondrial
ALLRTVVSV	S	L	9	2	0.9855	1	0			sp|Q10471|GALT2_HUMAN	Q10471	GALT2_HUMAN	GALNT2	Polypeptide N-acetylgalactosaminyltransferase 2
ALLRVTPFI	V	L	9	2	0.998	2	0			sp|Q8N4H5|TOM5_HUMAN	Q8N4H5	TOM5_HUMAN	TOMM5	Mitochondrial import receptor subunit TOM5 homolog
ALLRYVLSI	E	N	9	2	0.9982	1	0			sp|Q92503|S14L1_HUMAN	Q92503	S14L1_HUMAN	SEC14L1	SEC14-like protein 1
ALLSHAPRL	E	D	9	2	0.9997	1	0			sp|Q00536|CDK16_HUMAN	Q00536	CDK16_HUMAN	CDK16	Cyclin-dependent kinase 16
ALLSLDPAAV	A	S	10	1, 2	0.9924	4	0			sp|P78527|PRKDC_HUMAN	P78527	PRKDC_HUMAN	PRKDC	DNA-dependent protein kinase catalytic subunit
ALLSLPETHLV	L	T	11	2	0.992	1	0			sp|O60287|NPA1P_HUMAN	O60287	NPA1P_HUMAN	URB1	Nucleolar pre-ribosomal-associated protein 1
ALLSRLEQI	D	A	9	2	0.9949	2	0			sp|Q9UKM9|RALY_HUMAN	Q9UKM9	RALY_HUMAN	RALY	RNA-binding protein Raly
ALLSRPALTL	M	L	10	2	0.9847	1	0			sp|Q9BZM1|PG12A_HUMAN	Q9BZM1	PG12A_HUMAN	PLA2G12A	Group XIIA secretory phospholipase A2
ALLSTMHTV	R	L	9	2	0.982	1	0	6M(15.9949)		sp|O75061|AUXI_HUMAN	O75061	AUXI_HUMAN	DNAJC6	Putative tyrosine-protein phosphatase auxilin
ALLTGIISKA	L	A	10	2	0.9934	3	0			sp|Q92621|NU205_HUMAN	Q92621	NU205_HUMAN	NUP205	Nuclear pore complex protein Nup205
ALLVRLQEV	H	T	9	2	0.9933	2	0			sp|P26010|ITB7_HUMAN	P26010	ITB7_HUMAN	ITGB7	Integrin beta-7
ALMADMLAHV	E	E	10	2	0.9998	1	0			sp|O95983|MBD3_HUMAN	O95983	MBD3_HUMAN	MBD3	Methyl-CpG-binding domain protein 3
ALMADMVYV	F	T	9	1, 2	0.9961	18	0	3M(15.9949), 6M(15.9949)		sp|O75643|U520_HUMAN	O75643	U520_HUMAN	SNRNP200	U5 small nuclear ribonucleoprotein 200 kDa helicase
ALMAGCIQEA	D	R	10	2	0.9943	1	0	3M(15.9949), 6C(61.9826)		sp|P38936|CDN1A_HUMAN	P38936	CDN1A_HUMAN	CDKN1A	Cyclin-dependent kinase inhibitor 1
ALMAHAMEEV	Y	K	10	2	0.9999	6	0	3M(15.9949), 7M(15.9949)		sp|Q07666|KHDR1_HUMAN	Q07666	KHDR1_HUMAN	KHDRBS1	KH domain-containing, RNA-binding, signal transduction-associated protein 1
ALMAQEQKL	L	P	9	2	0.9989	1	0	3M(15.9949)		sp|O95602|RPA1_HUMAN	O95602	RPA1_HUMAN	POLR1A	DNA-directed RNA polymerase I subunit RPA1
ALMCTNPEI	E	K	9	2	0.9884	1	0	3M(15.9949), 4C(61.9826)		sp|Q96EK7|F120B_HUMAN	Q96EK7	F120B_HUMAN	FAM120B	Constitutive coactivator of peroxisome proliferator-activated receptor gamma
ALMDEILML	Q	Q	9	2	0.9878	3	0	3M(15.9949), 8M(15.9949)		sp|Q8NF91|SYNE1_HUMAN	Q8NF91	SYNE1_HUMAN	SYNE1	Nesprin-1
ALMDEVVKA	K	T	9	1, 2	0.9989	12	0	3M(15.9949)		sp|P00558|PGK1_HUMAN	P00558	PGK1_HUMAN	PGK1	Phosphoglycerate kinase 1
ALMDFAYTA	T	T	9	2	0.9983	4	0	3M(15.9949)		sp|O95365|ZBT7A_HUMAN	O95365	ZBT7A_HUMAN	ZBTB7A	Zinc finger and BTB domain-containing protein 7A
ALMDGKVYDI	F	T	10	2	1	1	0	3M(15.9949)		sp|Q6Y2X3|DJC14_HUMAN	Q6Y2X3	DJC14_HUMAN	DNAJC14	DnaJ homolog subfamily C member 14
ALMDHGVKV	Q	A	9	2	0.9965	2	0	3M(15.9949)		sp|Q92624|APBP2_HUMAN	Q92624	APBP2_HUMAN	APPBP2	Amyloid protein-binding protein 2
ALMDLDVKKMPL	M	G	12	2, 3	1	10	0	10M(15.9949), 3M(15.9949)		sp|Q9Y6F1|PARP3_HUMAN	Q9Y6F1	PARP3_HUMAN	PARP3	Protein mono-ADP-ribosyltransferase PARP3
ALMDLLLRL	S	V	9	2	0.9937	3	0	3M(15.9949)		sp|O75170|PP6R2_HUMAN	O75170	PP6R2_HUMAN	PPP6R2	Serine/threonine-protein phosphatase 6 regulatory subunit 2
ALMDNPTLYL	K	E	10	1, 2	0.9995	7	0	3M(15.9949)		sp|P49848|TAF6_HUMAN	P49848	TAF6_HUMAN	TAF6	Transcription initiation factor TFIID subunit 6
ALMDQVHHM	C	Q	9	2, 3	1	18	0	3M(15.9949), 9M(15.9949)		sp|Q96BU1|S1PBP_HUMAN	Q96BU1	S1PBP_HUMAN	S100PBP	S100P-binding protein
ALMDVGNMGQSV	I	D	12	2	0.9997	3	0	3M(15.9949), 8M(15.9949)		sp|Q9UKZ1|CNO11_HUMAN	Q9UKZ1	CNO11_HUMAN	CNOT11	CCR4-NOT transcription complex subunit 11
ALMEAVSHA	K	K	9	2	0.9915	2	0	3M(15.9949)		sp|Q9Y6D5|BIG2_HUMAN	Q9Y6D5	BIG2_HUMAN	ARFGEF2	Brefeldin A-inhibited guanine nucleotide-exchange protein 2
ALMEAVSHV	K	Q	9	2	0.998	2	0	3M(15.9949)		sp|Q9Y6D6|BIG1_HUMAN	Q9Y6D6	BIG1_HUMAN	ARFGEF1	Brefeldin A-inhibited guanine nucleotide-exchange protein 1
ALMEDGRCQVLL	S	A	12	2	0.9999	4	0	3M(15.9949), 8C(57.0215), 8C(61.9826)		sp|Q7Z4L5|TT21B_HUMAN	Q7Z4L5	TT21B_HUMAN	TTC21B	Tetratricopeptide repeat protein 21B
ALMEEILKL	E	K	9	2	0.9999	5	0	3M(15.9949)		sp|Q96G01|BICD1_HUMAN	Q96G01	BICD1_HUMAN	BICD1	Protein bicaudal D homolog 1	BICD2	sp|Q8TD16|BICD2_HUMAN
ALMELFPKL	E	Q	9	2	0.9999	10	0	3M(15.9949)		sp|O75691|UTP20_HUMAN	O75691	UTP20_HUMAN	UTP20	Small subunit processome component 20 homolog
ALMELGIQEC	Y	T	10	2	0.9981	2	0	10C(61.9826), 3M(15.9949)		sp|Q9UBB6|NCDN_HUMAN	Q9UBB6	NCDN_HUMAN	NCDN	Neurochondrin
ALMENAVQPLL	H	T	11	2	0.9977	2	0	3M(15.9949)		sp|Q9UP83|COG5_HUMAN	Q9UP83	COG5_HUMAN	COG5	Conserved oligomeric Golgi complex subunit 5
ALMEQVAHQTI	C	V	11	2	1	6	0	3M(15.9949)		sp|Q16543|CDC37_HUMAN	Q16543	CDC37_HUMAN	CDC37	Hsp90 co-chaperone Cdc37
ALMERTGYSMV	L	Q	11	2	0.9983	1	0	10M(15.9949), 3M(15.9949)		sp|A0AV96|RBM47_HUMAN	A0AV96	RBM47_HUMAN	RBM47	RNA-binding protein 47
ALMGACVTA	S	S	9	2	0.9991	1	0	3M(15.9949), 6C(57.0215)		sp|Q5C9Z4|NOM1_HUMAN	Q5C9Z4	NOM1_HUMAN	NOM1	Nucleolar MIF4G domain-containing protein 1
ALMGSPQLV	R	A	9	1	0.9977	1	0			sp|P14923|PLAK_HUMAN	P14923	PLAK_HUMAN	JUP	Junction plakoglobin
ALMHALTDL	N	R	9	2	0.9997	1	0	3M(15.9949)		sp|Q14527|HLTF_HUMAN	Q14527	HLTF_HUMAN	HLTF	Helicase-like transcription factor
ALMHLLLRL	T	P	9	2, 3	0.9935	4	0	3M(15.9949)		sp|Q6GPH6|IPIL1_HUMAN	Q6GPH6	IPIL1_HUMAN	ITPRIPL1	Inositol 1,4,5-trisphosphate receptor-interacting protein-like 1
ALMKEEGVKL	V	L	10	2, 3	0.9999	2	0	3M(15.9949)		sp|O95433|AHSA1_HUMAN	O95433	AHSA1_HUMAN	AHSA1	Activator of 90 kDa heat shock protein ATPase homolog 1
ALMKEIPAL	K	L	9	2	0.9879	3	0	3M(15.9949)		sp|Q96S66|CLCC1_HUMAN	Q96S66	CLCC1_HUMAN	CLCC1	Chloride channel CLIC-like protein 1
ALMKLSTRL	T	C	9	2, 3	0.9992	2	0	3M(15.9949)		sp|O75843|AP1G2_HUMAN	O75843	AP1G2_HUMAN	AP1G2	AP-1 complex subunit gamma-like 2
ALMLQGVDLLADAVAVTMGPK	R	G	21	3	1	2	0	18M(15.9949), 3M(15.9949)		sp|P10809|CH60_HUMAN	P10809	CH60_HUMAN	HSPD1	60 kDa heat shock protein, mitochondrial
ALMMTIVNL	Q	A	9	2	0.9981	2	0	3M(15.9949), 4M(15.9949)		sp|Q02880|TOP2B_HUMAN	Q02880	TOP2B_HUMAN	TOP2B	DNA topoisomerase 2-beta
ALMNEIQAA	G	K	9	2	0.9718	2	0	3M(15.9949)		sp|B7ZAP0|RBG10_HUMAN	B7ZAP0	RBG10_HUMAN	RABGAP1L	Rab GTPase-activating protein 1-like, isoform 10
ALMPKQATV	T	M	9	2	0.9989	3	0	3M(15.9949)		sp|Q9P2D3|HTR5B_HUMAN	Q9P2D3	HTR5B_HUMAN	HEATR5B	HEAT repeat-containing protein 5B
ALMPVLNQV	V	A	9	1, 2	0.999	10	0	3M(15.9949)		sp|Q5RKV6|EXOS6_HUMAN	Q5RKV6	EXOS6_HUMAN	EXOSC6	Exosome complex component MTR3
ALMSRPAQV	L	P	9	2	0.9998	2	0	3M(15.9949)		sp|O60336|MABP1_HUMAN	O60336	MABP1_HUMAN	MAPKBP1	Mitogen-activated protein kinase-binding protein 1
ALMTQRTYL	K	Q	9	2	0.9967	1	0	3M(15.9949)		sp|Q9Y2C9|TLR6_HUMAN	Q9Y2C9	TLR6_HUMAN	TLR6	Toll-like receptor 6
ALMYESEKV	L	G	9	2	0.9862	1	0	3M(15.9949)		sp|O95721|SNP29_HUMAN	O95721	SNP29_HUMAN	SNAP29	Synaptosomal-associated protein 29
ALMYESEKVGV	L	A	11	2	1	1	0	3M(15.9949)		sp|O95721|SNP29_HUMAN	O95721	SNP29_HUMAN	SNAP29	Synaptosomal-associated protein 29
ALNDCIYSV	A	G	9	2	0.9916	2	0	5C(57.0215), 5C(61.9826)		sp|Q9Y573|IPP_HUMAN	Q9Y573	IPP_HUMAN	IPP	Actin-binding protein IPP
ALNDEIRQL	D	Q	9	2	0.9995	2	0			sp|Q9UQE7|SMC3_HUMAN	Q9UQE7	SMC3_HUMAN	SMC3	Structural maintenance of chromosomes protein 3
ALNEEAGRLLL	S	E	11	2	1	5	0			sp|Q16763|UBE2S_HUMAN	Q16763	UBE2S_HUMAN	UBE2S	Ubiquitin-conjugating enzyme E2 S
ALNEKLVNL	I	-	9	1, 2	0.9873	3	0			sp|O00303|EIF3F_HUMAN	O00303	EIF3F_HUMAN	EIF3F	Eukaryotic translation initiation factor 3 subunit F
ALNELLQHV	Q	K	9	1, 2	0.9939	5	0			sp|Q9Y490|TLN1_HUMAN	Q9Y490	TLN1_HUMAN	TLN1	Talin-1
ALNEQIARL	R	E	9	2	0.9975	3	0			sp|O14777|NDC80_HUMAN	O14777	NDC80_HUMAN	NDC80	Kinetochore protein NDC80 homolog
ALNGHVEMV	A	N	9	2	0.9985	2	0	8M(15.9949)		sp|Q8N8A2|ANR44_HUMAN	Q8N8A2	ANR44_HUMAN	ANKRD44	Serine/threonine-protein phosphatase 6 regulatory ankyrin repeat subunit B
ALNGKLYIV	C	G	9	2	0.9732	2	0			sp|Q9Y6Y0|NS1BP_HUMAN	Q9Y6Y0	NS1BP_HUMAN	IVNS1ABP	Influenza virus NS1A-binding protein
ALNIATHVL	A	K	9	2	0.9981	1	0			sp|Q9UET6|TRM7_HUMAN	Q9UET6	TRM7_HUMAN	FTSJ1	Putative tRNA (cytidine(32)/guanosine(34)-2'-O)-methyltransferase
ALNLYMHQV	N	L	9	2	0.9934	1	0	6M(15.9949)		sp|O94952|FBX21_HUMAN	O94952	FBX21_HUMAN	FBXO21	F-box only protein 21
ALNNENYSL	F	S	9	2	0.9993	1	0			sp|Q86V48|LUZP1_HUMAN	Q86V48	LUZP1_HUMAN	LUZP1	Leucine zipper protein 1
ALNNLLHSL	C	Q	9	2	0.9769	1	0			sp|Q96Q15|SMG1_HUMAN	Q96Q15	SMG1_HUMAN	SMG1	Serine/threonine-protein kinase SMG1
ALNPADITV	G	L	9	1	0.9898	1	0			sp|Q8IXH7|NELFD_HUMAN	Q8IXH7	NELFD_HUMAN	NELFCD	Negative elongation factor C/D
ALNPVANFHL	Y	Q	10	2	0.9998	2	0			sp|O95822|DCMC_HUMAN	O95822	DCMC_HUMAN	MLYCD	Malonyl-CoA decarboxylase, mitochondrial
ALNSKDAAL	A	A	9	2	0.9719	1	0			sp|P20700|LMNB1_HUMAN	P20700	LMNB1_HUMAN	LMNB1	Lamin-B1
ALNSKILSV	C	M	9	2	0.9979	3	0			sp|Q96NW4|ANR27_HUMAN	Q96NW4	ANR27_HUMAN	ANKRD27	Ankyrin repeat domain-containing protein 27
ALNSMQNFL	D	R	9	2	0.9998	1	0	5M(15.9949)		sp|Q9Y570|PPME1_HUMAN	Q9Y570	PPME1_HUMAN	PPME1	Protein phosphatase methylesterase 1
ALPDQGIAKA	G	A	10	2	0.9985	1	0			sp|P78318|IGBP1_HUMAN	P78318	IGBP1_HUMAN	IGBP1	Immunoglobulin-binding protein 1
ALPDSMVSV	K	K	9	1	0.9945	1	0	6M(15.9949)		sp|Q14596|NBR1_HUMAN	Q14596	NBR1_HUMAN	NBR1	Next to BRCA1 gene 1 protein
ALPEIFTEL	G	E	9	1	0.9924	2	0			sp|P41091|IF2G_HUMAN	P41091	IF2G_HUMAN	EIF2S3	Eukaryotic translation initiation factor 2 subunit 3	EIF2S3B	sp|Q2VIR3|IF2GL_HUMAN
ALPENPPAI	A	D	9	2	0.9969	1	0			sp|O75947|ATP5H_HUMAN	O75947	ATP5H_HUMAN	ATP5PD	ATP synthase subunit d, mitochondrial
ALPGGAAVAAV	D	P	11	1	0.9748	1	0			sp|Q9H6W3|RIOX1_HUMAN	Q9H6W3	RIOX1_HUMAN	RIOX1	Ribosomal oxygenase 1
ALPHHRVIEV	R	G	10	3	0.9866	1	0			sp|P69849|NOMO3_HUMAN	P69849	NOMO3_HUMAN	NOMO3	Nodal modulator 3	NOMO1, NOMO2	sp|Q15155|NOMO1_HUMAN, sp|Q5JPE7|NOMO2_HUMAN
ALPNGVPKA	Q	S	9	2	0.9967	1	0			sp|Q9C0C9|UBE2O_HUMAN	Q9C0C9	UBE2O_HUMAN	UBE2O	(E3-independent) E2 ubiquitin-conjugating enzyme
ALPPPCESA	D	C	9	2	0.9874	1	0	6C(57.0215)		sp|Q15181|IPYR_HUMAN	Q15181	IPYR_HUMAN	PPA1	Inorganic pyrophosphatase
ALPPPGPEA	P	E	9	2	0.9999	2	0			sp|A0A3B3IS91|PLGRF_HUMAN	A0A3B3IS91	PLGRF_HUMAN	POLG	POLG alternative reading frame
ALPPVLTTV	N	N	9	1	0.989	3	0			sp|Q6PKG0|LARP1_HUMAN	Q6PKG0	LARP1_HUMAN	LARP1	La-related protein 1
ALPTLIPSV	I	S	9	1	0.9849	1	0			sp|P15822|ZEP1_HUMAN	P15822	ZEP1_HUMAN	HIVEP1	Zinc finger protein 40
ALQDIGKNIYTI	A	R	12	2	1	1	0			sp|Q9ULX3|NOB1_HUMAN	Q9ULX3	NOB1_HUMAN	NOB1	RNA-binding protein NOB1
ALQDLEPQQLLL	A	F	12	2	0.9971	2	0			sp|Q8N201|INT1_HUMAN	Q8N201	INT1_HUMAN	INTS1	Integrator complex subunit 1
ALQDRVPLA	V	S	9	2	0.9992	2	0			sp|P05161|ISG15_HUMAN	P05161	ISG15_HUMAN	ISG15	Ubiquitin-like protein ISG15
ALQDVPLSSV	F	V	10	1, 2	0.9962	3	0			sp|Q9Y3B7|RM11_HUMAN	Q9Y3B7	RM11_HUMAN	MRPL11	39S ribosomal protein L11, mitochondrial
ALQEAAEAFLV	L	H	11	2	0.9984	1	0			sp|P49450|CENPA_HUMAN	P49450	CENPA_HUMAN	CENPA	Histone H3-like centromeric protein A
ALQEACEAYL	M	V	10	1, 2	0.9995	6	0	6C(57.0215), 6C(61.9826)		sp|P68431|H31_HUMAN	P68431	H31_HUMAN	H3C1	Histone H3.1
ALQEACEAYLV	M	G	11	2	1	6	0	6C(57.0215), 6C(61.9826)		sp|P68431|H31_HUMAN	P68431	H31_HUMAN	H3C1	Histone H3.1
ALQEAIDAIFL	Q	T	11	2	0.9983	1	0			sp|Q14008|CKAP5_HUMAN	Q14008	CKAP5_HUMAN	CKAP5	Cytoskeleton-associated protein 5
ALQEASEAYL	G	V	10	1, 2	0.9999	3	0			sp|P84243|H33_HUMAN	P84243	H33_HUMAN	H3-3A	Histone H3.3	H3-5, H3C15, H3Y1, H3Y2	sp|P0DPK2|H3Y1_HUMAN, sp|P0DPK5|H3Y2_HUMAN, sp|Q6NXT2|H3C_HUMAN, sp|Q71DI3|H32_HUMAN
ALQEASEAYLV	G	G	11	2	0.9998	4	0			sp|P84243|H33_HUMAN	P84243	H33_HUMAN	H3-3A	Histone H3.3	H3-5, H3C15, H3Y1, H3Y2	sp|P0DPK2|H3Y1_HUMAN, sp|P0DPK5|H3Y2_HUMAN, sp|Q6NXT2|H3C_HUMAN, sp|Q71DI3|H32_HUMAN
ALQEGHSVPEI	N	N	11	2	0.992	1	0			sp|Q9UEE5|ST17A_HUMAN	Q9UEE5	ST17A_HUMAN	STK17A	Serine/threonine-protein kinase 17A
ALQEKLQYL	A	A	9	2	0.9974	1	0			sp|Q96CN4|EVI5L_HUMAN	Q96CN4	EVI5L_HUMAN	EVI5L	EVI5-like protein
ALQEKLWNV	K	A	9	2	0.9989	2	0			sp|Q96HW7|INT4_HUMAN	Q96HW7	INT4_HUMAN	INTS4	Integrator complex subunit 4
ALQEKVQAV	N	C	9	2	0.977	1	0			sp|Q15018|ABRX2_HUMAN	Q15018	ABRX2_HUMAN	ABRAXAS2	BRISC complex subunit Abraxas 2
ALQEMVHQV	T	T	9	2	0.9929	4	0	5M(15.9949)		sp|Q14511|CASL_HUMAN	Q14511	CASL_HUMAN	NEDD9	Enhancer of filamentation 1
ALQERLDGL	A	V	9	2	0.9832	1	0			sp|P55209|NP1L1_HUMAN	P55209	NP1L1_HUMAN	NAP1L1	Nucleosome assembly protein 1-like 1
ALQEVLKTA	T	L	9	2	0.9988	2	0			sp|P25398|RS12_HUMAN	P25398	RS12_HUMAN	RPS12	40S ribosomal protein S12
ALQEYMNRL	K	D	9	2	0.9875	1	0			sp|Q9Y6R9|CCD61_HUMAN	Q9Y6R9	CCD61_HUMAN	CCDC61	Centrosomal protein CCDC61
ALQKRLDEV	E	S	9	2	0.9792	1	0			sp|Q9P2E9|RRBP1_HUMAN	Q9P2E9	RRBP1_HUMAN	RRBP1	Ribosome-binding protein 1
ALQLYQHAV	E	Q	9	2	0.9854	1	0			sp|O75351|VPS4B_HUMAN	O75351	VPS4B_HUMAN	VPS4B	Vacuolar protein sorting-associated protein 4B
ALQNYNNEL	A	V	9	2	0.9991	1	0			sp|O43805|SSNA1_HUMAN	O43805	SSNA1_HUMAN	SSNA1	Sjoegren syndrome nuclear autoantigen 1
ALQQAQMLL	M	S	9	2	0.9909	3	0	7M(15.9949)		sp|Q9UJX4|APC5_HUMAN	Q9UJX4	APC5_HUMAN	ANAPC5	Anaphase-promoting complex subunit 5
ALQQNPGAFRL	D	A	11	2	0.9992	1	0			sp|Q96P11|NSUN5_HUMAN	Q96P11	NSUN5_HUMAN	NSUN5	28S rRNA (cytosine-C(5))-methyltransferase	NSUN5P1, NSUN5P2	sp|Q3KNT7|NSN5B_HUMAN, sp|Q63ZY6|NSN5C_HUMAN
ALQTKLETL	L	S	9	2	0.9982	1	0			sp|O15083|ERC2_HUMAN	O15083	ERC2_HUMAN	ERC2	ERC protein 2	ERC1	sp|Q8IUD2|RB6I2_HUMAN
ALQTNQPLV	H	S	9	2	0.9926	1	0			sp|Q8TAM1|BBS10_HUMAN	Q8TAM1	BBS10_HUMAN	BBS10	Bardet-Biedl syndrome 10 protein
ALRDGEVFQV	R	R	10	2	0.9937	1	0			sp|Q96JN8|NEUL4_HUMAN	Q96JN8	NEUL4_HUMAN	NEURL4	Neuralized-like protein 4
ALRDQIPEL	F	E	9	2	0.9867	1	0			sp|P01106|MYC_HUMAN	P01106	MYC_HUMAN	MYC	Myc proto-oncogene protein
ALRDVSEEL	G	S	9	1, 2	0.9894	3	0			sp|P40222|TXLNA_HUMAN	P40222	TXLNA_HUMAN	TXLNA	Alpha-taxilin
ALRETVVEV	S	P	9	2	0.9864	1	0			sp|P55072|TERA_HUMAN	P55072	TERA_HUMAN	VCP	Transitional endoplasmic reticulum ATPase
ALSALTARL	E	S	9	2	0.9894	1	0			sp|P04844|RPN2_HUMAN	P04844	RPN2_HUMAN	RPN2	Dolichyl-diphosphooligosaccharide--protein glycosyltransferase subunit 2
ALSASLARV	A	V	9	2	0.9722	1	0			sp|O00541|PESC_HUMAN	O00541	PESC_HUMAN	PES1	Pescadillo homolog
ALSDGVHKI	V	E	9	2	0.9938	1	0			sp|Q9NVQ4|FAIM1_HUMAN	Q9NVQ4	FAIM1_HUMAN	FAIM	Fas apoptotic inhibitory molecule 1
ALSDHHIYL	K	E	9	2, 3	0.9999	8	0			contam_sp|P00883|ALDOA_RABIT	contam_sp|P00883|ALDOA_RABIT Fructose-bisphosphate aldolase A OS=Oryctolagus cuniculus GN=ALDOA PE=1 SV=2	contam_sp|P00883|ALDOA_RABIT Fructose-bisphosphate aldolase A OS=Oryctolagus cuniculus GN=ALDOA PE=1 SV=2		Fructose-bisphosphate	ALDOA	sp|P04075|ALDOA_HUMAN
ALSDHHVYL	K	E	9	2	0.9999	2	0			sp|P09972|ALDOC_HUMAN	P09972	ALDOC_HUMAN	ALDOC	Fructose-bisphosphate aldolase C
ALSDIFQAV	T	L	9	1	0.9769	1	0			sp|O60443|GSDME_HUMAN	O60443	GSDME_HUMAN	GSDME	Gasdermin-E
ALSDLALHFL	D	N	10	2	0.9976	1	0			sp|P50991|TCPD_HUMAN	P50991	TCPD_HUMAN	CCT4	T-complex protein 1 subunit delta
ALSDLLSRL	H	V	9	2	0.9963	1	0			sp|Q5TBA9|FRY_HUMAN	Q5TBA9	FRY_HUMAN	FRY	Protein furry homolog
ALSDMQVCL	K	F	9	2	0.9737	1	0	5M(15.9949), 8C(61.9826)		sp|Q9BR77|CCD77_HUMAN	Q9BR77	CCD77_HUMAN	CCDC77	Coiled-coil domain-containing protein 77
ALSDSIHTV	S	A	9	1, 2	0.999	4	0			sp|Q9UKN5|PRDM4_HUMAN	Q9UKN5	PRDM4_HUMAN	PRDM4	PR domain zinc finger protein 4
ALSEAMGLFCL	F	M	11	1, 2	1	16	0	10C(57.0215), 10C(61.9826), 6M(15.9949)		sp|P05496|AT5G1_HUMAN	P05496	AT5G1_HUMAN	ATP5MC1	ATP synthase F(0) complex subunit C1, mitochondrial	ATP5MC2, ATP5MC3	sp|P48201|AT5G3_HUMAN, sp|Q06055|AT5G2_HUMAN
ALSECAVTL	L	K	9	1	0.9857	1	0	5C(57.0215)		sp|O43592|XPOT_HUMAN	O43592	XPOT_HUMAN	XPOT	Exportin-T
ALSEEGLLVYL	G	R	11	2	0.9975	1	0			sp|Q15386|UBE3C_HUMAN	Q15386	UBE3C_HUMAN	UBE3C	Ubiquitin-protein ligase E3C
ALSEKIVSV	I	L	9	1, 2	0.9918	2	0			sp|Q567U6|CCD93_HUMAN	Q567U6	CCD93_HUMAN	CCDC93	Coiled-coil domain-containing protein 93
ALSEKLARL	V	K	9	2	0.9974	1	0			sp|Q96CS2|HAUS1_HUMAN	Q96CS2	HAUS1_HUMAN	HAUS1	HAUS augmin-like complex subunit 1
ALSELTQGV	R	T	9	1	0.9699	1	0			sp|Q96Q89|KI20B_HUMAN	Q96Q89	KI20B_HUMAN	KIF20B	Kinesin-like protein KIF20B
ALSELTTCL	K	R	9	2	0.9943	1	0	8C(61.9826)		sp|Q9P246|STIM2_HUMAN	Q9P246	STIM2_HUMAN	STIM2	Stromal interaction molecule 2
ALSEMVEYI	A	T	9	1	0.9748	1	0			sp|Q13362|2A5G_HUMAN	Q13362	2A5G_HUMAN	PPP2R5C	Serine/threonine-protein phosphatase 2A 56 kDa regulatory subunit gamma isoform
ALSEVSLRL	S	L	9	2	0.9938	1	0			sp|Q9H7X0|NAA60_HUMAN	Q9H7X0	NAA60_HUMAN	NAA60	N-alpha-acetyltransferase 60
ALSGHLETV	S	I	9	2	0.9968	1	0			sp|A6NMY6|AXA2L_HUMAN	A6NMY6	AXA2L_HUMAN	ANXA2P2	Putative annexin A2-like protein	ANXA2	sp|P07355|ANXA2_HUMAN
ALSGHLGEV	G	L	9	2	0.9811	1	0			sp|P62306|RUXF_HUMAN	P62306	RUXF_HUMAN	SNRPF	Small nuclear ribonucleoprotein F
ALSGHLGEVLI	G	R	11	2	0.9866	1	0			sp|P62306|RUXF_HUMAN	P62306	RUXF_HUMAN	SNRPF	Small nuclear ribonucleoprotein F
ALSGKSPLL	I	A	9	2	0.9967	1	0			sp|Q96LT7|CI072_HUMAN	Q96LT7	CI072_HUMAN	C9orf72	Guanine nucleotide exchange factor C9orf72
ALSGTLSGV	A	E	9	1	0.9924	2	0			sp|P33992|MCM5_HUMAN	P33992	MCM5_HUMAN	MCM5	DNA replication licensing factor MCM5
ALSIQNYHL	S	E	9	2	0.9985	1	0			sp|Q01082|SPTB2_HUMAN	Q01082	SPTB2_HUMAN	SPTBN1	Spectrin beta chain, non-erythrocytic 1	SPTBN2	sp|O15020|SPTN2_HUMAN
ALSLVSCKL	Y	G	9	1, 2, 3	0.9992	10	0	7C(57.0215), 7C(61.9826)		sp|Q16531|DDB1_HUMAN	Q16531	DDB1_HUMAN	DDB1	DNA damage-binding protein 1
ALSNHLNAV	M	E	9	2	0.9953	2	0			sp|Q07866|KLC1_HUMAN	Q07866	KLC1_HUMAN	KLC1	Kinesin light chain 1
ALSNLEVKL	V	E	9	1, 2	0.9997	5	0			sp|Q86UX7|URP2_HUMAN	Q86UX7	URP2_HUMAN	FERMT3	Fermitin family homolog 3
ALSNSDVIRQV	L	H	11	2	1	2	0			sp|Q9Y5K5|UCHL5_HUMAN	Q9Y5K5	UCHL5_HUMAN	UCHL5	Ubiquitin carboxyl-terminal hydrolase isozyme L5
ALSPHNILL	R	D	9	2	0.9902	4	0			sp|Q8TEA7|TBCK_HUMAN	Q8TEA7	TBCK_HUMAN	TBCK	TBC domain-containing protein kinase-like protein
ALSPLGIEV	A	D	9	1	0.9813	1	0			sp|Q13501|SQSTM_HUMAN	Q13501	SQSTM_HUMAN	SQSTM1	Sequestosome-1
ALSPTVFAL	W	L	9	1	0.98	1	0			sp|Q96Q15|SMG1_HUMAN	Q96Q15	SMG1_HUMAN	SMG1	Serine/threonine-protein kinase SMG1
ALSQINTKL	C	L	9	2	0.9978	3	0			sp|O95825|QORL1_HUMAN	O95825	QORL1_HUMAN	CRYZL1	Quinone oxidoreductase-like protein 1
ALSQLVPCV	S	G	9	2	0.9793	2	0	8C(61.9826)		sp|Q9H3C7|GGNB2_HUMAN	Q9H3C7	GGNB2_HUMAN	GGNBP2	Gametogenetin-binding protein 2
ALSQRTITV	K	G	9	2	0.9976	1	0			sp|P24522|GA45A_HUMAN	P24522	GA45A_HUMAN	GADD45A	Growth arrest and DNA damage-inducible protein GADD45 alpha
ALSRVSVNV	A	S	9	2	0.9959	2	0			sp|Q8NCE0|SEN2_HUMAN	Q8NCE0	SEN2_HUMAN	TSEN2	tRNA-splicing endonuclease subunit Sen2
ALSSFAHCL	K	E	9	2, 3	0.9998	3	0	8C(57.0215), 8C(61.9826)		sp|P42695|CNDD3_HUMAN	P42695	CNDD3_HUMAN	NCAPD3	Condensin-2 complex subunit D3
ALSSLIHAL	V	D	9	1, 2	0.992	5	0			sp|P13010|XRCC5_HUMAN	P13010	XRCC5_HUMAN	XRCC5	X-ray repair cross-complementing protein 5
ALSSNAIREV	G	L	10	2	0.9934	1	0			sp|P36404|ARL2_HUMAN	P36404	ARL2_HUMAN	ARL2	ADP-ribosylation factor-like protein 2
ALSSVIKEL	E	R	9	2	0.9935	1	0			sp|Q08AG7|MZT1_HUMAN	Q08AG7	MZT1_HUMAN	MZT1	Mitotic-spindle organizing protein 1
ALSSVLHSI	S	P	9	2	0.9978	1	0			sp|Q6ZV73|FGD6_HUMAN	Q6ZV73	FGD6_HUMAN	FGD6	FYVE, RhoGEF and PH domain-containing protein 6
ALSSYDPQM	T	R	9	2	0.9981	1	0	9M(15.9949)		sp|O60287|NPA1P_HUMAN	O60287	NPA1P_HUMAN	URB1	Nucleolar pre-ribosomal-associated protein 1
ALSVRPDTV	A	R	9	2	0.9825	1	0			sp|Q9H3S7|PTN23_HUMAN	Q9H3S7	PTN23_HUMAN	PTPN23	Tyrosine-protein phosphatase non-receptor type 23
ALTAALVKV	F	D	9	2	0.975	1	0			sp|Q14542|S29A2_HUMAN	Q14542	S29A2_HUMAN	SLC29A2	Equilibrative nucleoside transporter 2
ALTAHLYSL	R	L	9	2	0.9879	1	0			sp|P53365|ARFP2_HUMAN	P53365	ARFP2_HUMAN	ARFIP2	Arfaptin-2
ALTDFVRSV	P	H	9	2	0.9918	1	0			sp|O60888|CUTA_HUMAN	O60888	CUTA_HUMAN	CUTA	Protein CutA
ALTDVILCV	N	D	9	1	0.9818	1	0	8C(61.9826)		sp|Q8WZ60|KLHL6_HUMAN	Q8WZ60	KLHL6_HUMAN	KLHL6	Kelch-like protein 6
ALTDYITRL	R	E	9	2	0.9988	1	0			sp|Q99996|AKAP9_HUMAN	Q99996	AKAP9_HUMAN	AKAP9	A-kinase anchor protein 9
ALTELGYNV	G	F	9	1	0.9744	1	0			sp|Q9H2L4|TMM60_HUMAN	Q9H2L4	TMM60_HUMAN	TMEM60	Transmembrane protein 60
ALTELLAKI	D	T	9	1, 2	0.9993	6	0			sp|P30279|CCND2_HUMAN	P30279	CCND2_HUMAN	CCND2	G1/S-specific cyclin-D2
ALTELNTKV	S	K	9	2	0.9979	1	0			sp|Q12981|SEC20_HUMAN	Q12981	SEC20_HUMAN	BNIP1	Vesicle transport protein SEC20
ALTERLALI	A	Q	9	2	0.9918	1	0			sp|P78330|SERB_HUMAN	P78330	SERB_HUMAN	PSPH	Phosphoserine phosphatase
ALTETTLRL	E	A	9	2	0.9953	1	0			sp|Q9BZL4|PP12C_HUMAN	Q9BZL4	PP12C_HUMAN	PPP1R12C	Protein phosphatase 1 regulatory subunit 12C
ALTGYLHTI	S	S	9	2	0.998	3	0			sp|Q9NYY8|FAKD2_HUMAN	Q9NYY8	FAKD2_HUMAN	FASTKD2	FAST kinase domain-containing protein 2, mitochondrial
ALTRVIYNL	E	T	9	2	0.9908	3	0			sp|Q969V3|NCLN_HUMAN	Q969V3	NCLN_HUMAN	NCLN	Nicalin
ALTRYNHML	V	S	9	3	0.9736	1	0	8M(15.9949)		sp|Q15021|CND1_HUMAN	Q15021	CND1_HUMAN	NCAPD2	Condensin complex subunit 1
ALTSVNKFL	L	S	9	2	0.9981	2	0			sp|Q92538|GBF1_HUMAN	Q92538	GBF1_HUMAN	GBF1	Golgi-specific brefeldin A-resistance guanine nucleotide exchange factor 1
ALTVTGVAQV	V	K	10	1	0.9846	1	0			sp|Q14254|FLOT2_HUMAN	Q14254	FLOT2_HUMAN	FLOT2	Flotillin-2
ALVDCSVAL	A	A	9	1, 2	0.971	2	0	5C(57.0215), 5C(61.9826)		sp|P47897|SYQ_HUMAN	P47897	SYQ_HUMAN	QARS1	Glutamine--tRNA ligase
ALVDGPCTQV	R	R	10	1, 2	1	4	0	7C(57.0215), 7C(61.9826)		sp|P50914|RL14_HUMAN	P50914	RL14_HUMAN	RPL14	60S ribosomal protein L14
ALVDGYFRL	V	T	9	2	0.9959	2	0			sp|P52333|JAK3_HUMAN	P52333	JAK3_HUMAN	JAK3	Tyrosine-protein kinase JAK3
ALVDHLNVGV	E	A	10	2	0.9859	1	0			sp|P78537|BL1S1_HUMAN	P78537	BL1S1_HUMAN	BLOC1S1	Biogenesis of lysosome-related organelles complex 1 subunit 1
ALVDHVAEL	E	T	9	1, 2	0.9941	4	0			sp|B0I1T2|MYO1G_HUMAN	B0I1T2	MYO1G_HUMAN	MYO1G	Unconventional myosin-Ig
ALVDMVNDGV	A	E	10	2	0.998	2	0	5M(15.9949)		contam_sp|P09211|GSTP1_HUMAN	contam_sp|P09211|GSTP1_HUMAN Glutathione S-transferase P OS=Homo sapiens GN=GSTP1 PE=1 SV=2	contam_sp|P09211|GSTP1_HUMAN Glutathione S-transferase P OS=Homo sapiens GN=GSTP1 PE=1 SV=2		Glutathione
ALVDQLWKL	E	M	9	2	0.9991	3	0			sp|Q6P1X5|TAF2_HUMAN	Q6P1X5	TAF2_HUMAN	TAF2	Transcription initiation factor TFIID subunit 2
ALVDQRELYL	K	G	10	2	1	5	0			sp|Q9UL33|TPC2L_HUMAN	Q9UL33	TPC2L_HUMAN	TRAPPC2L	Trafficking protein particle complex subunit 2-like protein
ALVEKGEFAL	A	R	10	2	0.991	2	0			sp|P49454|CENPF_HUMAN	P49454	CENPF_HUMAN	CENPF	Centromere protein F
ALVESLEYV	M	R	9	2	0.9885	1	0			sp|Q9NU22|MDN1_HUMAN	Q9NU22	MDN1_HUMAN	MDN1	Midasin
ALVFELHYV	E	P	9	2	0.9789	1	0			sp|Q6ZS81|WDFY4_HUMAN	Q6ZS81	WDFY4_HUMAN	WDFY4	WD repeat- and FYVE domain-containing protein 4
ALVGSSPHL	E	P	9	2	0.978	2	0			sp|O75132|ZBED4_HUMAN	O75132	ZBED4_HUMAN	ZBED4	Zinc finger BED domain-containing protein 4
ALVHHSFAL	A	D	9	2	1	2	0			sp|P09884|DPOLA_HUMAN	P09884	DPOLA_HUMAN	POLA1	DNA polymerase alpha catalytic subunit
ALVPGVTQV	A	D	9	1	0.9819	1	0			sp|Q9H7H0|MET17_HUMAN	Q9H7H0	MET17_HUMAN	METTL17	Methyltransferase-like protein 17, mitochondrial
ALVQDLAKA	S	V	9	2	0.9985	3	0			sp|P14635|CCNB1_HUMAN	P14635	CCNB1_HUMAN	CCNB1	G2/mitotic-specific cyclin-B1
ALVRDILYV	A	F	9	2	0.988	1	0			sp|Q96CW5|GCP3_HUMAN	Q96CW5	GCP3_HUMAN	TUBGCP3	Gamma-tubulin complex component 3
ALVSGGVAQA	A	A	10	1	0.9891	1	0			sp|Q8NHY2|COP1_HUMAN	Q8NHY2	COP1_HUMAN	COP1	E3 ubiquitin-protein ligase COP1
ALVSQELQRA	Y	D	10	2	0.9974	1	0			sp|Q14669|TRIPC_HUMAN	Q14669	TRIPC_HUMAN	TRIP12	E3 ubiquitin-protein ligase TRIP12
ALVSSLHLL	S	K	9	2	0.9923	2	0			sp|Q9Y678|COPG1_HUMAN	Q9Y678	COPG1_HUMAN	COPG1	Coatomer subunit gamma-1
ALVSYLIRL	T	H	9	2	0.9947	1	0			sp|Q63HN8|RN213_HUMAN	Q63HN8	RN213_HUMAN	RNF213	E3 ubiquitin-protein ligase RNF213
ALWAKSPGV	A	L	9	2	0.9981	2	0			sp|Q15274|NADC_HUMAN	Q15274	NADC_HUMAN	QPRT	Nicotinate-nucleotide pyrophosphorylase [carboxylating]
ALWDIETGQQKTV	C	F	13	2	0.9999	1	0			sp|P16520|GBB3_HUMAN	P16520	GBB3_HUMAN	GNB3	Guanine nucleotide-binding protein G(I)/G(S)/G(T) subunit beta-3
ALWDIETGQQT	C	T	11	2	0.9989	1	0			sp|P62873|GBB1_HUMAN	P62873	GBB1_HUMAN	GNB1	Guanine nucleotide-binding protein G(I)/G(S)/G(T) subunit beta-1	GNB2	sp|P62879|GBB2_HUMAN
ALWDIETGQQTT	C	T	12	2	1	2	0			sp|P62873|GBB1_HUMAN	P62873	GBB1_HUMAN	GNB1	Guanine nucleotide-binding protein G(I)/G(S)/G(T) subunit beta-1
ALWDIETGQQTTT	C	F	13	2	1	1	0			sp|P62873|GBB1_HUMAN	P62873	GBB1_HUMAN	GNB1	Guanine nucleotide-binding protein G(I)/G(S)/G(T) subunit beta-1
ALWDIETGQQTV	C	G	12	1, 2	1	5	0			sp|P62879|GBB2_HUMAN	P62879	GBB2_HUMAN	GNB2	Guanine nucleotide-binding protein G(I)/G(S)/G(T) subunit beta-2
ALWDIETGQQTVG	C	F	13	2	0.9972	1	0			sp|P62879|GBB2_HUMAN	P62879	GBB2_HUMAN	GNB2	Guanine nucleotide-binding protein G(I)/G(S)/G(T) subunit beta-2
ALWDIETGQQTVGF	C	A	14	2	1	1	0			sp|P62879|GBB2_HUMAN	P62879	GBB2_HUMAN	GNB2	Guanine nucleotide-binding protein G(I)/G(S)/G(T) subunit beta-2
ALWDKLFNL	L	K	9	2	0.9982	2	0			sp|Q8WXH0|SYNE2_HUMAN	Q8WXH0	SYNE2_HUMAN	SYNE2	Nesprin-2
ALWDLAADKQTL	P	Q	12	2	1	2	0			sp|P35998|PRS7_HUMAN	P35998	PRS7_HUMAN	PSMC2	26S proteasome regulatory subunit 7
ALWDPGPEAA	A	R	10	1, 2	0.9966	2	0			sp|P28698|MZF1_HUMAN	P28698	MZF1_HUMAN	MZF1	Myeloid zinc finger 1
ALWEDEGVRA	K	C	10	2	0.9995	2	0			sp|P63092|GNAS2_HUMAN	P63092	GNAS2_HUMAN	GNAS	Guanine nucleotide-binding protein G(s) subunit alpha isoforms short		sp|Q5JWF2|GNAS1_HUMAN
ALWEKNTHL	E	E	9	2, 3	0.991	2	0			sp|Q9BV73|CP250_HUMAN	Q9BV73	CP250_HUMAN	CEP250	Centrosome-associated protein CEP250
ALWEPKSKNASKV	N	A	13	3, 4	0.9993	3	0			sp|Q13901|C1D_HUMAN	Q13901	C1D_HUMAN	C1D	Nuclear nucleic acid-binding protein C1D
ALWHDAENQTV	W	V	11	2	0.9989	2	0			sp|Q12769|NU160_HUMAN	Q12769	NU160_HUMAN	NUP160	Nuclear pore complex protein Nup160
ALWHDAENQTVV	W	K	12	2	1	3	0			sp|Q12769|NU160_HUMAN	Q12769	NU160_HUMAN	NUP160	Nuclear pore complex protein Nup160
ALWHVPEHA	E	V	9	3	0.999	1	0			sp|P49327|FAS_HUMAN	P49327	FAS_HUMAN	FASN	Fatty acid synthase
ALWHVPEHAV	E	V	10	3	0.9935	1	0			sp|P49327|FAS_HUMAN	P49327	FAS_HUMAN	FASN	Fatty acid synthase
ALWHVPEHAVV	E	L	11	2, 3	1	3	0			sp|P49327|FAS_HUMAN	P49327	FAS_HUMAN	FASN	Fatty acid synthase
ALWKGRPLSV	G	R	10	2, 3	0.9897	2	0			sp|Q8IZ69|TRM2A_HUMAN	Q8IZ69	TRM2A_HUMAN	TRMT2A	tRNA (uracil-5-)-methyltransferase homolog A
ALWNEEALL	D	T	9	1	0.9941	2	0			sp|Q14739|LBR_HUMAN	Q14739	LBR_HUMAN	LBR	Delta(14)-sterol reductase LBR
ALWREVASL	E	R	9	2	0.9936	1	0			sp|Q00613|HSF1_HUMAN	Q00613	HSF1_HUMAN	HSF1	Heat shock factor protein 1
ALWVAVPKA	W	S	9	2	0.9983	1	0			sp|Q2T9K0|TMM44_HUMAN	Q2T9K0	TMM44_HUMAN	TMEM44	Transmembrane protein 44
ALWVSQPPEI	C	R	10	2	0.9969	1	0			sp|O14931|NCTR3_HUMAN	O14931	NCTR3_HUMAN	NCR3	Natural cytotoxicity triggering receptor 3
ALYASRLYL	S	S	9	2	0.9987	2	0			sp|Q96IJ6|GMPPA_HUMAN	Q96IJ6	GMPPA_HUMAN	GMPPA	Mannose-1-phosphate guanyltransferase alpha
ALYAVIEKA	F	K	9	2	0.9923	3	0			sp|O00329|PK3CD_HUMAN	O00329	PK3CD_HUMAN	PIK3CD	Phosphatidylinositol 4,5-bisphosphate 3-kinase catalytic subunit delta isoform
ALYCHQLNI	I	C	9	2	0.9844	1	0	4C(57.0215)		sp|P35221|CTNA1_HUMAN	P35221	CTNA1_HUMAN	CTNNA1	Catenin alpha-1	CTNNA2	sp|P26232|CTNA2_HUMAN
ALYDENTKL	F	W	9	2	0.9977	1	0			sp|P23458|JAK1_HUMAN	P23458	JAK1_HUMAN	JAK1	Tyrosine-protein kinase JAK1
ALYDENTKLWYA	F	P	12	2	1	3	0			sp|P23458|JAK1_HUMAN	P23458	JAK1_HUMAN	JAK1	Tyrosine-protein kinase JAK1
ALYDEVRTV	Q	P	9	2	0.9879	2	0			sp|A6NHR9|SMHD1_HUMAN	A6NHR9	SMHD1_HUMAN	SMCHD1	Structural maintenance of chromosomes flexible hinge domain-containing protein 1
ALYDICFRT	E	L	9	2	0.9984	1	0	6C(57.0215)		sp|P07437|TBB5_HUMAN	P07437	TBB5_HUMAN	TUBB	Tubulin beta chain	TUBB1, TUBB2A, TUBB2B, TUBB3, TUBB4A, TUBB4B, TUBB6	sp|P04350|TBB4A_HUMAN, sp|P68371|TBB4B_HUMAN, sp|Q13509|TBB3_HUMAN, sp|Q13885|TBB2A_HUMAN, sp|Q9BUF5|TBB6_HUMAN, sp|Q9BVA1|TBB2B_HUMAN, sp|Q9H4B7|TBB1_HUMAN
ALYDNVEKL	H	F	9	1, 2	0.9873	3	0			sp|P08243|ASNS_HUMAN	P08243	ASNS_HUMAN	ASNS	Asparagine synthetase [glutamine-hydrolyzing]
ALYDPINPDRETL	Q	D	13	2	1	3	0			sp|Q96AN5|TM143_HUMAN	Q96AN5	TM143_HUMAN	TMEM143	Transmembrane protein 143
ALYDVGDIVHSV	K	R	12	2	0.9999	1	0			sp|Q9Y4C1|KDM3A_HUMAN	Q9Y4C1	KDM3A_HUMAN	KDM3A	Lysine-specific demethylase 3A
ALYDVRTILL	S	S	10	2	0.9844	2	0			contam_sp|O00762|UBE2C_HUMAN	contam_sp|O00762|UBE2C_HUMAN Ubiquitin-conjugating enzyme E2 C OS=Homo sapiens GN=UBE2C PE=1 SV=1	contam_sp|O00762|UBE2C_HUMAN Ubiquitin-conjugating enzyme E2 C OS=Homo sapiens GN=UBE2C PE=1 SV=1		Ubiquitin-conjugating
ALYEGRNPGF	G	Y	10	2	1	1	0			sp|P19174|PLCG1_HUMAN	P19174	PLCG1_HUMAN	PLCG1	1-phosphatidylinositol 4,5-bisphosphate phosphodiesterase gamma-1
ALYEGYATV	R	T	9	1	0.9826	1	0			sp|Q9NY33|DPP3_HUMAN	Q9NY33	DPP3_HUMAN	DPP3	Dipeptidyl peptidase 3
ALYEKDNTYL	I	V	10	2	0.9877	1	0			sp|Q96JB5|CK5P3_HUMAN	Q96JB5	CK5P3_HUMAN	CDK5RAP3	CDK5 regulatory subunit-associated protein 3
ALYEQSLHI	K	K	9	2	0.9977	2	0			sp|P61201|CSN2_HUMAN	P61201	CSN2_HUMAN	COPS2	COP9 signalosome complex subunit 2
ALYETELADA	K	R	10	2	0.9904	1	0			sp|P20700|LMNB1_HUMAN	P20700	LMNB1_HUMAN	LMNB1	Lamin-B1
ALYEYQPLQI	E	E	10	2	0.9885	1	0			sp|P51948|MAT1_HUMAN	P51948	MAT1_HUMAN	MNAT1	CDK-activating kinase assembly factor MAT1
ALYGKTEVVRL	A	L	11	3	0.9995	1	0			sp|Q8WXE0|CSKI2_HUMAN	Q8WXE0	CSKI2_HUMAN	CASKIN2	Caskin-2
ALYGRAEAAEV	E	A	11	2	0.9795	1	0			sp|Q14526|HIC1_HUMAN	Q14526	HIC1_HUMAN	HIC1	Hypermethylated in cancer 1 protein
ALYHFNHSL	A	V	9	2, 3	1	4	0			sp|Q5T4S7|UBR4_HUMAN	Q5T4S7	UBR4_HUMAN	UBR4	E3 ubiquitin-protein ligase UBR4
ALYHLAIKL	N	T	9	2	0.9891	1	0			sp|Q9UKA4|AKA11_HUMAN	Q9UKA4	AKA11_HUMAN	AKAP11	A-kinase anchor protein 11
ALYILGDKAQL	A	K	11	2	0.9814	1	0			sp|O95248|MTMR5_HUMAN	O95248	MTMR5_HUMAN	SBF1	Myotubularin-related protein 5
ALYKRVLQL	R	H	9	2	0.9981	1	0			sp|Q9NRP4|SDHF3_HUMAN	Q9NRP4	SDHF3_HUMAN	SDHAF3	Succinate dehydrogenase assembly factor 3, mitochondrial
ALYLGAKAIQL	R	N	11	2	0.9883	1	0			sp|Q9UJX3|APC7_HUMAN	Q9UJX3	APC7_HUMAN	ANAPC7	Anaphase-promoting complex subunit 7
ALYNALDKV	W	L	9	2	0.9864	2	0			sp|Q9BVK2|ALG8_HUMAN	Q9BVK2	ALG8_HUMAN	ALG8	Probable dolichyl pyrophosphate Glc1Man9GlcNAc2 alpha-1,3-glucosyltransferase
ALYNDISHMKI	I	K	11	3	1	1	0	9M(15.9949)		sp|Q8NI08|NCOA7_HUMAN	Q8NI08	NCOA7_HUMAN	NCOA7	Nuclear receptor coactivator 7
ALYNKEMECL	S	R	10	2	0.9995	1	0	7M(15.9949), 9C(57.0215)		sp|Q9NS87|KIF15_HUMAN	Q9NS87	KIF15_HUMAN	KIF15	Kinesin-like protein KIF15
ALYNVDAGHRA	S	V	11	2, 3	1	3	0			sp|P35232|PHB1_HUMAN	P35232	PHB1_HUMAN	PHB1	Prohibitin 1
ALYPHLPPEA	A	D	10	2	1	6	0			sp|Q13501|SQSTM_HUMAN	Q13501	SQSTM_HUMAN	SQSTM1	Sequestosome-1
ALYQHDAACRV	H	I	11	3	1	2	0	9C(57.0215)		sp|Q9UMS4|PRP19_HUMAN	Q9UMS4	PRP19_HUMAN	PRPF19	Pre-mRNA-processing factor 19
ALYSAEHGL	G	L	9	2	0.9994	1	0			sp|Q07864|DPOE1_HUMAN	Q07864	DPOE1_HUMAN	POLE	DNA polymerase epsilon catalytic subunit A
ALYSHSAEVQV	H	R	11	2	0.9764	1	0			sp|Q70CQ2|UBP34_HUMAN	Q70CQ2	UBP34_HUMAN	USP34	Ubiquitin carboxyl-terminal hydrolase 34
ALYTGDPNL	V	G	9	1	0.9957	1	0			sp|Q8TE82|S3TC1_HUMAN	Q8TE82	S3TC1_HUMAN	SH3TC1	SH3 domain and tetratricopeptide repeat-containing protein 1
ALYTGYVFM	M	P	9	1	0.9996	1	0	9M(15.9949)		sp|Q969W0|SPTSA_HUMAN	Q969W0	SPTSA_HUMAN	SPTSSA	Serine palmitoyltransferase small subunit A
ALYTLVNKV	K	Q	9	2	0.9931	1	0			sp|Q92552|RT27_HUMAN	Q92552	RT27_HUMAN	MRPS27	28S ribosomal protein S27, mitochondrial
ALYTVLHRL	D	G	9	2, 3	0.9921	2	0			sp|Q70J99|UN13D_HUMAN	Q70J99	UN13D_HUMAN	UNC13D	Protein unc-13 homolog D
ALYVAVVNV	L	H	9	1, 2	0.9742	3	0			sp|Q9BVK8|TM147_HUMAN	Q9BVK8	TM147_HUMAN	TMEM147	Transmembrane protein 147
AMAASPHAV	A	D	9	2	0.9996	3	0	2M(15.9949)		sp|Q13151|ROA0_HUMAN	Q13151	ROA0_HUMAN	HNRNPA0	Heterogeneous nuclear ribonucleoprotein A0
AMAAVPAKV	D	S	9	2	0.9761	1	0	2M(15.9949)		sp|O60610|DIAP1_HUMAN	O60610	DIAP1_HUMAN	DIAPH1	Protein diaphanous homolog 1
AMAAVTHYL	S	Y	9	2	0.9977	1	0	2M(15.9949)		sp|Q8WXG9|AGRV1_HUMAN	Q8WXG9	AGRV1_HUMAN	ADGRV1	Adhesion G-protein coupled receptor V1
AMADAGILRL	E	Y	10	2	0.9989	2	0	2M(15.9949)		sp|Q9P2J5|SYLC_HUMAN	Q9P2J5	SYLC_HUMAN	LARS1	Leucine--tRNA ligase, cytoplasmic
AMAEMVLQV	A	L	9	1, 2	0.998	6	0	2M(15.9949), 5M(15.9949)		sp|Q15021|CND1_HUMAN	Q15021	CND1_HUMAN	NCAPD2	Condensin complex subunit 1
AMAENILAA	S	A	9	2	0.9974	1	0	2M(15.9949)		sp|Q96MY1|NOL4L_HUMAN	Q96MY1	NOL4L_HUMAN	NOL4L	Nucleolar protein 4-like
AMAETLKTL	V	R	9	2	0.9795	1	0	2M(15.9949)		sp|P46060|RAGP1_HUMAN	P46060	RAGP1_HUMAN	RANGAP1	Ran GTPase-activating protein 1
AMAHVAGFTV	D	A	10	2	0.9955	4	0	2M(15.9949)		sp|Q6P2I3|FAH2B_HUMAN	Q6P2I3	FAH2B_HUMAN	FAHD2B	Fumarylacetoacetate hydrolase domain-containing protein 2B	FAHD2A	sp|Q96GK7|FAH2A_HUMAN
AMAPASAVSGL	L	Y	11	2	0.9991	1	0	2M(15.9949)		sp|Q99707|METH_HUMAN	Q99707	METH_HUMAN	MTR	Methionine synthase
AMAPDILARKLAA	E	A	13	3	0.9892	1	0	2M(15.9949)		sp|P41236|IPP2_HUMAN	P41236	IPP2_HUMAN	PPP1R2	Protein phosphatase inhibitor 2
AMAPTSPQI	K	-	9	2	0.9982	1	0	2M(15.9949)		sp|Q9BYD2|RM09_HUMAN	Q9BYD2	RM09_HUMAN	MRPL9	39S ribosomal protein L9, mitochondrial
AMAQEGLREV	R	F	10	2	0.9965	1	0	2M(15.9949)		sp|P55160|NCKPL_HUMAN	P55160	NCKPL_HUMAN	NCKAP1L	Nck-associated protein 1-like
AMASLGALALL	A	L	11	2	0.9996	3	0	2M(15.9949)		sp|P51571|SSRD_HUMAN	P51571	SSRD_HUMAN	SSR4	Translocon-associated protein subunit delta
AMCLKGIMGV	R	K	10	2	0.9984	2	0	2M(15.9949), 3C(57.0215), 8M(15.9949)		sp|Q7Z7G8|VP13B_HUMAN	Q7Z7G8	VP13B_HUMAN	VPS13B	Vacuolar protein sorting-associated protein 13B
AMDAVCAKV	A	D	9	2	1	1	0	2M(15.9949), 6C(57.0215)		sp|Q86UY6|NAA40_HUMAN	Q86UY6	NAA40_HUMAN	NAA40	N-alpha-acetyltransferase 40
AMEKSVPAI	R	E	9	2	0.9992	1	0	2M(15.9949)		sp|Q9NUA8|ZBT40_HUMAN	Q9NUA8	ZBT40_HUMAN	ZBTB40	Zinc finger and BTB domain-containing protein 40
AMFAQQMQL	A	M	9	2	0.9998	2	0	2M(15.9949), 7M(15.9949)		sp|Q9NUK0|MBNL3_HUMAN	Q9NUK0	MBNL3_HUMAN	MBNL3	Muscleblind-like protein 3
AMFDFSEKL	S	N	9	2	0.9996	1	0	2M(15.9949)		sp|P20393|NR1D1_HUMAN	P20393	NR1D1_HUMAN	NR1D1	Nuclear receptor subfamily 1 group D member 1
AMFDHIPVGV	Q	G	10	2	0.9997	6	0	2M(15.9949)		sp|Q9Y3I0|RTCB_HUMAN	Q9Y3I0	RTCB_HUMAN	RTCB	RNA-splicing ligase RtcB homolog
AMFENFVSV	V	T	9	2	0.9951	2	0	2M(15.9949)		sp|Q09161|NCBP1_HUMAN	Q09161	NCBP1_HUMAN	NCBP1	Nuclear cap-binding protein subunit 1
AMFEQMRANV	M	G	10	2	0.9923	1	0	2M(15.9949), 6M(15.9949)		sp|Q9UBQ5|EIF3K_HUMAN	Q9UBQ5	EIF3K_HUMAN	EIF3K	Eukaryotic translation initiation factor 3 subunit K
AMFERIVKA	D	D	9	2	0.9888	4	0	2M(15.9949)		sp|P13861|KAP2_HUMAN	P13861	KAP2_HUMAN	PRKAR2A	cAMP-dependent protein kinase type II-alpha regulatory subunit
AMFESSQNVLL	I	K	11	2	0.9999	5	0	2M(15.9949)		sp|Q9C0E2|XPO4_HUMAN	Q9C0E2	XPO4_HUMAN	XPO4	Exportin-4
AMFGKLMTI	S	A	9	2	0.9993	8	0	2M(15.9949), 7M(15.9949)		sp|Q29RF7|PDS5A_HUMAN	Q29RF7	PDS5A_HUMAN	PDS5A	Sister chromatid cohesion protein PDS5 homolog A
AMFLTDSNNIKEV	V	L	13	2	0.9961	2	0	2M(15.9949)		sp|Q15046|SYK_HUMAN	Q15046	SYK_HUMAN	KARS1	Lysine--tRNA ligase
AMFYGDLAEV	Y	K	10	1, 2	0.9987	2	0	2M(15.9949)		sp|Q96KE9|BTBD6_HUMAN	Q96KE9	BTBD6_HUMAN	BTBD6	BTB/POZ domain-containing protein 6
AMGEKSFSV	K	H	9	2	0.9856	1	0	2M(15.9949)		sp|Q5VW38|GP107_HUMAN	Q5VW38	GP107_HUMAN	GPR107	Protein GPR107
AMGIAPPKV	H	E	9	2	0.9997	6	0	2M(15.9949)		sp|O43395|PRPF3_HUMAN	O43395	PRPF3_HUMAN	PRPF3	U4/U6 small nuclear ribonucleoprotein Prp3
AMGIMNSFVNDIFER	K	I	15	2	1	17	0	2M(15.9949), 5M(15.9949)		sp|O60814|H2B1K_HUMAN	O60814	H2B1K_HUMAN	H2BC12	Histone H2B type 1-K	H2BC11, H2BC12L, H2BC13, H2BC14, H2BC15, H2BC17, H2BC18, H2BC21, H2BC3, H2BC4, H2BC5, H2BC9, H2BU1	sp|P06899|H2B1J_HUMAN, sp|P23527|H2B1O_HUMAN, sp|P33778|H2B1B_HUMAN, sp|P57053|H2BFS_HUMAN, sp|P58876|H2B1D_HUMAN, sp|P62807|H2B1C_HUMAN, sp|Q16778|H2B2E_HUMAN, sp|Q5QNW6|H2B2F_HUMAN, sp|Q8N257|H2B3B_HUMAN, sp|Q93079|H2B1H_HUMAN, sp|Q99877|H2B1N_HUMAN, sp|Q99879|H2B1M_HUMAN, sp|Q99880|H2B1L_HUMAN
AMIDEGETDWKV	L	I	12	2	0.9997	1	0	2M(15.9949)		sp|Q15181|IPYR_HUMAN	Q15181	IPYR_HUMAN	PPA1	Inorganic pyrophosphatase
AMIDQVLEL	G	H	9	2	0.999	2	0	2M(15.9949)		sp|Q8WVB3|HEXD_HUMAN	Q8WVB3	HEXD_HUMAN	HEXD	Hexosaminidase D
AMIDTEFAKQTSL	A	D	13	2	1	4	0	2M(15.9949)		sp|Q15750|TAB1_HUMAN	Q15750	TAB1_HUMAN	TAB1	TGF-beta-activated kinase 1 and MAP3K7-binding protein 1
AMIDTGKAFCV	I	A	11	2	0.9998	2	0	10C(57.0215), 2M(15.9949)		sp|Q15057|ACAP2_HUMAN	Q15057	ACAP2_HUMAN	ACAP2	Arf-GAP with coiled-coil, ANK repeat and PH domain-containing protein 2
AMIEGEIESL	A	H	10	2	0.9898	2	0	2M(15.9949)		sp|Q9UHP3|UBP25_HUMAN	Q9UHP3	UBP25_HUMAN	USP25	Ubiquitin carboxyl-terminal hydrolase 25
AMIELVERL	A	K	9	2	0.9936	4	0	2M(15.9949)		sp|Q96DX7|TRI44_HUMAN	Q96DX7	TRI44_HUMAN	TRIM44	Tripartite motif-containing protein 44
AMINRFQFV	L	S	9	2	0.9981	1	0	2M(15.9949)		sp|Q6IA86|ELP2_HUMAN	Q6IA86	ELP2_HUMAN	ELP2	Elongator complex protein 2
AMINSSVHV	H	I	9	2	0.9937	1	0	2M(15.9949)		sp|Q9BW60|ELOV1_HUMAN	Q9BW60	ELOV1_HUMAN	ELOVL1	Elongation of very long chain fatty acids protein 1
AMISAHYGL	C	S	9	2	0.9965	2	0	2M(15.9949)		sp|Q92538|GBF1_HUMAN	Q92538	GBF1_HUMAN	GBF1	Golgi-specific brefeldin A-resistance guanine nucleotide exchange factor 1
AMISLEIPQV	S	N	10	2	0.9893	2	0	2M(15.9949)		sp|Q9UHW5|GPN3_HUMAN	Q9UHW5	GPN3_HUMAN	GPN3	GPN-loop GTPase 3
AMLAVLHTV	E	L	9	2	0.9963	5	0	2M(15.9949)		sp|Q9BSB4|ATGA1_HUMAN	Q9BSB4	ATGA1_HUMAN	ATG101	Autophagy-related protein 101
AMLDFFQAL	S	V	9	2	0.9874	1	0	2M(15.9949)		sp|Q86VP6|CAND1_HUMAN	Q86VP6	CAND1_HUMAN	CAND1	Cullin-associated NEDD8-dissociated protein 1
AMLDFVSSL	L	G	9	2	0.9948	1	0	2M(15.9949)		sp|Q9NSG2|CA112_HUMAN	Q9NSG2	CA112_HUMAN	C1orf112	Uncharacterized protein C1orf112
AMLEEQLTAA	K	R	10	2	0.9927	1	0	2M(15.9949)		sp|Q9P219|DAPLE_HUMAN	Q9P219	DAPLE_HUMAN	CCDC88C	Protein Daple
AMLEEVNYI	L	N	9	2	0.9937	1	0	2M(15.9949)		sp|O96020|CCNE2_HUMAN	O96020	CCNE2_HUMAN	CCNE2	G1/S-specific cyclin-E2
AMLEKNYKL	L	A	9	2, 3	1	4	0	2M(15.9949)		sp|Q9UG01|IF172_HUMAN	Q9UG01	IF172_HUMAN	IFT172	Intraflagellar transport protein 172 homolog
AMLENASDIKL	Q	E	11	2	0.9999	3	0	2M(15.9949)		sp|Q8NE71|ABCF1_HUMAN	Q8NE71	ABCF1_HUMAN	ABCF1	ATP-binding cassette sub-family F member 1
AMLERITFI	W	D	9	2	0.9999	4	0	2M(15.9949)		sp|Q8N165|PDK1L_HUMAN	Q8N165	PDK1L_HUMAN	PDIK1L	Serine/threonine-protein kinase PDIK1L
AMLERQFTV	L	R	9	2	0.9952	3	0	2M(15.9949)		sp|Q8WXB1|MT21A_HUMAN	Q8WXB1	MT21A_HUMAN	METTL21A	Protein N-lysine methyltransferase METTL21A
AMLGVNPRF	Y	D	9	2	0.9913	1	0	2M(15.9949)		sp|Q96S52|PIGS_HUMAN	Q96S52	PIGS_HUMAN	PIGS	GPI transamidase component PIG-S
AMLKEVCTA	N	L	9	2	0.9879	4	0	2M(15.9949), 7C(57.0215), 7C(61.9826)		sp|P61011|SRP54_HUMAN	P61011	SRP54_HUMAN	SRP54	Signal recognition particle 54 kDa protein
AMLNEPWAV	C	L	9	2	0.9978	2	0	2M(15.9949)		sp|Q96EP0|RNF31_HUMAN	Q96EP0	RNF31_HUMAN	RNF31	E3 ubiquitin-protein ligase RNF31
AMLNHVLNV	L	D	9	2	0.98	1	0	2M(15.9949)		sp|Q9NTJ5|SAC1_HUMAN	Q9NTJ5	SAC1_HUMAN	SACM1L	Phosphatidylinositol-3-phosphatase SAC1
AMLPSITNV	G	I	9	1, 2	0.9919	4	0	2M(15.9949)		sp|Q9Y4A5|TRRAP_HUMAN	Q9Y4A5	TRRAP_HUMAN	TRRAP	Transformation/transcription domain-associated protein
AMLTVLHEI	I	R	9	2	0.9998	6	0	2M(15.9949)		sp|Q8N3C0|ASCC3_HUMAN	Q8N3C0	ASCC3_HUMAN	ASCC3	Activating signal cointegrator 1 complex subunit 3
AMMAKAEYL	D	C	9	2	0.9998	3	0	2M(15.9949), 3M(15.9949)		sp|Q15008|PSMD6_HUMAN	Q15008	PSMD6_HUMAN	PSMD6	26S proteasome non-ATPase regulatory subunit 6
AMMAVRVLL	A	D	9	2	0.9996	2	0	2M(15.9949), 3M(15.9949)		sp|Q9NWZ5|UCKL1_HUMAN	Q9NWZ5	UCKL1_HUMAN	UCKL1	Uridine-cytidine kinase-like 1
AMMCDIIYA	L	G	9	2	0.9843	1	0	2M(15.9949), 3M(15.9949), 4C(61.9826)		sp|P30084|ECHM_HUMAN	P30084	ECHM_HUMAN	ECHS1	Enoyl-CoA hydratase, mitochondrial
AMMERGPQTL	H	K	10	2	0.9765	1	0	2M(15.9949), 3M(15.9949)		sp|P42345|MTOR_HUMAN	P42345	MTOR_HUMAN	MTOR	Serine/threonine-protein kinase mTOR
AMMQQDESIYL	A	Y	11	2	1	1	0	2M(15.9949), 3M(15.9949)		sp|P35869|AHR_HUMAN	P35869	AHR_HUMAN	AHR	Aryl hydrocarbon receptor
AMNGHVPAV	A	K	9	2	0.9972	1	0	2M(15.9949)		sp|Q8IWZ3|ANKH1_HUMAN	Q8IWZ3	ANKH1_HUMAN	ANKHD1	Ankyrin repeat and KH domain-containing protein 1
AMNGKSFSV	F	I	9	2	0.993	1	0	2M(15.9949)		sp|Q9H7F0|AT133_HUMAN	Q9H7F0	AT133_HUMAN	ATP13A3	Polyamine-transporting ATPase 13A3
AMPALAPPEV	V	V	10	2	0.9985	2	0	2M(15.9949)		sp|P62826|RAN_HUMAN	P62826	RAN_HUMAN	RAN	GTP-binding nuclear protein Ran
AMPDSPAEV	S	K	9	2	0.9871	2	0	2M(15.9949)		sp|O75081|MTG16_HUMAN	O75081	MTG16_HUMAN	CBFA2T3	Protein CBFA2T3
AMPPPPPQGV	S	K	10	1, 2	0.9999	24	0	2M(15.9949)		sp|O60216|RAD21_HUMAN	O60216	RAD21_HUMAN	RAD21	Double-strand-break repair protein rad21 homolog
AMPQTVYGV	A	Q	9	1, 2	0.9847	2	0	2M(15.9949)		sp|Q8WU79|SMAP2_HUMAN	Q8WU79	SMAP2_HUMAN	SMAP2	Stromal membrane-associated protein 2
AMQDRYMEV	R	S	9	2	0.9999	1	0	2M(15.9949), 7M(15.9949)		sp|Q12874|SF3A3_HUMAN	Q12874	SF3A3_HUMAN	SF3A3	Splicing factor 3A subunit 3
AMQEFLTRL	Q	Q	9	2	1	3	0	2M(15.9949)		sp|Q9NR09|BIRC6_HUMAN	Q9NR09	BIRC6_HUMAN	BIRC6	Baculoviral IAP repeat-containing protein 6
AMQEYIAVV	Q	K	9	2	0.9869	2	0	2M(15.9949)		sp|Q9BR61|ACBD6_HUMAN	Q9BR61	ACBD6_HUMAN	ACBD6	Acyl-CoA-binding domain-containing protein 6
AMQSRLATL	E	R	9	2	0.9801	1	0	2M(15.9949)		sp|Q9Y3E7|CHMP3_HUMAN	Q9Y3E7	CHMP3_HUMAN	CHMP3	Charged multivesicular body protein 3
AMSEIEGIQSL	S	I	11	2	0.9989	1	0	2M(15.9949)		sp|Q6ZSZ5|ARHGI_HUMAN	Q6ZSZ5	ARHGI_HUMAN	ARHGEF18	Rho guanine nucleotide exchange factor 18
AMSNLVPPVEL	A	A	11	2	0.9999	5	0	2M(15.9949)		sp|P63092|GNAS2_HUMAN	P63092	GNAS2_HUMAN	GNAS	Guanine nucleotide-binding protein G(s) subunit alpha isoforms short		sp|Q5JWF2|GNAS1_HUMAN
AMSPTAAAV	A	A	9	1	0.9835	2	0	2M(15.9949)		sp|P12270|TPR_HUMAN	P12270	TPR_HUMAN	TPR	Nucleoprotein TPR
AMTDRLESI	P	A	9	2	0.9915	1	0	2M(15.9949)		sp|Q15648|MED1_HUMAN	Q15648	MED1_HUMAN	MED1	Mediator of RNA polymerase II transcription subunit 1
AMTHITEGI	S	Q	9	2	0.9934	1	0	2M(15.9949)		sp|Q9NXF1|TEX10_HUMAN	Q9NXF1	TEX10_HUMAN	TEX10	Testis-expressed protein 10
AMTLVNKTL	Y	S	9	2	0.9998	2	0	2M(15.9949)		sp|Q2V2M9|FHOD3_HUMAN	Q2V2M9	FHOD3_HUMAN	FHOD3	FH1/FH2 domain-containing protein 3
AMTMVAAQV	E	M	9	2	0.9948	1	0	2M(15.9949), 4M(15.9949)		sp|P07954|FUMH_HUMAN	P07954	FUMH_HUMAN	FH	Fumarate hydratase, mitochondrial
AMVEMADGYAV	A	D	11	2	0.9909	2	0	2M(15.9949), 5M(15.9949)		sp|P14866|HNRPL_HUMAN	P14866	HNRPL_HUMAN	HNRNPL	Heterogeneous nuclear ribonucleoprotein L
AMVNIPEEMLRV	H	K	12	2	0.9917	1	0	2M(15.9949)		sp|P22670|RFX1_HUMAN	P22670	RFX1_HUMAN	RFX1	MHC class II regulatory factor RFX1
AMVPGHHIVSI	L	E	11	2, 3	0.9999	8	0	2M(15.9949)		sp|Q9BRA0|LSMD1_HUMAN	Q9BRA0	LSMD1_HUMAN	NAA38	N-alpha-acetyltransferase 38, NatC auxiliary subunit
AMVPHYGGINRV	L	R	12	3	0.976	1	0	2M(15.9949)		sp|Q9BQ67|GRWD1_HUMAN	Q9BQ67	GRWD1_HUMAN	GRWD1	Glutamate-rich WD repeat-containing protein 1
AMWASTPRA	A	S	9	2	0.9775	1	0	2M(15.9949)		sp|Q8IY67|RAVR1_HUMAN	Q8IY67	RAVR1_HUMAN	RAVER1	Ribonucleoprotein PTB-binding 1
AMWEHPITA	T	Q	9	2	1	9	0	2M(15.9949)		sp|Q96CD2|COAC_HUMAN	Q96CD2	COAC_HUMAN	PPCDC	Phosphopantothenoylcysteine decarboxylase
AMWPDGQQDITEV	R	T	13	2	0.9999	1	0	2M(15.9949)		sp|B0I1T2|MYO1G_HUMAN	B0I1T2	MYO1G_HUMAN	MYO1G	Unconventional myosin-Ig
AMYEHKIFV	V	Q	9	2	0.9989	2	0	2M(15.9949)		sp|P06744|G6PI_HUMAN	P06744	G6PI_HUMAN	GPI	Glucose-6-phosphate isomerase
AMYGTKLETI	D	R	10	2	0.9993	1	0	2M(15.9949)		sp|O14936|CSKP_HUMAN	O14936	CSKP_HUMAN	CASK	Peripheral plasma membrane protein CASK
AMYPDQVQL	L	L	9	2	0.9861	1	0	2M(15.9949)		sp|O94952|FBX21_HUMAN	O94952	FBX21_HUMAN	FBXO21	F-box only protein 21
AMYPHVTQA	M	D	9	2	1	2	0	2M(15.9949)		sp|Q8IXI2|MIRO1_HUMAN	Q8IXI2	MIRO1_HUMAN	RHOT1	Mitochondrial Rho GTPase 1
AMYPKYDRI	L	T	9	3	0.9861	1	0	2M(15.9949)		sp|P49736|MCM2_HUMAN	P49736	MCM2_HUMAN	MCM2	DNA replication licensing factor MCM2
AMYVYPPNV	R	E	9	1, 2	0.999	5	0	2M(15.9949)		sp|P42336|PK3CA_HUMAN	P42336	PK3CA_HUMAN	PIK3CA	Phosphatidylinositol 4,5-bisphosphate 3-kinase catalytic subunit alpha isoform
APALAAAAAAA	H	A	11	2	0.996	1	0			sp|Q9H4Q4|PRD12_HUMAN	Q9H4Q4	PRD12_HUMAN	PRDM12	PR domain zinc finger protein 12
APEEHPVL	V	L	8	2	0.996	1	0			sp|P60709|ACTB_HUMAN	P60709	ACTB_HUMAN	ACTB	Actin, cytoplasmic 1	ACTG1, POTEF	sp|A5A3E0|POTEF_HUMAN, sp|P63261|ACTG_HUMAN
APEPHVEEDDDDELDSK	K	L	17	3	1	4	0			sp|P52566|GDIR2_HUMAN	P52566	GDIR2_HUMAN	ARHGDIB	Rho GDP-dissociation inhibitor 2
APLRDPALRQLL	D	-	12	3	1	1	0			sp|P28799|GRN_HUMAN	P28799	GRN_HUMAN	GRN	Progranulin
APPQHLIRV	L	E	9	2	0.9993	1	0			sp|P04637|P53_HUMAN	P04637	P53_HUMAN	TP53	Cellular tumor antigen p53
AQADGTLITCV	L	D	11	2	0.9995	1	0	10C(57.0215)		sp|Q6RFH5|WDR74_HUMAN	Q6RFH5	WDR74_HUMAN	WDR74	WD repeat-containing protein 74
AQCPIVERL	K	T	9	2	0.999	2	0	3C(57.0215)		sp|P46782|RS5_HUMAN	P46782	RS5_HUMAN	RPS5	40S ribosomal protein S5
AQDEEIARL	V	L	9	2	0.9996	1	0			sp|Q8IVM0|CCD50_HUMAN	Q8IVM0	CCD50_HUMAN	CCDC50	Coiled-coil domain-containing protein 50
AQDITLPHL	R	C	9	2	0.9893	1	0			sp|Q969Z0|FAKD4_HUMAN	Q969Z0	FAKD4_HUMAN	TBRG4	FAST kinase domain-containing protein 4
AQDPCTTIYV	P	A	10	2	0.9898	1	0	5C(57.0215)		sp|Q13291|SLAF1_HUMAN	Q13291	SLAF1_HUMAN	SLAMF1	Signaling lymphocytic activation molecule
AQFEHTILL	T	R	9	2	0.9933	4	0			sp|P50579|MAP2_HUMAN	P50579	MAP2_HUMAN	METAP2	Methionine aminopeptidase 2
AQFGYYFRV	S	T	9	2	0.9899	1	0			sp|P43246|MSH2_HUMAN	P43246	MSH2_HUMAN	MSH2	DNA mismatch repair protein Msh2
AQFHPTEDLVV	C	S	11	2	0.9897	1	0			sp|P53621|COPA_HUMAN	P53621	COPA_HUMAN	COPA	Coatomer subunit alpha
AQGGVLPNI	I	Q	9	2	0.9848	1	0			sp|P0C0S8|H2A1_HUMAN	P0C0S8	H2A1_HUMAN	H2AC11	Histone H2A type 1	H2AC1, H2AC12, H2AC14, H2AC18, H2AC20, H2AC21, H2AC4, H2AC6, H2AC7, H2AJ, H2AW, H2AX	sp|P04908|H2A1B_HUMAN, sp|P16104|H2AX_HUMAN, sp|P20671|H2A1D_HUMAN, sp|Q16777|H2A2C_HUMAN, sp|Q6FI13|H2A2A_HUMAN, sp|Q7L7L0|H2A3_HUMAN, sp|Q8IUE6|H2A2B_HUMAN, sp|Q93077|H2A1C_HUMAN, sp|Q96KK5|H2A1H_HUMAN, sp|Q96QV6|H2A1A_HUMAN, sp|Q99878|H2A1J_HUMAN, sp|Q9BTM1|H2AJ_HUMAN
AQGSDVSLTACKV	S	-	13	2	1	1	0	11C(57.0215)		sp|P04439|HLAA_HUMAN	P04439	HLAA_HUMAN	HLA-A	HLA class I histocompatibility antigen, A alpha chain
AQHENVPFI	G	A	9	2	0.9749	2	0			sp|C9J798|RAS4B_HUMAN	C9J798	RAS4B_HUMAN	RASA4B	Ras GTPase-activating protein 4B	RASA4	sp|O43374|RASL2_HUMAN
AQIDHYLGL	Q	A	9	2	0.9966	1	0			sp|Q9NQC3|RTN4_HUMAN	Q9NQC3	RTN4_HUMAN	RTN4	Reticulon-4
AQIEPPHHEL	M	N	10	3	0.9848	1	0			sp|O94804|STK10_HUMAN	O94804	STK10_HUMAN	STK10	Serine/threonine-protein kinase 10
AQIPVVFRL	L	A	9	2	0.9966	1	0			sp|Q9BQ95|ECSIT_HUMAN	Q9BQ95	ECSIT_HUMAN	ECSIT	Evolutionarily conserved signaling intermediate in Toll pathway, mitochondrial
AQIRYLTQV	S	A	9	2	0.9921	1	0			sp|Q9P086|MED11_HUMAN	Q9P086	MED11_HUMAN	MED11	Mediator of RNA polymerase II transcription subunit 11
AQLDPEALGNI	I	K	11	2	0.9998	1	0			sp|Q53HL2|BOREA_HUMAN	Q53HL2	BOREA_HUMAN	CDCA8	Borealin
AQLPRIFHV	G	N	9	3	0.9803	1	0			sp|Q16822|PCKGM_HUMAN	Q16822	PCKGM_HUMAN	PCK2	Phosphoenolpyruvate carboxykinase [GTP], mitochondrial
AQLSDMDLINV	L	S	11	2	0.9986	1	0	6M(15.9949)		sp|Q9UKT4|FBX5_HUMAN	Q9UKT4	FBX5_HUMAN	FBXO5	F-box only protein 5
AQMDYQLRL	D	Q	9	2	0.9981	2	0	3M(15.9949)		sp|Q8N594|MPND_HUMAN	Q8N594	MPND_HUMAN	MPND	MPN domain-containing protein
AQMEKIPLL	G	H	9	2	0.9878	2	0	3M(15.9949)		sp|P51587|BRCA2_HUMAN	P51587	BRCA2_HUMAN	BRCA2	Breast cancer type 2 susceptibility protein
AQMEVASFLL	A	S	10	2	0.9912	1	0	3M(15.9949)		sp|Q12834|CDC20_HUMAN	Q12834	CDC20_HUMAN	CDC20	Cell division cycle protein 20 homolog
AQMVIGFLV	V	P	9	1, 2	0.9901	2	0	3M(15.9949)		sp|P32248|CCR7_HUMAN	P32248	CCR7_HUMAN	CCR7	C-C chemokine receptor type 7
AQNTIVPKV	W	L	9	2	0.9964	2	0			sp|P30154|2AAB_HUMAN	P30154	2AAB_HUMAN	PPP2R1B	Serine/threonine-protein phosphatase 2A 65 kDa regulatory subunit A beta isoform
AQQAADKYL	M	Y	9	2	0.9974	1	0	N-term(42.0106)		sp|P35579|MYH9_HUMAN	P35579	MYH9_HUMAN	MYH9	Myosin-9
AQQAADKYLYVD	M	K	12	2	1	1	0	N-term(42.0106)		sp|P35579|MYH9_HUMAN	P35579	MYH9_HUMAN	MYH9	Myosin-9
AQQAADKYLYVDKNFINNPLAQAD	M	W	24	3	1	4	0	N-term(42.0106)		sp|P35579|MYH9_HUMAN	P35579	MYH9_HUMAN	MYH9	Myosin-9
AQQELKLLL	A	H	9	2	0.997	1	0			sp|Q9Y5Q9|TF3C3_HUMAN	Q9Y5Q9	TF3C3_HUMAN	GTF3C3	General transcription factor 3C polypeptide 3
AQSKRGILTL	E	K	10	2	0.9826	1	0			sp|P60709|ACTB_HUMAN	P60709	ACTB_HUMAN	ACTB	Actin, cytoplasmic 1	ACTA1, ACTA2, ACTC1, ACTG1, ACTG2, POTEE, POTEF, POTEI, POTEJ	sp|A5A3E0|POTEF_HUMAN, sp|P0CG38|POTEI_HUMAN, sp|P0CG39|POTEJ_HUMAN, sp|P62736|ACTA_HUMAN, sp|P63261|ACTG_HUMAN, sp|P63267|ACTH_HUMAN, sp|P68032|ACTC_HUMAN, sp|P68133|ACTS_HUMAN, sp|Q6S8J3|POTEE_HUMAN
AQWDIGIAHA	R	E	10	2	1	1	0			sp|Q9BZ95|NSD3_HUMAN	Q9BZ95	NSD3_HUMAN	NSD3	Histone-lysine N-methyltransferase NSD3
AQYDRQIRL	A	W	9	3	0.985	1	0			sp|Q9UBE0|SAE1_HUMAN	Q9UBE0	SAE1_HUMAN	SAE1	SUMO-activating enzyme subunit 1
AQYEDIAQK	K	S	9	2	0.9996	1	0			contam_sp|P04264|K2C1_HUMAN	contam_sp|P04264|K2C1_HUMAN Keratin, type II cytoskeletal 1 OS=Homo sapiens GN=KRT1 PE=1 SV=6	contam_sp|P04264|K2C1_HUMAN Keratin, type II cytoskeletal 1 OS=Homo sapiens GN=KRT1 PE=1 SV=6		Keratin,
AQYEDIAQKSKAE	K	A	13	3	1	1	0			contam_sp|P04264|K2C1_HUMAN	contam_sp|P04264|K2C1_HUMAN Keratin, type II cytoskeletal 1 OS=Homo sapiens GN=KRT1 PE=1 SV=6	contam_sp|P04264|K2C1_HUMAN Keratin, type II cytoskeletal 1 OS=Homo sapiens GN=KRT1 PE=1 SV=6		Keratin,
AQYEDIAQKSKAEAE	K	S	15	2, 3	1	3	0			contam_sp|P04264|K2C1_HUMAN	contam_sp|P04264|K2C1_HUMAN Keratin, type II cytoskeletal 1 OS=Homo sapiens GN=KRT1 PE=1 SV=6	contam_sp|P04264|K2C1_HUMAN Keratin, type II cytoskeletal 1 OS=Homo sapiens GN=KRT1 PE=1 SV=6		Keratin,
AQYEEIANRS	K	R	10	2	0.9962	1	0			sp|P13647|K2C5_HUMAN	P13647	K2C5_HUMAN	KRT5	Keratin, type II cytoskeletal 5
AQYEEIAQR	K	S	9	2	0.9939	1	0			contam_sp|P35908|K22E_HUMAN	contam_sp|P35908|K22E_HUMAN Keratin, type II cytoskeletal 2 epidermal OS=Homo sapiens GN=KRT2 PE=1 SV=2	contam_sp|P35908|K22E_HUMAN Keratin, type II cytoskeletal 2 epidermal OS=Homo sapiens GN=KRT2 PE=1 SV=2		Keratin,	KRT4, KRT6A, KRT6B, KRT6C, KRT76	sp|P02538|K2C6A_HUMAN, sp|P04259|K2C6B_HUMAN, sp|P19013|K2C4_HUMAN, sp|P48668|K2C6C_HUMAN, sp|Q01546|K22O_HUMAN
AQYEEIAQRS	K	K	10	2	0.9979	1	0			contam_sp|P35908|K22E_HUMAN	contam_sp|P35908|K22E_HUMAN Keratin, type II cytoskeletal 2 epidermal OS=Homo sapiens GN=KRT2 PE=1 SV=2	contam_sp|P35908|K22E_HUMAN Keratin, type II cytoskeletal 2 epidermal OS=Homo sapiens GN=KRT2 PE=1 SV=2		Keratin,	KRT4, KRT6A, KRT6B, KRT6C, KRT76	sp|P02538|K2C6A_HUMAN, sp|P04259|K2C6B_HUMAN, sp|P19013|K2C4_HUMAN, sp|P48668|K2C6C_HUMAN, sp|Q01546|K22O_HUMAN
AQYEHDLEV	A	A	9	2	0.9995	2	0			sp|P62826|RAN_HUMAN	P62826	RAN_HUMAN	RAN	GTP-binding nuclear protein Ran
AQYEHDLEVA	A	Q	10	2	0.9983	1	0			sp|P62826|RAN_HUMAN	P62826	RAN_HUMAN	RAN	GTP-binding nuclear protein Ran
AQYENPPHI	A	Y	9	2	0.9982	1	0			sp|O00160|MYO1F_HUMAN	O00160	MYO1F_HUMAN	MYO1F	Unconventional myosin-If	MYO1E	sp|Q12965|MYO1E_HUMAN
AQYNPKL	L	D	7	1	0.9952	1	0			sp|P27986|P85A_HUMAN	P27986	P85A_HUMAN	PIK3R1	Phosphatidylinositol 3-kinase regulatory subunit alpha	PIK3R3	sp|Q92569|P55G_HUMAN
ASEESALN	E	H	8	2	0.9922	1	0			sp|Q96HT8|MR1L1_HUMAN	Q96HT8	MR1L1_HUMAN	MRFAP1L1	MORF4 family-associated protein 1-like 1	MRFAP1	sp|Q9Y605|MOFA1_HUMAN
ASGPPVSELITK	K	A	12	2	0.9999	1	0			sp|P10412|H14_HUMAN	P10412	H14_HUMAN	H1-4	Histone H1.4	H1-2, H1-3	sp|P16402|H13_HUMAN, sp|P16403|H12_HUMAN
ASGVAVSDGVIK	M	V	12	2	0.9992	1	0	N-term(42.0106)		sp|P23528|COF1_HUMAN	P23528	COF1_HUMAN	CFL1	Cofilin-1
ASGVAVSDGVIKVFND	M	M	16	2	1	1	0	N-term(42.0106)		sp|P23528|COF1_HUMAN	P23528	COF1_HUMAN	CFL1	Cofilin-1
ASNVTNKTD	M	P	9	2	0.9796	1	0	N-term(42.0106)		sp|P07910|HNRPC_HUMAN	P07910	HNRPC_HUMAN	HNRNPC	Heterogeneous nuclear ribonucleoproteins C1/C2
ASSDSAQGSDVSLTACKV	A	-	18	2	1	1	0	16C(57.0215)		sp|P04439|HLAA_HUMAN	P04439	HLAA_HUMAN	HLA-A	HLA class I histocompatibility antigen, A alpha chain
ASTSTTIRSH	M	S	10	2	1	2	0	N-term(42.0106)		sp|P04259|K2C6B_HUMAN	P04259	K2C6B_HUMAN	KRT6B	Keratin, type II cytoskeletal 6B	KRT6A, KRT6C	sp|P02538|K2C6A_HUMAN, sp|P48668|K2C6C_HUMAN
ASTSTTIRSHSSSR	M	R	14	3	0.9969	1	0	N-term(42.0106)		sp|P04259|K2C6B_HUMAN	P04259	K2C6B_HUMAN	KRT6B	Keratin, type II cytoskeletal 6B	KRT6A, KRT6C	sp|P02538|K2C6A_HUMAN, sp|P48668|K2C6C_HUMAN
ATADYICKV	D	K	9	1, 2, 3	0.9989	7	0	7C(57.0215), 7C(61.9826)		sp|P53396|ACLY_HUMAN	P53396	ACLY_HUMAN	ACLY	ATP-citrate synthase
ATCYVNTFL	G	Q	9	2	0.9967	1	0	3C(57.0215)		sp|Q86UV5|UBP48_HUMAN	Q86UV5	UBP48_HUMAN	USP48	Ubiquitin carboxyl-terminal hydrolase 48
ATDDSLHQL	S	R	9	2	1	1	0			sp|Q14534|ERG1_HUMAN	Q14534	ERG1_HUMAN	SQLE	Squalene monooxygenase
ATDPTIHTV	I	P	9	2	0.99	1	0			sp|Q9H6U8|ALG9_HUMAN	Q9H6U8	ALG9_HUMAN	ALG9	Alpha-1,2-mannosyltransferase ALG9
ATFARIWYL	W	L	9	2	0.9998	1	0			sp|Q9BYD1|RM13_HUMAN	Q9BYD1	RM13_HUMAN	MRPL13	39S ribosomal protein L13, mitochondrial
ATGDYSILMNV	V	S	11	2	0.9906	1	0	9M(15.9949)		sp|Q9NRM6|I17RB_HUMAN	Q9NRM6	I17RB_HUMAN	IL17RB	Interleukin-17 receptor B
ATGENLPRV	F	A	9	2	0.9865	1	0			sp|Q9BZZ5|API5_HUMAN	Q9BZZ5	API5_HUMAN	API5	Apoptosis inhibitor 5
ATGPPVSELITK	K	A	12	2	1	1	0			sp|P16401|H15_HUMAN	P16401	H15_HUMAN	H1-5	Histone H1.5
ATLNIIHSV	K	V	9	2	0.9778	1	0			sp|Q9P1Q0|VPS54_HUMAN	Q9P1Q0	VPS54_HUMAN	VPS54	Vacuolar protein sorting-associated protein 54
ATMPVVPSV	A	A	9	1, 2	0.9865	6	0	3M(15.9949)		sp|Q9NR46|SHLB2_HUMAN	Q9NR46	SHLB2_HUMAN	SH3GLB2	Endophilin-B2
ATPMPTPSV	L	Q	9	1, 2	0.9993	5	0	4M(15.9949)		sp|A3KN83|SBNO1_HUMAN	A3KN83	SBNO1_HUMAN	SBNO1	Protein strawberry notch homolog 1
ATSDLNIKV	N	D	9	2	0.9843	1	0			sp|Q16585|SGCB_HUMAN	Q16585	SGCB_HUMAN	SGCB	Beta-sarcoglycan
ATTIIADNIIFLSDQTKEKE	Q	-	20	3	0.999	1	0			sp|Q04837|SSBP_HUMAN	Q04837	SSBP_HUMAN	SSBP1	Single-stranded DNA-binding protein, mitochondrial
ATYPYQVVRA	A	R	10	2	0.9998	1	0			sp|Q9H2D1|MFTC_HUMAN	Q9H2D1	MFTC_HUMAN	SLC25A32	Mitochondrial folate transporter/carrier
AVAAHIQEV	A	T	9	2	0.9932	1	0			sp|Q3V6T2|GRDN_HUMAN	Q3V6T2	GRDN_HUMAN	CCDC88A	Girdin
AVADHIPQL	K	V	9	2	0.9774	1	0			sp|Q9Y4G6|TLN2_HUMAN	Q9Y4G6	TLN2_HUMAN	TLN2	Talin-2
AVAGFVAYA	A	F	9	1	0.9797	1	0			sp|Q53S58|TM177_HUMAN	Q53S58	TM177_HUMAN	TMEM177	Transmembrane protein 177
AVCAYVRMV	A	F	9	2	0.9904	2	0	3C(57.0215), 8M(15.9949)		sp|Q9H553|ALG2_HUMAN	Q9H553	ALG2_HUMAN	ALG2	Alpha-1,3/1,6-mannosyltransferase ALG2
AVCEGTWRL	Q	-	9	2	0.9994	4	0	3C(57.0215)		sp|Q9Y2P5|S27A5_HUMAN	Q9Y2P5	S27A5_HUMAN	SLC27A5	Bile acyl-CoA synthetase
AVCGYLVEL	D	Q	9	2	0.973	1	0	3C(57.0215)		sp|O75694|NU155_HUMAN	O75694	NU155_HUMAN	NUP155	Nuclear pore complex protein Nup155
AVCNHISSV	T	R	9	2	0.9817	1	0	3C(57.0215)		sp|Q9NNW5|WDR6_HUMAN	Q9NNW5	WDR6_HUMAN	WDR6	WD repeat-containing protein 6
AVCPDITATV	Y	T	10	2	0.9876	1	0	3C(57.0215)		sp|O15067|PUR4_HUMAN	O15067	PUR4_HUMAN	PFAS	Phosphoribosylformylglycinamidine synthase
AVCPLVVRL	N	K	9	2	0.9881	1	0	3C(57.0215)		sp|Q9H0Q0|CYRIA_HUMAN	Q9H0Q0	CYRIA_HUMAN	CYRIA	CYFIP-related Rac1 interactor A
AVCQNVFCV	C	D	9	2	0.9931	1	0	3C(57.0215), 8C(61.9826)		sp|Q13888|TF2H2_HUMAN	Q13888	TF2H2_HUMAN	GTF2H2	General transcription factor IIH subunit 2	GTF2H2C	sp|Q6P1K8|T2H2L_HUMAN
AVDEDRKMYL	S	Q	10	2, 3	1	4	0	8M(15.9949)		sp|Q13617|CUL2_HUMAN	Q13617	CUL2_HUMAN	CUL2	Cullin-2
AVDKYCIGV	D	P	9	2	0.9976	2	0	6C(57.0215)		sp|Q9Y4A5|TRRAP_HUMAN	Q9Y4A5	TRRAP_HUMAN	TRRAP	Transformation/transcription domain-associated protein
AVDLTLPKV	Q	E	9	2	0.996	1	0			sp|P12956|XRCC6_HUMAN	P12956	XRCC6_HUMAN	XRCC6	X-ray repair cross-complementing protein 6
AVFPHLTVV	P	L	9	2	0.9996	1	0			sp|P61165|TM258_HUMAN	P61165	TM258_HUMAN	TMEM258	Transmembrane protein 258
AVFTGIFDSV	V	S	10	1	0.987	2	0			sp|Q14656|TM187_HUMAN	Q14656	TM187_HUMAN	TMEM187	Transmembrane protein 187
AVFVDLEPTVIDEVR	R	T	15	2	1	2	0			sp|P68363|TBA1B_HUMAN	P68363	TBA1B_HUMAN	TUBA1B	Tubulin alpha-1B chain	TUBA1A, TUBA1C	sp|Q71U36|TBA1A_HUMAN, sp|Q9BQE3|TBA1C_HUMAN
AVGGVLVAA	V	L	9	1	0.9848	1	0			sp|Q6PJG9|LRFN4_HUMAN	Q6PJG9	LRFN4_HUMAN	LRFN4	Leucine-rich repeat and fibronectin type-III domain-containing protein 4
AVHETLVAV	V	A	9	2	0.9819	1	0			sp|Q9BRY0|S39A3_HUMAN	Q9BRY0	S39A3_HUMAN	SLC39A3	Zinc transporter ZIP3
AVIDVGINRV	A	H	10	2	0.9936	2	0			sp|P13995|MTDC_HUMAN	P13995	MTDC_HUMAN	MTHFD2	Bifunctional methylenetetrahydrofolate dehydrogenase/cyclohydrolase, mitochondrial
AVIEAEKIAQV	K	A	11	2	0.9846	2	0			sp|O75477|ERLN1_HUMAN	O75477	ERLN1_HUMAN	ERLIN1	Erlin-1
AVIEHLERL	A	A	9	2, 3	0.9995	5	0			sp|O43716|GATC_HUMAN	O43716	GATC_HUMAN	GATC	Glutamyl-tRNA(Gln) amidotransferase subunit C, mitochondrial
AVIKQQLESV	K	S	10	2	0.9939	1	0			sp|Q9NVH2|INT7_HUMAN	Q9NVH2	INT7_HUMAN	INTS7	Integrator complex subunit 7
AVLDFCYHL	F	L	9	3	0.9936	1	0	6C(61.9826)		sp|Q7L576|CYFP1_HUMAN	Q7L576	CYFP1_HUMAN	CYFIP1	Cytoplasmic FMR1-interacting protein 1
AVLDGADCIML	N	S	11	2	1	5	0	10M(15.9949), 8C(57.0215), 8C(61.9826)		sp|P14618|KPYM_HUMAN	P14618	KPYM_HUMAN	PKM	Pyruvate kinase PKM	PKLR	sp|P30613|KPYR_HUMAN
AVLDNPYPV	V	-	9	1	0.9776	1	0			sp|P48637|GSHB_HUMAN	P48637	GSHB_HUMAN	GSS	Glutathione synthetase
AVLDQQIHL	V	E	9	2	0.9762	1	0			sp|Q7L2K0|TEDC2_HUMAN	Q7L2K0	TEDC2_HUMAN	TEDC2	Tubulin epsilon and delta complex protein 2
AVLGPLGLQEV	A	A	11	2	0.9868	1	0			sp|Q9BU02|THTPA_HUMAN	Q9BU02	THTPA_HUMAN	THTPA	Thiamine-triphosphatase
AVLLVGYGTDSASGMDY	H	W	17	2	0.9922	1	0	15M(15.9949)		sp|P53634|CATC_HUMAN	P53634	CATC_HUMAN	CTSC	Dipeptidyl peptidase 1
AVLPFSPAL	E	A	9	1, 2	0.9862	2	0			sp|Q99638|RAD9A_HUMAN	Q99638	RAD9A_HUMAN	RAD9A	Cell cycle checkpoint control protein RAD9A
AVLPHVDQV	V	T	9	2	0.9885	2	0			sp|Q9Y2F5|ICE1_HUMAN	Q9Y2F5	ICE1_HUMAN	ICE1	Little elongation complex subunit 1
AVLQGKLAEV	A	S	10	2	0.9918	1	0			sp|Q9UPN3|MACF1_HUMAN	Q9UPN3	MACF1_HUMAN	MACF1	Microtubule-actin cross-linking factor 1, isoforms 1/2/3/5
AVLTKCFHV	D	F	9	2, 3	0.986	2	0	6C(57.0215)		sp|Q5VTR2|BRE1A_HUMAN	Q5VTR2	BRE1A_HUMAN	RNF20	E3 ubiquitin-protein ligase BRE1A	RNF40	sp|O75150|BRE1B_HUMAN
AVMEQIPEI	R	Q	9	2	0.9933	5	0	3M(15.9949)		sp|Q9HAV4|XPO5_HUMAN	Q9HAV4	XPO5_HUMAN	XPO5	Exportin-5
AVMLHSFTL	D	R	9	2	0.9996	4	0	3M(15.9949)		sp|Q9UMS4|PRP19_HUMAN	Q9UMS4	PRP19_HUMAN	PRPF19	Pre-mRNA-processing factor 19
AVPPAPTATV	A	P	10	1	0.9718	1	0			sp|O95104|SCAF4_HUMAN	O95104	SCAF4_HUMAN	SCAF4	SR-related and CTD-associated factor 4
AVTEQGHELSNEER	K	N	14	3	0.9978	1	0			sp|P31946|1433B_HUMAN	P31946	1433B_HUMAN	YWHAB	14-3-3 protein beta/alpha
AVVEPYNSILTT	T	H	12	2	0.9978	1	0			sp|P68363|TBA1B_HUMAN	P68363	TBA1B_HUMAN	TUBA1B	Tubulin alpha-1B chain	TUBA1A, TUBA1C, TUBA3C, TUBA3D, TUBA3E, TUBA4A, TUBA8	sp|P0DPH7|TBA3C_HUMAN, sp|P0DPH8|TBA3D_HUMAN, sp|P68366|TBA4A_HUMAN, sp|Q6PEY2|TBA3E_HUMAN, sp|Q71U36|TBA1A_HUMAN, sp|Q9BQE3|TBA1C_HUMAN, sp|Q9NY65|TBA8_HUMAN
AVVPKIFYV	R	T	9	2	0.9717	1	0			sp|Q9UKF7|PITC1_HUMAN	Q9UKF7	PITC1_HUMAN	PITPNC1	Cytoplasmic phosphatidylinositol transfer protein 1
AVVTQVNKV	D	G	9	2	0.9974	1	0			sp|P62487|RPB7_HUMAN	P62487	RPB7_HUMAN	POLR2G	DNA-directed RNA polymerase II subunit RPB7
AVWAKGIRNV	K	P	10	2, 3	0.9976	2	0			sp|P62899|RL31_HUMAN	P62899	RL31_HUMAN	RPL31	60S ribosomal protein L31
AVWEGRIYI	V	L	9	2	0.9949	1	0			sp|Q8N4N3|KLH36_HUMAN	Q8N4N3	KLH36_HUMAN	KLHL36	Kelch-like protein 36
AVYDRILDLRI	K	A	11	3	0.9997	1	0			sp|Q9HCS7|SYF1_HUMAN	Q9HCS7	SYF1_HUMAN	XAB2	Pre-mRNA-splicing factor SYF1
AVYEGHVSCV	S	K	10	2, 3	1	4	0	9C(57.0215), 9C(61.9826)		sp|P58546|MTPN_HUMAN	P58546	MTPN_HUMAN	MTPN	Myotrophin
AYHEQLSVAEITNACFEPANQMVK	K	C	24	3	0.9999	1	0	15C(57.0215), 22M(15.9949)		sp|P68363|TBA1B_HUMAN	P68363	TBA1B_HUMAN	TUBA1B	Tubulin alpha-1B chain	TUBA1A, TUBA3C, TUBA3D, TUBA3E, TUBA4A	sp|P0DPH7|TBA3C_HUMAN, sp|P0DPH8|TBA3D_HUMAN, sp|P68366|TBA4A_HUMAN, sp|Q6PEY2|TBA3E_HUMAN, sp|Q71U36|TBA1A_HUMAN
CAPPPPIHA	S	I	9	2	0.9979	1	0	1C(57.0215)		sp|Q9UGH3|S23A2_HUMAN	Q9UGH3	S23A2_HUMAN	SLC23A2	Solute carrier family 23 member 2
CDFTEDQTAEFKEAFQLFDRTGD	M	G	23	3	1	2	0	1C(57.0215), N-term(42.0106)		sp|P60660|MYL6_HUMAN	P60660	MYL6_HUMAN	MYL6	Myosin light polypeptide 6
CERIRKV	L	Y	7	2	0.9737	1	0	1C(57.0215)		sp|Q9P243|ZFAT_HUMAN	Q9P243	ZFAT_HUMAN	ZFAT	Zinc finger protein ZFAT
CLADAVVKI	R	G	9	2	1	3	0	1C(57.0215), 1C(61.9826)		sp|Q5TGZ0|MIC10_HUMAN	Q5TGZ0	MIC10_HUMAN	MICOS10	MIC
CLIKEVDIYTV	A	K	11	2	0.9996	3	0	1C(57.0215), 1C(61.9826)		sp|Q99873|ANM1_HUMAN	Q99873	ANM1_HUMAN	PRMT1	Protein arginine N-methyltransferase 1	PRMT8	sp|Q9NR22|ANM8_HUMAN
CLLPHIEAV	T	S	9	2	0.9975	1	0	1C(57.0215)		sp|Q9BRQ5|ORAI3_HUMAN	Q9BRQ5	ORAI3_HUMAN	ORAI3	Protein orai-3
CLSQVSVHL	S	Q	9	2	0.9873	1	0	1C(61.9826)		sp|Q9NU22|MDN1_HUMAN	Q9NU22	MDN1_HUMAN	MDN1	Midasin
CLYGNVEKV	F	K	9	2	0.9995	2	0	1C(57.0215), 1C(61.9826)		sp|P14866|HNRPL_HUMAN	P14866	HNRPL_HUMAN	HNRNPL	Heterogeneous nuclear ribonucleoprotein L
CMAWLVDHV	L	Y	9	2	0.9951	1	0	1C(57.0215), 2M(15.9949)		sp|P30154|2AAB_HUMAN	P30154	2AAB_HUMAN	PPP2R1B	Serine/threonine-protein phosphatase 2A 65 kDa regulatory subunit A beta isoform	PPP2R1A	sp|P30153|2AAA_HUMAN
CMLPWTAEQVV	A	S	11	2	0.9983	1	0	1C(57.0215), 2M(15.9949)		sp|Q14008|CKAP5_HUMAN	Q14008	CKAP5_HUMAN	CKAP5	Cytoskeleton-associated protein 5
CPAIHKL	L	A	7	2	0.9827	2	0	1C(57.0215)		sp|Q5UE93|PI3R6_HUMAN	Q5UE93	PI3R6_HUMAN	PIK3R6	Phosphoinositide 3-kinase regulatory subunit 6
CPHVVVL	L	V	7	1	0.9888	1	0	1C(57.0215)		sp|P11586|C1TC_HUMAN	P11586	C1TC_HUMAN	MTHFD1	C-1-tetrahydrofolate synthase, cytoplasmic
CPNNHEV	I	H	7	2	0.9925	1	0	1C(57.0215)		sp|O15143|ARC1B_HUMAN	O15143	ARC1B_HUMAN	ARPC1B	Actin-related protein 2/3 complex subunit 1B
CQIARAYGL	A	K	9	2	0.9999	1	0	1C(57.0215)		sp|Q08257|QOR_HUMAN	Q08257	QOR_HUMAN	CRYZ	Quinone oxidoreductase
DAFDRNPELQNLLLDDFFK	K	S	19	3	0.9993	1	0			sp|P52209|6PGD_HUMAN	P52209	6PGD_HUMAN	PGD	6-phosphogluconate dehydrogenase, decarboxylating
DAGAGIALNDH	F	F	11	2	0.9999	1	0			sp|P04406|G3P_HUMAN	P04406	G3P_HUMAN	GAPDH	Glyceraldehyde-3-phosphate dehydrogenase
DAPLRDPALRQLL	W	-	13	3	0.9999	1	0			sp|P28799|GRN_HUMAN	P28799	GRN_HUMAN	GRN	Progranulin
DATNVGDEGGFAPNILENK	K	E	19	2	1	2	0			sp|P06733|ENOA_HUMAN	P06733	ENOA_HUMAN	ENO1	Alpha-enolase
DAVEDLESVGK	K	G	11	2	0.9991	1	0			sp|P81605|DCD_HUMAN	P81605	DCD_HUMAN	DCD	Dermcidin
DAVTYTEHAK	R	R	10	2, 3	0.9999	2	0			sp|P62805|H4_HUMAN	P62805	H4_HUMAN	H4C1	Histone H4
DDDIAAL	M	V	7	1	0.9983	1	0	N-term(42.0106)		sp|P60709|ACTB_HUMAN	P60709	ACTB_HUMAN	ACTB	Actin, cytoplasmic 1
DDDIAALVVD	M	N	10	2	0.9998	2	0	N-term(42.0106)		sp|P60709|ACTB_HUMAN	P60709	ACTB_HUMAN	ACTB	Actin, cytoplasmic 1
DDDIAALVVDNG	M	S	12	2	0.9984	3	0	N-term(42.0106)		sp|P60709|ACTB_HUMAN	P60709	ACTB_HUMAN	ACTB	Actin, cytoplasmic 1
DDDIAALVVDNGSGM	M	C	15	2	1	3	0	15M(15.9949), N-term(42.0106)		sp|P60709|ACTB_HUMAN	P60709	ACTB_HUMAN	ACTB	Actin, cytoplasmic 1
DDDIAALVVDNGSGMCK	M	A	17	2	1	3	0	15M(15.9949), 16C(57.0215), N-term(42.0106)		sp|P60709|ACTB_HUMAN	P60709	ACTB_HUMAN	ACTB	Actin, cytoplasmic 1
DDDIAALVVDNGSGMCKAGFAGDD	M	A	24	3	0.9989	2	0	15M(15.9949), 16C(57.0215), N-term(42.0106)		sp|P60709|ACTB_HUMAN	P60709	ACTB_HUMAN	ACTB	Actin, cytoplasmic 1
DDIGHGV	L	K	7	1	0.9762	1	0			sp|Q9NYB9|ABI2_HUMAN	Q9NYB9	ABI2_HUMAN	ABI2	Abl interactor 2
DDIKKVVKQ	Y	A	9	3	0.9857	1	0			sp|P04406|G3P_HUMAN	P04406	G3P_HUMAN	GAPDH	Glyceraldehyde-3-phosphate dehydrogenase
DDKLVFV	L	K	7	1	0.984	1	0			sp|Q4KMQ2|ANO6_HUMAN	Q4KMQ2	ANO6_HUMAN	ANO6	Anoctamin-6
DEEVDGKADGAEAKPAE	S	-	17	3	0.9999	1	0			sp|P35579|MYH9_HUMAN	P35579	MYH9_HUMAN	MYH9	Myosin-9
DEHGHVRI	L	S	8	2	0.9988	1	0			sp|P25098|ARBK1_HUMAN	P25098	ARBK1_HUMAN	GRK2	Beta-adrenergic receptor kinase 1
DEHVQRV	L	L	7	2	0.9843	1	0			sp|O15169|AXIN1_HUMAN	O15169	AXIN1_HUMAN	AXIN1	Axin-1
DEMSHKLRL	L	G	9	2	0.9994	2	0	3M(15.9949)		sp|O15228|GNPAT_HUMAN	O15228	GNPAT_HUMAN	GNPAT	Dihydroxyacetone phosphate acyltransferase
DESGPSIVH	Y	R	9	2	0.9996	1	0			sp|P60709|ACTB_HUMAN	P60709	ACTB_HUMAN	ACTB	Actin, cytoplasmic 1	ACTG1, POTEE, POTEF, POTEI, POTEJ, POTEKP	sp|A5A3E0|POTEF_HUMAN, sp|P0CG38|POTEI_HUMAN, sp|P0CG39|POTEJ_HUMAN, sp|P63261|ACTG_HUMAN, sp|Q6S8J3|POTEE_HUMAN, sp|Q9BYX7|ACTBM_HUMAN
DESGPSIVHRKCF	Y	-	13	3	1	2	0	12C(57.0215)		sp|P60709|ACTB_HUMAN	P60709	ACTB_HUMAN	ACTB	Actin, cytoplasmic 1	ACTG1, POTEE, POTEI, POTEJ, POTEKP	sp|P0CG38|POTEI_HUMAN, sp|P0CG39|POTEJ_HUMAN, sp|P63261|ACTG_HUMAN, sp|Q6S8J3|POTEE_HUMAN, sp|Q9BYX7|ACTBM_HUMAN
DFTNPKV	L	R	7	1	0.994	1	0			sp|Q8TET4|GANC_HUMAN	Q8TET4	GANC_HUMAN	GANC	Neutral alpha-glucosidase C
DGKIFCV	I	H	7	1, 2	0.9785	2	0	6C(57.0215), 6C(61.9826)		sp|P60510|PP4C_HUMAN	P60510	PP4C_HUMAN	PPP4C	Serine/threonine-protein phosphatase 4 catalytic subunit
DGNASGTTLLEALDCILPPTRPTDK	K	P	25	3	1	5	0	15C(57.0215)		sp|P68104|EF1A1_HUMAN	P68104	EF1A1_HUMAN	EEF1A1	Elongation factor 1-alpha 1	EEF1A1P5	sp|Q5VTE0|EF1A3_HUMAN
DHLDIDHNKKID	M	F	12	3	0.9903	1	0			sp|P20930|FILA_HUMAN	P20930	FILA_HUMAN	FLG	Filaggrin
DHYVYKV	L	G	7	2	0.9799	1	0			sp|P42694|HELZ_HUMAN	P42694	HELZ_HUMAN	HELZ	Probable helicase with zinc finger domain
DLADELALVDVIEDK	K	L	15	2	1	5	0			sp|P00338|LDHA_HUMAN	P00338	LDHA_HUMAN	LDHA	L-lactate dehydrogenase A chain
DLDSIIAEVK	L	A	10	2	0.9999	2	0			contam_sp|P04264|K2C1_HUMAN	contam_sp|P04264|K2C1_HUMAN Keratin, type II cytoskeletal 1 OS=Homo sapiens GN=KRT1 PE=1 SV=6	contam_sp|P04264|K2C1_HUMAN Keratin, type II cytoskeletal 1 OS=Homo sapiens GN=KRT1 PE=1 SV=6		Keratin,	KRT5, KRT6A, KRT6B, KRT6C, KRT75, KRT79	contam_sp|P35908|K22E_HUMAN, sp|O95678|K2C75_HUMAN, sp|P02538|K2C6A_HUMAN, sp|P04259|K2C6B_HUMAN, sp|P13647|K2C5_HUMAN, sp|P48668|K2C6C_HUMAN, sp|Q5XKE5|K2C79_HUMAN
DLEMQIESL	A	T	9	2	0.9875	1	0	4M(15.9949)		contam_sp|P13645|K1C10_HUMAN	contam_sp|P13645|K1C10_HUMAN Keratin, type I cytoskeletal 10 OS=Homo sapiens GN=KRT10 PE=1 SV=6	contam_sp|P13645|K1C10_HUMAN Keratin, type I cytoskeletal 10 OS=Homo sapiens GN=KRT10 PE=1 SV=6		Keratin,	KRT12, KRT13, KRT14	contam_sp|O77727|K1C15_SHEEP, sp|P02533|K1C14_HUMAN, sp|P13646|K1C13_HUMAN, sp|Q99456|K1C12_HUMAN
DLYANTVLSGGTTMYPGIADR	K	M	21	2, 3	1	5	0	14M(15.9949)		sp|P60709|ACTB_HUMAN	P60709	ACTB_HUMAN	ACTB	Actin, cytoplasmic 1	ACTG1	sp|P63261|ACTG_HUMAN
DNNRSLDLDSIIA	M	E	13	2	0.9821	2	0			contam_sp|P04264|K2C1_HUMAN	contam_sp|P04264|K2C1_HUMAN Keratin, type II cytoskeletal 1 OS=Homo sapiens GN=KRT1 PE=1 SV=6	contam_sp|P04264|K2C1_HUMAN Keratin, type II cytoskeletal 1 OS=Homo sapiens GN=KRT1 PE=1 SV=6		Keratin,	KRT3	sp|P12035|K2C3_HUMAN
DNNRSLDLDSIIAEVK	M	A	16	3	1	2	0			contam_sp|P04264|K2C1_HUMAN	contam_sp|P04264|K2C1_HUMAN Keratin, type II cytoskeletal 1 OS=Homo sapiens GN=KRT1 PE=1 SV=6	contam_sp|P04264|K2C1_HUMAN Keratin, type II cytoskeletal 1 OS=Homo sapiens GN=KRT1 PE=1 SV=6		Keratin,
DPEVFIFLV	T	S	9	2	0.9907	1	0			sp|Q9NRZ9|HELLS_HUMAN	Q9NRZ9	HELLS_HUMAN	HELLS	Lymphoid-specific helicase
DPFNPFELTNH	R	A	11	2	1	2	0			sp|P53634|CATC_HUMAN	P53634	CATC_HUMAN	CTSC	Dipeptidyl peptidase 1
DPNKPPEL	L	P	8	2	0.9904	1	0			sp|Q9ULL5|PRR12_HUMAN	Q9ULL5	PRR12_HUMAN	PRR12	Proline-rich protein 12
DPNNIPKA	L	S	8	1	0.999	2	0			sp|Q9BVK2|ALG8_HUMAN	Q9BVK2	ALG8_HUMAN	ALG8	Probable dolichyl pyrophosphate Glc1Man9GlcNAc2 alpha-1,3-glucosyltransferase
DPSVFHV	L	K	7	1	0.9957	1	0			sp|Q9BVI4|NOC4L_HUMAN	Q9BVI4	NOC4L_HUMAN	NOC4L	Nucleolar complex protein 4 homolog
DQQEAALVDMVNDGVEDLR	K	C	19	3	1	1	0			contam_sp|P09211|GSTP1_HUMAN	contam_sp|P09211|GSTP1_HUMAN Glutathione S-transferase P OS=Homo sapiens GN=GSTP1 PE=1 SV=2	contam_sp|P09211|GSTP1_HUMAN Glutathione S-transferase P OS=Homo sapiens GN=GSTP1 PE=1 SV=2		Glutathione
DSAQGSDVSLTACKV	S	-	15	2	1	1	0	13C(57.0215)		sp|P04439|HLAA_HUMAN	P04439	HLAA_HUMAN	HLA-A	HLA class I histocompatibility antigen, A alpha chain
DSGDGVTHTVPIYEGY	M	A	16	2	1	1	0			sp|P60709|ACTB_HUMAN	P60709	ACTB_HUMAN	ACTB	Actin, cytoplasmic 1	ACTG1	sp|P63261|ACTG_HUMAN
DSLDPSFTHAMQLLTAEIEK	K	I	20	3	0.9986	1	0			sp|Q07666|KHDR1_HUMAN	Q07666	KHDR1_HUMAN	KHDRBS1	KH domain-containing, RNA-binding, signal transduction-associated protein 1
DSLLQDGEFSMDLR	R	T	14	2	0.9999	3	0	11M(15.9949)		sp|P07737|PROF1_HUMAN	P07737	PROF1_HUMAN	PFN1	Profilin-1
DSYVGDEAQSK	K	R	11	2	1	2	0			sp|P60709|ACTB_HUMAN	P60709	ACTB_HUMAN	ACTB	Actin, cytoplasmic 1	ACTA1, ACTA2, ACTC1, ACTG1, ACTG2	sp|P62736|ACTA_HUMAN, sp|P63261|ACTG_HUMAN, sp|P63267|ACTH_HUMAN, sp|P68032|ACTC_HUMAN, sp|P68133|ACTS_HUMAN
DTDSEEEIREAFR	K	V	13	3	0.9932	1	0			sp|P0DP23|CALM1_HUMAN	P0DP23	CALM1_HUMAN	CALM1	Calmodulin-1	CALM2, CALM3	sp|P0DP24|CALM2_HUMAN, sp|P0DP25|CALM3_HUMAN
DTGRPSTTVRY	L	V	11	3	1	1	0			sp|Q02413|DSG1_HUMAN	Q02413	DSG1_HUMAN	DSG1	Desmoglein-1
DVNSHKI	L	E	7	2	0.9782	1	0			sp|Q96RT8|GCP5_HUMAN	Q96RT8	GCP5_HUMAN	TUBGCP5	Gamma-tubulin complex component 5
DVPTAAVQA	L	S	9	1	0.998	1	0			sp|P13284|GILT_HUMAN	P13284	GILT_HUMAN	IFI30	Gamma-interferon-inducible lysosomal thiol reductase
EALHNHYTQKSLSLSPG	H	-	17	3	0.9999	2	0			sp|P01857|IGHG1_HUMAN	P01857	IGHG1_HUMAN	IGHG1	Immunoglobulin heavy constant gamma 1	IGHG2	sp|P01859|IGHG2_HUMAN
EDQTEYLEER	K	R	10	2	1	2	0			sp|P08238|HS90B_HUMAN	P08238	HS90B_HUMAN	HSP90AB1	Heat shock protein HSP 90-beta	HSP90AA1, HSP90AB3P, HSP90AB4P	sp|P07900|HS90A_HUMAN, sp|Q58FF6|H90B4_HUMAN, sp|Q58FF7|H90B3_HUMAN
EEANNDLENKIQ	L	D	12	2	1	1	0			contam_sp|P35527|K1C9_HUMAN	contam_sp|P35527|K1C9_HUMAN Keratin, type I cytoskeletal 9 OS=Homo sapiens GN=KRT9 PE=1 SV=3	contam_sp|P35527|K1C9_HUMAN Keratin, type I cytoskeletal 9 OS=Homo sapiens GN=KRT9 PE=1 SV=3		Keratin,
EEEIAALVIDNG	M	S	12	2	0.9974	1	0	N-term(42.0106)		sp|P63261|ACTG_HUMAN	P63261	ACTG_HUMAN	ACTG1	Actin, cytoplasmic 2
EEEIAALVIDNGSGM	M	C	15	2	1	2	0	15M(15.9949), N-term(42.0106)		sp|P63261|ACTG_HUMAN	P63261	ACTG_HUMAN	ACTG1	Actin, cytoplasmic 2
EEEIAALVIDNGSGMCK	M	A	17	2	1	1	0	15M(15.9949), 16C(57.0215), N-term(42.0106)		sp|P63261|ACTG_HUMAN	P63261	ACTG_HUMAN	ACTG1	Actin, cytoplasmic 2
EELNREVATN	T	S	10	2	0.9965	1	0			sp|P02533|K1C14_HUMAN	P02533	K1C14_HUMAN	KRT14	Keratin, type I cytoskeletal 14	KRT17	sp|Q04695|K1C17_HUMAN
EELNREVATNS	T	E	11	2	0.9991	1	0			sp|P02533|K1C14_HUMAN	P02533	K1C14_HUMAN	KRT14	Keratin, type I cytoskeletal 14	KRT17	sp|Q04695|K1C17_HUMAN
EEQLQQIRAE	L	T	10	2	0.9999	1	0			contam_sp|P13645|K1C10_HUMAN	contam_sp|P13645|K1C10_HUMAN Keratin, type I cytoskeletal 10 OS=Homo sapiens GN=KRT10 PE=1 SV=6	contam_sp|P13645|K1C10_HUMAN Keratin, type I cytoskeletal 10 OS=Homo sapiens GN=KRT10 PE=1 SV=6		Keratin,
EEQLQQIRAETE	L	C	12	2	0.9995	1	0			contam_sp|P13645|K1C10_HUMAN	contam_sp|P13645|K1C10_HUMAN Keratin, type I cytoskeletal 10 OS=Homo sapiens GN=KRT10 PE=1 SV=6	contam_sp|P13645|K1C10_HUMAN Keratin, type I cytoskeletal 10 OS=Homo sapiens GN=KRT10 PE=1 SV=6		Keratin,
EESNYELEGKIK	L	E	12	3	1	1	0			contam_sp|P13645|K1C10_HUMAN	contam_sp|P13645|K1C10_HUMAN Keratin, type I cytoskeletal 10 OS=Homo sapiens GN=KRT10 PE=1 SV=6	contam_sp|P13645|K1C10_HUMAN Keratin, type I cytoskeletal 10 OS=Homo sapiens GN=KRT10 PE=1 SV=6		Keratin,
EEVDGKADGAEAKPAE	D	-	16	3	1	2	0			sp|P35579|MYH9_HUMAN	P35579	MYH9_HUMAN	MYH9	Myosin-9
EGIPALDNFLDKL	K	-	13	2	0.9996	1	0			sp|P13639|EF2_HUMAN	P13639	EF2_HUMAN	EEF2	Elongation factor 2
EGLELPEDEEEK	K	K	12	2	1	3	0			sp|P08238|HS90B_HUMAN	P08238	HS90B_HUMAN	HSP90AB1	Heat shock protein HSP 90-beta	HSP90AA1, HSP90AA5P, HSP90AB3P, HSP90AB4P	sp|P07900|HS90A_HUMAN, sp|Q58FF6|H90B4_HUMAN, sp|Q58FF7|H90B3_HUMAN, sp|Q58FG0|HS905_HUMAN
EGLELPEDEEEKK	K	K	13	3	1	1	0			sp|P08238|HS90B_HUMAN	P08238	HS90B_HUMAN	HSP90AB1	Heat shock protein HSP 90-beta	HSP90AA1, HSP90AA5P, HSP90AB3P, HSP90AB4P	sp|P07900|HS90A_HUMAN, sp|Q58FF6|H90B4_HUMAN, sp|Q58FF7|H90B3_HUMAN, sp|Q58FG0|HS905_HUMAN
EGRPSGEAFVELESEDEVK	R	L	19	3	0.9994	1	0			sp|P31943|HNRH1_HUMAN	P31943	HNRH1_HUMAN	HNRNPH1	Heterogeneous nuclear ribonucleoprotein H
EIELQSQLALKQ	L	S	12	2	0.9991	1	0			contam_sp|P13645|K1C10_HUMAN	contam_sp|P13645|K1C10_HUMAN Keratin, type I cytoskeletal 10 OS=Homo sapiens GN=KRT10 PE=1 SV=6	contam_sp|P13645|K1C10_HUMAN Keratin, type I cytoskeletal 10 OS=Homo sapiens GN=KRT10 PE=1 SV=6		Keratin,
EIWEKICQV	D	Q	9	2	0.9929	1	0	7C(57.0215)		sp|Q5MIZ7|P4R3B_HUMAN	Q5MIZ7	P4R3B_HUMAN	PPP4R3B	Serine/threonine-protein phosphatase 4 regulatory subunit 3B	PPP4R3A	sp|Q6IN85|P4R3A_HUMAN
ELAEIALKL	P	L	9	2	0.9825	1	0			sp|Q6R2W3|SCND3_HUMAN	Q6R2W3	SCND3_HUMAN	ZBED9	SCAN domain-containing protein 3
ELAEIVFKV	H	G	9	2	0.9996	1	0			sp|Q9Y2R5|RT17_HUMAN	Q9Y2R5	RT17_HUMAN	MRPS17	28S ribosomal protein S17, mitochondrial
ELAERVPAI	T	L	9	2	0.9992	2	0			sp|Q15021|CND1_HUMAN	Q15021	CND1_HUMAN	NCAPD2	Condensin complex subunit 1
ELCDIILRV	H	G	9	2	0.9901	1	0	3C(57.0215)		sp|Q9NXS3|KLH28_HUMAN	Q9NXS3	KLH28_HUMAN	KLHL28	Kelch-like protein 28
ELDEHISYV	Q	A	9	2	0.9854	1	0			sp|O00471|EXOC5_HUMAN	O00471	EXOC5_HUMAN	EXOC5	Exocyst complex component 5
ELFESPVYL	S	E	9	1	0.9856	1	0			sp|Q9H0H0|INT2_HUMAN	Q9H0H0	INT2_HUMAN	INTS2	Integrator complex subunit 2
ELFPHSLLSV	Q	I	10	2	0.9985	3	0			sp|Q9H9Y6|RPA2_HUMAN	Q9H9Y6	RPA2_HUMAN	POLR1B	DNA-directed RNA polymerase I subunit RPA2
ELFSSPPAV	C	S	9	1	0.9911	2	0			sp|O94916|NFAT5_HUMAN	O94916	NFAT5_HUMAN	NFAT5	Nuclear factor of activated T-cells 5
ELGDFRFTL	S	L	9	2	0.997	1	0			sp|Q13724|MOGS_HUMAN	Q13724	MOGS_HUMAN	MOGS	Mannosyl-oligosaccharide glucosidase
ELIEEEVAKLLKL	A	K	13	2, 3	0.9999	2	0			contam_sp|P12081|SYHC_HUMAN	contam_sp|P12081|SYHC_HUMAN Histidine--tRNA ligase, cytoplasmic OS=Homo sapiens GN=HARS PE=1 SV=2	contam_sp|P12081|SYHC_HUMAN Histidine--tRNA ligase, cytoplasmic OS=Homo sapiens GN=HARS PE=1 SV=2		Histidine--tRNA
ELIERIPEL	K	N	9	2	0.9884	1	0			sp|P02786|TFR1_HUMAN	P02786	TFR1_HUMAN	TFRC	Transferrin receptor protein 1
ELISNASDALDK	R	I	12	2	1	1	0			sp|P08238|HS90B_HUMAN	P08238	HS90B_HUMAN	HSP90AB1	Heat shock protein HSP 90-beta	HSP90AB2P, HSP90AB3P, HSP90AB4P, HSP90B1	sp|P14625|ENPL_HUMAN, sp|Q58FF6|H90B4_HUMAN, sp|Q58FF7|H90B3_HUMAN, sp|Q58FF8|H90B2_HUMAN
ELLPNVKEV	Q	S	9	2	0.9831	1	0			sp|Q02224|CENPE_HUMAN	Q02224	CENPE_HUMAN	CENPE	Centromere-associated protein E
ELMEKVEAI	R	M	9	2	0.9878	2	0	3M(15.9949)		sp|Q6P9H5|GIMA6_HUMAN	Q6P9H5	GIMA6_HUMAN	GIMAP6	GTPase IMAP family member 6
ELQTLQEAL	M	K	9	2	0.9852	1	0			sp|Q96BD5|PF21A_HUMAN	Q96BD5	PF21A_HUMAN	PHF21A	PHD finger protein 21A
ELYHCVIYL	N	A	9	2, 3	0.9989	2	0	5C(61.9826)		sp|Q9UG56|PISD_HUMAN	Q9UG56	PISD_HUMAN	PISD	Phosphatidylserine decarboxylase proenzyme, mitochondrial
EMLNNLPGV	E	T	9	2	0.9965	2	0	2M(15.9949)		sp|Q9UNM6|PSD13_HUMAN	Q9UNM6	PSD13_HUMAN	PSMD13	26S proteasome non-ATPase regulatory subunit 13
EMMDAQLRL	Q	Q	9	2	1	1	0	2M(15.9949), 3M(15.9949)		sp|P17568|NDUB7_HUMAN	P17568	NDUB7_HUMAN	NDUFB7	NADH dehydrogenase [ubiquinone] 1 beta subcomplex subunit 7
ENAGEDPGLAR	K	Q	11	2	0.9998	1	0			sp|P81605|DCD_HUMAN	P81605	DCD_HUMAN	DCD	Dermcidin
EQQNQVLQTK	L	W	10	2	0.9999	1	0			contam_sp|P04264|K2C1_HUMAN	contam_sp|P04264|K2C1_HUMAN Keratin, type II cytoskeletal 1 OS=Homo sapiens GN=KRT1 PE=1 SV=6	contam_sp|P04264|K2C1_HUMAN Keratin, type II cytoskeletal 1 OS=Homo sapiens GN=KRT1 PE=1 SV=6		Keratin,	KRT77	contam_sp|P35908|K22E_HUMAN, sp|Q7Z794|K2C1B_HUMAN
ERAVTGYNDPETGNIIS	A	L	17	2	0.9992	1	0			sp|P15924|DESP_HUMAN	P15924	DESP_HUMAN	DSP	Desmoplakin
ESETTTSLVLER	H	S	12	2	1	1	0			sp|Q04837|SSBP_HUMAN	Q04837	SSBP_HUMAN	SSBP1	Single-stranded DNA-binding protein, mitochondrial
ESGPSIVH	D	R	8	2	0.9956	1	0			sp|P60709|ACTB_HUMAN	P60709	ACTB_HUMAN	ACTB	Actin, cytoplasmic 1	ACTG1, POTEE, POTEF, POTEI, POTEJ, POTEKP	sp|A5A3E0|POTEF_HUMAN, sp|P0CG38|POTEI_HUMAN, sp|P0CG39|POTEJ_HUMAN, sp|P63261|ACTG_HUMAN, sp|Q6S8J3|POTEE_HUMAN, sp|Q9BYX7|ACTBM_HUMAN
ESGPSIVHRKCF	D	-	12	2, 3, 4	1	9	0	11C(57.0215), 1E(-18.0106)		sp|P60709|ACTB_HUMAN	P60709	ACTB_HUMAN	ACTB	Actin, cytoplasmic 1	ACTG1, POTEE, POTEI, POTEJ, POTEKP	sp|P0CG38|POTEI_HUMAN, sp|P0CG39|POTEJ_HUMAN, sp|P63261|ACTG_HUMAN, sp|Q6S8J3|POTEE_HUMAN, sp|Q9BYX7|ACTBM_HUMAN
ESVGKGAVHDVKD	L	V	13	3	0.9938	1	0			sp|P81605|DCD_HUMAN	P81605	DCD_HUMAN	DCD	Dermcidin
ESVGKGAVHDVKDV	L	L	14	3	0.9977	1	0			sp|P81605|DCD_HUMAN	P81605	DCD_HUMAN	DCD	Dermcidin
ETLCQAALL	C	L	9	2	0.9707	1	0	4C(61.9826)		sp|Q9BXM7|PINK1_HUMAN	Q9BXM7	PINK1_HUMAN	PINK1	Serine/threonine-protein kinase PINK1, mitochondrial
EVAAFAQFGSDLDAATQQLLSR	R	G	22	3	0.9999	1	0			sp|P25705|ATPA_HUMAN	P25705	ATPA_HUMAN	ATP5F1A	ATP synthase subunit alpha, mitochondrial
EVDEQMLNVQNK	K	N	12	2	0.9999	1	0	6M(15.9949)		sp|P07437|TBB5_HUMAN	P07437	TBB5_HUMAN	TUBB	Tubulin beta chain	TUBB2A, TUBB2B, TUBB4B	sp|P68371|TBB4B_HUMAN, sp|Q13885|TBB2A_HUMAN, sp|Q9BVA1|TBB2B_HUMAN
EVDETYVPKEF	L	N	11	2	0.9998	1	0			contam_sp|P02768|ALBU_HUMAN	contam_sp|P02768|ALBU_HUMAN Serum albumin OS=Homo sapiens GN=ALB PE=1 SV=2	contam_sp|P02768|ALBU_HUMAN Serum albumin OS=Homo sapiens GN=ALB PE=1 SV=2		Serum
EVFEDAAEIR	K	L	10	2	0.9988	1	0			sp|P19338|NUCL_HUMAN	P19338	NUCL_HUMAN	NCL	Nucleolin
EVNPSLGKTPEEVTRTVN	M	T	18	3	1	1	0			sp|P05089|ARGI1_HUMAN	P05089	ARGI1_HUMAN	ARG1	Arginase-1
EVVEEAENGRD	K	A	11	2	0.9961	2	0			sp|P06454|PTMA_HUMAN	P06454	PTMA_HUMAN	PTMA	Prothymosin alpha
EYDESGPSIVHRKCF	Q	-	15	3	1	1	0	14C(57.0215)		sp|P60709|ACTB_HUMAN	P60709	ACTB_HUMAN	ACTB	Actin, cytoplasmic 1	ACTG1, POTEE, POTEI, POTEJ, POTEKP	sp|P0CG38|POTEI_HUMAN, sp|P0CG39|POTEJ_HUMAN, sp|P63261|ACTG_HUMAN, sp|Q6S8J3|POTEE_HUMAN, sp|Q9BYX7|ACTBM_HUMAN
FACEKNENL	Y	A	9	2	0.9999	1	0	3C(57.0215)		sp|P54727|RD23B_HUMAN	P54727	RD23B_HUMAN	RAD23B	UV excision repair protein RAD23 homolog B	RAD23A	sp|P54725|RD23A_HUMAN
FACEVLYNI	L	A	9	2	0.99	1	0	3C(57.0215)		sp|P19878|NCF2_HUMAN	P19878	NCF2_HUMAN	NCF2	Neutrophil cytosol factor 2
FADYPCHTV	C	A	9	2	0.9948	2	0	6C(57.0215)		sp|A5YKK6|CNOT1_HUMAN	A5YKK6	CNOT1_HUMAN	CNOT1	CCR4-NOT transcription complex subunit 1
FAGGMLRV	L	H	8	2	0.9752	1	0	5M(15.9949)		sp|Q9BVK6|TMED9_HUMAN	Q9BVK6	TMED9_HUMAN	TMED9	Transmembrane emp24 domain-containing protein 9
FAGPCKV	L	I	7	2	0.9851	2	0	5C(61.9826)		sp|P78527|PRKDC_HUMAN	P78527	PRKDC_HUMAN	PRKDC	DNA-dependent protein kinase catalytic subunit
FAIDPHLLLSV	L	M	11	2	0.9998	3	0			sp|Q29RF7|PDS5A_HUMAN	Q29RF7	PDS5A_HUMAN	PDS5A	Sister chromatid cohesion protein PDS5 homolog A
FAIPMIHAV	A	L	9	2	0.9982	7	0	5M(15.9949)		sp|Q9GZR7|DDX24_HUMAN	Q9GZR7	DDX24_HUMAN	DDX24	ATP-dependent RNA helicase DDX24
FAMEIDPSL	L	G	9	1, 2	0.9922	3	0	3M(15.9949)		sp|O43681|GET3_HUMAN	O43681	GET3_HUMAN	GET3	ATPase GET3
FAPENTCHL	R	K	9	2, 3	1	3	0	7C(57.0215), 7C(61.9826)		sp|Q6GPH6|IPIL1_HUMAN	Q6GPH6	IPIL1_HUMAN	ITPRIPL1	Inositol 1,4,5-trisphosphate receptor-interacting protein-like 1
FAPPQPVAA	V	P	9	1, 2	0.9999	2	0			sp|P26651|TTP_HUMAN	P26651	TTP_HUMAN	ZFP36	mRNA decay activator protein ZFP36
FAPYNKPSL	A	S	9	2	0.9917	2	0			sp|Q86UW9|DTX2_HUMAN	Q86UW9	DTX2_HUMAN	DTX2	Probable E3 ubiquitin-protein ligase DTX2
FASGLIHRV	L	C	9	2	0.9995	2	0			sp|Q8N6L1|KTAP2_HUMAN	Q8N6L1	KTAP2_HUMAN	KRTCAP2	Keratinocyte-associated protein 2
FASHVSPEV	F	S	9	1, 2	0.9971	3	0			sp|Q9NP61|ARFG3_HUMAN	Q9NP61	ARFG3_HUMAN	ARFGAP3	ADP-ribosylation factor GTPase-activating protein 3
FAYDGKDYL	Q	T	9	2	0.9993	3	0			sp|P13747|HLAE_HUMAN	P13747	HLAE_HUMAN	HLA-E	HLA class I histocompatibility antigen, alpha chain E
FAYDGKDYLTL	Q	N	11	2	1	1	0			sp|P13747|HLAE_HUMAN	P13747	HLAE_HUMAN	HLA-E	HLA class I histocompatibility antigen, alpha chain E
FAYEGPMYL	E	E	9	2	0.9789	1	0	7M(15.9949)		sp|Q96MT1|RN145_HUMAN	Q96MT1	RN145_HUMAN	RNF145	RING finger protein 145
FDHPELVKL	T	G	9	2	0.9966	1	0			sp|P78371|TCPB_HUMAN	P78371	TCPB_HUMAN	CCT2	T-complex protein 1 subunit beta
FDQTRHSLAL	L	G	10	2	0.9994	1	0			sp|Q5SRE5|NU188_HUMAN	Q5SRE5	NU188_HUMAN	NUP188	Nucleoporin NUP188
FDRNGVCL	L	H	8	2	0.9847	1	0	7C(61.9826)		sp|Q9Y5R8|TPPC1_HUMAN	Q9Y5R8	TPPC1_HUMAN	TRAPPC1	Trafficking protein particle complex subunit 1
FDRPMHV	L	K	7	2	0.9969	8	0	5M(15.9949)		sp|P52272|HNRPM_HUMAN	P52272	HNRPM_HUMAN	HNRNPM	Heterogeneous nuclear ribonucleoprotein M	MYEF2	sp|Q9P2K5|MYEF2_HUMAN
FEHTFHV	V	R	7	2	0.9953	1	0			sp|P41250|GARS_HUMAN	P41250	GARS_HUMAN	GARS1	Glycine--tRNA ligase
FEKGLKNV	L	K	8	2	0.9781	1	0			sp|Q9UKA1|FBXL5_HUMAN	Q9UKA1	FBXL5_HUMAN	FBXL5	F-box/LRR-repeat protein 5
FEPVLIPE	I	P	8	2	0.9701	1	0			sp|Q14008|CKAP5_HUMAN	Q14008	CKAP5_HUMAN	CKAP5	Cytoskeleton-associated protein 5
FFMERSWSV	K	K	9	2	0.9988	2	0	3M(15.9949)		sp|Q12772|SRBP2_HUMAN	Q12772	SRBP2_HUMAN	SREBF2	Sterol regulatory element-binding protein 2
FGANAILGVSLAVCK	K	A	15	2	0.9985	2	0	14C(57.0215)		sp|P06733|ENOA_HUMAN	P06733	ENOA_HUMAN	ENO1	Alpha-enolase	ENO2, ENO3	sp|P09104|ENOG_HUMAN, sp|P13929|ENOB_HUMAN
FGEVHKA	L	L	7	2	0.9761	1	0			sp|Q7L590|MCM10_HUMAN	Q7L590	MCM10_HUMAN	MCM10	Protein MCM10 homolog
FGGHIRSV	I	V	8	2	0.9911	2	0			sp|Q14694|UBP10_HUMAN	Q14694	UBP10_HUMAN	USP10	Ubiquitin carboxyl-terminal hydrolase 10
FGHENRV	L	S	7	2	0.9844	2	0			sp|O14775|GNB5_HUMAN	O14775	GNB5_HUMAN	GNB5	Guanine nucleotide-binding protein subunit beta-5
FGLARAFGV	D	P	9	2	0.999	1	0			sp|P24941|CDK2_HUMAN	P24941	CDK2_HUMAN	CDK2	Cyclin-dependent kinase 2	CDK3	sp|Q00526|CDK3_HUMAN
FGPDSKSSAL	R	A	10	2	0.9985	1	0			sp|Q15080|NCF4_HUMAN	Q15080	NCF4_HUMAN	NCF4	Neutrophil cytosol factor 4
FGPPIPKGV	P	T	9	2	0.999	2	0			sp|Q9P2F8|SI1L2_HUMAN	Q9P2F8	SI1L2_HUMAN	SIPA1L2	Signal-induced proliferation-associated 1-like protein 2	SIPA1L1	sp|O43166|SI1L1_HUMAN
FGVETHV	L	C	7	1	0.9924	1	0			sp|Q96CN7|ISOC1_HUMAN	Q96CN7	ISOC1_HUMAN	ISOC1	Isochorismatase domain-containing protein 1
FGYPFRLNEA	T	S	10	2	0.9813	2	0			sp|Q16563|SYPL1_HUMAN	Q16563	SYPL1_HUMAN	SYPL1	Synaptophysin-like protein 1
FHVEEEGK	R	G	8	2	0.9828	1	0			sp|P00558|PGK1_HUMAN	P00558	PGK1_HUMAN	PGK1	Phosphoglycerate kinase 1	PGK2	sp|P07205|PGK2_HUMAN
FIADHCPTL	Q	R	9	2	0.9998	2	0	6C(57.0215)		sp|Q13098|CSN1_HUMAN	Q13098	CSN1_HUMAN	GPS1	COP9 signalosome complex subunit 1
FIAEPGREIVRV	S	T	12	3	0.9887	1	0			sp|Q68DX3|FRPD2_HUMAN	Q68DX3	FRPD2_HUMAN	FRMPD2	FERM and PDZ domain-containing protein 2
FIAFLSPKV	L	D	9	2	0.9905	1	0			sp|O15258|RER1_HUMAN	O15258	RER1_HUMAN	RER1	Protein RER1
FIAQLNNVEL	V	N	10	2	0.9998	3	0			sp|P43007|SATT_HUMAN	P43007	SATT_HUMAN	SLC1A4	Neutral amino acid transporter A
FIASKGVKLV	D	S	10	2, 3	0.9993	2	0			sp|O43707|ACTN4_HUMAN	O43707	ACTN4_HUMAN	ACTN4	Alpha-actinin-4	ACTN1, ACTN3	sp|P12814|ACTN1_HUMAN, sp|Q08043|ACTN3_HUMAN
FICDYELHEL	G	F	10	2	0.9999	4	0	3C(57.0215)		sp|P13797|PLST_HUMAN	P13797	PLST_HUMAN	PLS3	Plastin-3
FICPITREL	E	M	9	2	0.9916	2	0	3C(57.0215)		sp|Q8N9V3|WSDU1_HUMAN	Q8N9V3	WSDU1_HUMAN	WDSUB1	WD repeat, SAM and U-box domain-containing protein 1
FICPVVGLEM	R	N	10	1, 2	0.9998	6	0	10M(15.9949), 3C(57.0215)		sp|Q9BY42|RTF2_HUMAN	Q9BY42	RTF2_HUMAN	RTF2	Replication termination factor 2
FIDDANYSV	G	G	9	1, 2	0.9893	2	0			sp|O14977|AZIN1_HUMAN	O14977	AZIN1_HUMAN	AZIN1	Antizyme inhibitor 1
FIDEAGHCM	I	E	9	2	0.9997	1	0	8C(57.0215), 9M(15.9949)		sp|Q9HCE1|MOV10_HUMAN	Q9HCE1	MOV10_HUMAN	MOV10	Helicase MOV-10
FIDGGGSVLV	A	A	10	1	0.998	3	0			sp|P39656|OST48_HUMAN	P39656	OST48_HUMAN	DDOST	Dolichyl-diphosphooligosaccharide--protein glycosyltransferase 48 kDa subunit
FIDKFTPPVV	C	N	10	2	0.9995	2	0			sp|P01903|DRA_HUMAN	P01903	DRA_HUMAN	HLA-DRA	HLA class II histocompatibility antigen, DR alpha chain
FIDKPVCFV	Q	G	9	2	0.9999	2	0	7C(57.0215)		sp|P35244|RFA3_HUMAN	P35244	RFA3_HUMAN	RPA3	Replication protein A 14 kDa subunit
FIFDVHVHEV	H	V	10	2, 3	1	5	0			sp|O15031|PLXB2_HUMAN	O15031	PLXB2_HUMAN	PLXNB2	Plexin-B2
FIFEKKLAQA	R	L	10	2	0.9907	2	0			sp|Q86XL3|ANKL2_HUMAN	Q86XL3	ANKL2_HUMAN	ANKLE2	Ankyrin repeat and LEM domain-containing protein 2
FIFPASNVYL	D	Q	10	2	0.9967	1	0			sp|Q93008|USP9X_HUMAN	Q93008	USP9X_HUMAN	USP9X	Probable ubiquitin carboxyl-terminal hydrolase FAF-X
FIFSDTHEL	E	K	9	2	1	3	0			sp|Q9UKK3|PARP4_HUMAN	Q9UKK3	PARP4_HUMAN	PARP4	Protein mono-ADP-ribosyltransferase PARP4
FIHAGAPTV	L	S	9	2	0.9777	1	0			sp|Q9H582|ZN644_HUMAN	Q9H582	ZN644_HUMAN	ZNF644	Zinc finger protein 644
FIHQHFTEV	D	Y	9	2	0.9982	1	0			sp|Q8IXQ5|KLHL7_HUMAN	Q8IXQ5	KLHL7_HUMAN	KLHL7	Kelch-like protein 7
FIHQHFVEV	S	S	9	2	0.9987	2	0			sp|O94889|KLH18_HUMAN	O94889	KLH18_HUMAN	KLHL18	Kelch-like protein 18
FIIEKQPPQV	T	L	10	2	0.9999	3	0			sp|P42229|STA5A_HUMAN	P42229	STA5A_HUMAN	STAT5A	Signal transducer and activator of transcription 5A	STAT5B	sp|P51692|STA5B_HUMAN
FIIHNVYSV	K	S	9	2	0.9826	1	0			sp|Q8WUY9|DEP1B_HUMAN	Q8WUY9	DEP1B_HUMAN	DEPDC1B	DEP domain-containing protein 1B
FIINGIEKV	Y	I	9	2	0.9863	2	0			sp|Q9H9Y6|RPA2_HUMAN	Q9H9Y6	RPA2_HUMAN	POLR1B	DNA-directed RNA polymerase I subunit RPA2
FIIQGLRSV	V	G	9	1, 2	0.993	4	0			sp|P01906|DQA2_HUMAN	P01906	DQA2_HUMAN	HLA-DQA2	HLA class II histocompatibility antigen, DQ alpha 2 chain
FIISDFESV	A	S	9	1	0.9754	1	0			sp|Q9NZ08|ERAP1_HUMAN	Q9NZ08	ERAP1_HUMAN	ERAP1	Endoplasmic reticulum aminopeptidase 1
FILANEHNV	A	A	9	2	0.999	2	0			sp|O00410|IPO5_HUMAN	O00410	IPO5_HUMAN	IPO5	Importin-5
FILDISPVAHRV	A	A	12	3	0.9999	1	0			sp|Q8TEZ7|PAQR8_HUMAN	Q8TEZ7	PAQR8_HUMAN	PAQR8	Membrane progestin receptor beta
FILPYIHKA	L	M	9	2, 3	0.9994	3	0			sp|Q6P1A2|MBOA5_HUMAN	Q6P1A2	MBOA5_HUMAN	LPCAT3	Lysophospholipid acyltransferase 5
FILRDCVSV	S	R	9	2	0.9976	2	0	6C(57.0215)		sp|Q96MP5|ZSWM3_HUMAN	Q96MP5	ZSWM3_HUMAN	ZSWIM3	Zinc finger SWIM domain-containing protein 3
FILREDPAYL	K	H	10	2	0.9888	1	0			sp|P08567|PLEK_HUMAN	P08567	PLEK_HUMAN	PLEK	Pleckstrin
FIMDANQTYL	T	V	10	2	1	3	0	3M(15.9949)		sp|Q96CS3|FAF2_HUMAN	Q96CS3	FAF2_HUMAN	FAF2	FAS-associated factor 2
FIMDDPAGNSYL	H	Q	12	2	1	5	0	3M(15.9949)		sp|O75312|ZPR1_HUMAN	O75312	ZPR1_HUMAN	ZPR1	Zinc finger protein ZPR1
FIMEAGVKL	R	G	9	2	0.9996	3	0	3M(15.9949)		sp|Q8N1B3|CCNQ_HUMAN	Q8N1B3	CCNQ_HUMAN	CCNQ	Cyclin-Q
FIMEELDKV	K	Y	9	2	0.9985	2	0	3M(15.9949)		sp|Q96RD7|PANX1_HUMAN	Q96RD7	PANX1_HUMAN	PANX1	Pannexin-1
FIMEGGAMV	N	L	9	1	0.9999	5	0	3M(15.9949), 8M(15.9949)		sp|P33992|MCM5_HUMAN	P33992	MCM5_HUMAN	MCM5	DNA replication licensing factor MCM5
FIMEGGAMVL	N	A	10	2	0.9999	4	0	3M(15.9949), 8M(15.9949)		sp|P33992|MCM5_HUMAN	P33992	MCM5_HUMAN	MCM5	DNA replication licensing factor MCM5
FIMEGPLTRI	E	G	10	2	0.9867	2	0	3M(15.9949)		sp|Q07890|SOS2_HUMAN	Q07890	SOS2_HUMAN	SOS2	Son of sevenless homolog 2
FIMEGTLTRV	E	G	10	2	0.9995	6	0	3M(15.9949)		sp|Q07889|SOS1_HUMAN	Q07889	SOS1_HUMAN	SOS1	Son of sevenless homolog 1
FIMESGAKGCEV	R	V	12	2	1	3	0	10C(57.0215), 3M(15.9949)		sp|P23396|RS3_HUMAN	P23396	RS3_HUMAN	RPS3	40S ribosomal protein S3
FIMPATVADATAV	F	R	13	2	0.9998	3	0	3M(15.9949)		sp|Q5T4S7|UBR4_HUMAN	Q5T4S7	UBR4_HUMAN	UBR4	E3 ubiquitin-protein ligase UBR4
FIMPIEVHF	G	K	9	2	0.9995	4	0	3M(15.9949)		sp|Q03111|ENL_HUMAN	Q03111	ENL_HUMAN	MLLT1	Protein ENL
FINIVVHSV	Q	E	9	2	0.9915	2	0			sp|Q8IVF7|FMNL3_HUMAN	Q8IVF7	FMNL3_HUMAN	FMNL3	Formin-like protein 3	FMNL1, FMNL2	sp|O95466|FMNL1_HUMAN, sp|Q96PY5|FMNL2_HUMAN
FINSRIITV	P	S	9	2	0.9905	1	0			sp|Q08J23|NSUN2_HUMAN	Q08J23	NSUN2_HUMAN	NSUN2	RNA cytosine C(5)-methyltransferase NSUN2
FIQEIEHAL	R	G	9	2	0.9998	2	0			sp|Q96A65|EXOC4_HUMAN	Q96A65	EXOC4_HUMAN	EXOC4	Exocyst complex component 4
FIQEVNHAV	L	E	9	2	0.9957	1	0			sp|P83436|COG7_HUMAN	P83436	COG7_HUMAN	COG7	Conserved oligomeric Golgi complex subunit 7
FISEFEHRV	N	N	9	2, 3	0.9958	9	0			sp|Q9UNM6|PSD13_HUMAN	Q9UNM6	PSD13_HUMAN	PSMD13	26S proteasome non-ATPase regulatory subunit 13
FISGAGILRL	N	V	10	2	0.9701	1	0			sp|P28289|TMOD1_HUMAN	P28289	TMOD1_HUMAN	TMOD1	Tropomodulin-1
FIWENIHTL	V	V	9	2	0.9838	2	0			sp|Q03001|DYST_HUMAN	Q03001	DYST_HUMAN	DST	Dystonin
FIWKSGGDLTL	H	H	11	2	0.9815	1	0			sp|Q8TAF3|WDR48_HUMAN	Q8TAF3	WDR48_HUMAN	WDR48	WD repeat-containing protein 48
FIWPMLIHI	A	M	9	2	0.9901	4	0	5M(15.9949)		sp|Q86XP3|DDX42_HUMAN	Q86XP3	DDX42_HUMAN	DDX42	ATP-dependent RNA helicase DDX42
FIYGGPQVQL	L	V	10	2	0.9831	1	0			sp|Q6V1X1|DPP8_HUMAN	Q6V1X1	DPP8_HUMAN	DPP8	Dipeptidyl peptidase 8
FIYHGEVPQA	I	S	10	2	0.9944	4	0			sp|P33076|C2TA_HUMAN	P33076	C2TA_HUMAN	CIITA	MHC class II transactivator
FIYPAQNPEL	S	L	10	2	1	1	0			sp|Q13423|NNTM_HUMAN	Q13423	NNTM_HUMAN	NNT	NAD(P) transhydrogenase, mitochondrial
FIYQGKIPIA	G	G	10	2	0.9997	1	0			sp|Q15052|ARHG6_HUMAN	Q15052	ARHG6_HUMAN	ARHGEF6	Rho guanine nucleotide exchange factor 6
FLADAKWIL	A	H	9	2	0.9874	1	0			sp|Q9ULU4|PKCB1_HUMAN	Q9ULU4	PKCB1_HUMAN	ZMYND8	Protein kinase C-binding protein 1
FLADHGAVDTI	R	F	11	2	0.9812	1	0			sp|Q6PJG6|BRAT1_HUMAN	Q6PJG6	BRAT1_HUMAN	BRAT1	BRCA1-associated ATM activator 1
FLADIVQKL	E	G	9	2	0.9998	2	0			sp|Q9NZJ4|SACS_HUMAN	Q9NZJ4	SACS_HUMAN	SACS	Sacsin
FLADNHHQV	Q	R	9	2, 3	0.9999	3	0			sp|Q13315|ATM_HUMAN	Q13315	ATM_HUMAN	ATM	Serine-protein kinase ATM
FLADPDTVNHLL	D	I	12	2	1	1	0			sp|Q9Y5W7|SNX14_HUMAN	Q9Y5W7	SNX14_HUMAN	SNX14	Sorting nexin-14
FLADPSAFV	A	A	9	1	0.9992	3	0			sp|P05388|RLA0_HUMAN	P05388	RLA0_HUMAN	RPLP0	60S acidic ribosomal protein P0	RPLP0P6	sp|Q8NHW5|RLA0L_HUMAN
FLADPSAFVAA	A	A	11	1, 2	0.9993	7	0			sp|P05388|RLA0_HUMAN	P05388	RLA0_HUMAN	RPLP0	60S acidic ribosomal protein P0	RPLP0P6	sp|Q8NHW5|RLA0L_HUMAN
FLADPVSNMAM	A	A	11	2	1	4	0	11M(15.9949), 9M(15.9949)		sp|Q5BJH7|YIF1B_HUMAN	Q5BJH7	YIF1B_HUMAN	YIF1B	Protein YIF1B
FLADRFVEGV	R	C	10	2	0.9995	1	0			sp|P56192|SYMC_HUMAN	P56192	SYMC_HUMAN	MARS1	Methionine--tRNA ligase, cytoplasmic
FLADRGVDNT	D	F	10	2	0.9993	1	0			sp|Q07021|C1QBP_HUMAN	Q07021	C1QBP_HUMAN	C1QBP	Complement component 1 Q subcomponent-binding protein, mitochondrial
FLADRTEML	F	S	9	2	0.997	3	0	8M(15.9949)		sp|L0R819|ASURF_HUMAN	L0R819	ASURF_HUMAN	ASDURF	ASNSD1 upstream open reading frame protein
FLADVDKLKL	P	D	10	2, 3	1	4	0			sp|Q14008|CKAP5_HUMAN	Q14008	CKAP5_HUMAN	CKAP5	Cytoskeleton-associated protein 5
FLAEAELLNL	G	R	10	2	0.9968	1	0			sp|P29401|TKT_HUMAN	P29401	TKT_HUMAN	TKT	Transketolase
FLAEASVMTQL	A	R	11	2	0.9996	1	0	8M(15.9949)		sp|P41240|CSK_HUMAN	P41240	CSK_HUMAN	CSK	Tyrosine-protein kinase CSK
FLAEDPKVTL	T	T	10	2	0.9988	2	0			sp|Q9HC16|ABC3G_HUMAN	Q9HC16	ABC3G_HUMAN	APOBEC3G	DNA dC->dU-editing enzyme APOBEC-3G
FLAEEGFYKF	R	H	10	2	1	2	0			sp|P46977|STT3A_HUMAN	P46977	STT3A_HUMAN	STT3A	Dolichyl-diphosphooligosaccharide--protein glycosyltransferase subunit STT3A
FLAEEKHLHV	G	L	10	3	0.9993	1	0			sp|Q8TC12|RDH11_HUMAN	Q8TC12	RDH11_HUMAN	RDH11	Retinol dehydrogenase 11
FLAEEKHLHVL	G	I	11	3	1	2	0			sp|Q8TC12|RDH11_HUMAN	Q8TC12	RDH11_HUMAN	RDH11	Retinol dehydrogenase 11
FLAEEQAGL	R	E	9	2	0.9781	1	0			sp|Q8WV44|TRI41_HUMAN	Q8WV44	TRI41_HUMAN	TRIM41	E3 ubiquitin-protein ligase TRIM41
FLAEGIVNGHTL	Y	L	12	2	0.9999	1	0			sp|Q96EB1|ELP4_HUMAN	Q96EB1	ELP4_HUMAN	ELP4	Elongator complex protein 4
FLAEGLRNENL	E	S	11	2	1	1	0			sp|Q86WV1|SKAP1_HUMAN	Q86WV1	SKAP1_HUMAN	SKAP1	Src kinase-associated phosphoprotein 1
FLAEHDYGL	M	F	9	2	0.9988	2	0			sp|Q69YN4|VIR_HUMAN	Q69YN4	VIR_HUMAN	VIRMA	Protein virilizer homolog
FLAEHPNVTL	E	T	10	2	0.9999	3	0			sp|Q8IUX4|ABC3F_HUMAN	Q8IUX4	ABC3F_HUMAN	APOBEC3F	DNA dC->dU-editing enzyme APOBEC-3F	APOBEC3D	sp|Q96AK3|ABC3D_HUMAN
FLAELPGSLSL	S	S	11	2	0.9912	3	0			sp|Q9UPG8|PLAL2_HUMAN	Q9UPG8	PLAL2_HUMAN	PLAGL2	Zinc finger protein PLAGL2
FLAENVKQV	V	H	9	2	0.9748	1	0			sp|Q6YBV0|S36A4_HUMAN	Q6YBV0	S36A4_HUMAN	SLC36A4	Proton-coupled amino acid transporter 4
FLAERLYAEV	V	H	10	2	0.9997	3	0			sp|P30260|CDC27_HUMAN	P30260	CDC27_HUMAN	CDC27	Cell division cycle protein 27 homolog
FLAESCATL	A	S	9	1, 2	0.9997	4	0	6C(57.0215), 6C(61.9826)		sp|Q969Z0|FAKD4_HUMAN	Q969Z0	FAKD4_HUMAN	TBRG4	FAST kinase domain-containing protein 4
FLAFILHRL	D	S	9	2	0.989	1	0			sp|P30281|CCND3_HUMAN	P30281	CCND3_HUMAN	CCND3	G1/S-specific cyclin-D3
FLAGAVTSV	A	S	9	1	0.9825	2	0			sp|A8MPS7|YDJC_HUMAN	A8MPS7	YDJC_HUMAN	YDJC	Carbohydrate deacetylase
FLAGKDGCLYEV	I	A	12	2	0.9796	1	0	8C(57.0215)		sp|O75694|NU155_HUMAN	O75694	NU155_HUMAN	NUP155	Nuclear pore complex protein Nup155
FLAGYGIMGL	G	Y	10	2	0.9709	1	0	8M(15.9949)		sp|Q92508|PIEZ1_HUMAN	Q92508	PIEZ1_HUMAN	PIEZO1	Piezo-type mechanosensitive ion channel component 1	PIEZO2	sp|Q9H5I5|PIEZ2_HUMAN
FLAHDQAVRTL	C	Q	11	2, 3	1	4	0			sp|Q8WUA4|TF3C2_HUMAN	Q8WUA4	TF3C2_HUMAN	GTF3C2	General transcription factor 3C polypeptide 2
FLAILPEEV	Q	R	9	1	0.9875	1	0			sp|Q9UL58|ZN215_HUMAN	Q9UL58	ZN215_HUMAN	ZNF215	Zinc finger protein 215
FLAITTDCL	K	Q	9	2	0.9971	3	0	8C(57.0215), 8C(61.9826)		sp|P14923|PLAK_HUMAN	P14923	PLAK_HUMAN	JUP	Junction plakoglobin	CTNNB1	sp|P35222|CTNB1_HUMAN
FLAKLIAQA	V	C	9	2	0.9951	2	0			sp|P50990|TCPQ_HUMAN	P50990	TCPQ_HUMAN	CCT8	T-complex protein 1 subunit theta
FLALFLLHR	F	Y	9	3	0.9891	1	0			sp|Q68DH5|LMBD2_HUMAN	Q68DH5	LMBD2_HUMAN	LMBRD2	G-protein coupled receptor-associated protein LMBRD2
FLALLAGAHA	L	E	10	2	0.9965	1	0			sp|P55058|PLTP_HUMAN	P55058	PLTP_HUMAN	PLTP	Phospholipid transfer protein
FLANEASPLTV	N	S	11	2	0.9991	1	0			sp|P61421|VA0D1_HUMAN	P61421	VA0D1_HUMAN	ATP6V0D1	V-type proton ATPase subunit d 1
FLANEEKAIRL	A	C	11	3	0.9998	1	0			sp|Q9NZJ4|SACS_HUMAN	Q9NZJ4	SACS_HUMAN	SACS	Sacsin
FLANIGTSV	E	Q	9	1, 2	0.9975	6	0			sp|Q9UKG1|DP13A_HUMAN	Q9UKG1	DP13A_HUMAN	APPL1	DCC-interacting protein 13-alpha
FLAPDNSLLL	C	A	10	2	0.9847	1	0			sp|A2RUS2|DEND3_HUMAN	A2RUS2	DEND3_HUMAN	DENND3	DENN domain-containing protein 3
FLAPDNSLLLA	C	R	11	2	0.993	1	0			sp|A2RUS2|DEND3_HUMAN	A2RUS2	DEND3_HUMAN	DENND3	DENN domain-containing protein 3
FLAPELPAV	N	S	9	1	0.982	1	0			sp|P55084|ECHB_HUMAN	P55084	ECHB_HUMAN	HADHB	Trifunctional enzyme subunit beta, mitochondrial
FLAPGTCVV	F	D	9	2	0.9983	1	0	7C(57.0215)		sp|O60934|NBN_HUMAN	O60934	NBN_HUMAN	NBN	Nibrin
FLAQENMRL	S	Q	9	2	0.9949	2	0	7M(15.9949)		sp|Q5VTR2|BRE1A_HUMAN	Q5VTR2	BRE1A_HUMAN	RNF20	E3 ubiquitin-protein ligase BRE1A
FLARHSNVNL	E	T	10	3	0.9773	1	0			sp|Q8IUX4|ABC3F_HUMAN	Q8IUX4	ABC3F_HUMAN	APOBEC3F	DNA dC->dU-editing enzyme APOBEC-3F	APOBEC3C, APOBEC3D	sp|Q96AK3|ABC3D_HUMAN, sp|Q9NRW3|ABC3C_HUMAN
FLASESLIKQI	A	P	11	2	1	4	0			sp|P62906|RL10A_HUMAN	P62906	RL10A_HUMAN	RPL10A	60S ribosomal protein L10a
FLASVVDPRVASA	A	A	13	2	0.9991	1	0			sp|Q92922|SMRC1_HUMAN	Q92922	SMRC1_HUMAN	SMARCC1	SWI/SNF complex subunit SMARCC1	SMARCC2	sp|Q8TAQ2|SMRC2_HUMAN
FLAVKPDGV	T	Q	9	2	0.9981	3	0			sp|Q13232|NDK3_HUMAN	Q13232	NDK3_HUMAN	NME3	Nucleoside diphosphate kinase 3
FLAVRVQQV	A	V	9	2	0.9996	1	0			sp|Q2M1Z3|RHG31_HUMAN	Q2M1Z3	RHG31_HUMAN	ARHGAP31	Rho GTPase-activating protein 31
FLAVSLVKV	A	F	9	2	0.9749	1	0			sp|P51795|CLCN5_HUMAN	P51795	CLCN5_HUMAN	CLCN5	H(+)/Cl(-) exchange transporter 5	CLCN3	sp|P51790|CLCN3_HUMAN
FLAYAIRAA	S	N	9	2	0.9775	1	0			sp|Q6P2E9|EDC4_HUMAN	Q6P2E9	EDC4_HUMAN	EDC4	Enhancer of mRNA-decapping protein 4
FLCDIKHVVL	Q	Y	10	2, 3	1	2	0	3C(57.0215)		sp|O00170|AIP_HUMAN	O00170	AIP_HUMAN	AIP	AH receptor-interacting protein
FLCDVTMKSV	S	D	10	2	1	2	0	3C(57.0215), 7M(15.9949)		sp|Q9P2D0|IBTK_HUMAN	Q9P2D0	IBTK_HUMAN	IBTK	Inhibitor of Bruton tyrosine kinase
FLCNEAKNLL	G	C	10	2	1	1	0	3C(57.0215)		sp|Q9UH17|ABC3B_HUMAN	Q9UH17	ABC3B_HUMAN	APOBEC3B	DNA dC->dU-editing enzyme APOBEC-3B
FLCNFLIKM	D	G	9	2	0.9999	1	0	3C(57.0215), 9M(15.9949)		sp|Q8N0X2|SPG16_HUMAN	Q8N0X2	SPG16_HUMAN	SPAG16	Sperm-associated antigen 16 protein
FLCPFHLSV	W	A	9	2	0.9967	1	0	3C(57.0215)		sp|Q6DKI1|RL7L_HUMAN	Q6DKI1	RL7L_HUMAN	RPL7L1	60S ribosomal protein L7-like 1
FLCPFHLSVA	W	R	10	2	0.9816	1	0	3C(57.0215)		sp|Q6DKI1|RL7L_HUMAN	Q6DKI1	RL7L_HUMAN	RPL7L1	60S ribosomal protein L7-like 1
FLCTLPAGHQI	N	G	11	2	0.9997	1	0	3C(57.0215)		sp|P56192|SYMC_HUMAN	P56192	SYMC_HUMAN	MARS1	Methionine--tRNA ligase, cytoplasmic
FLCVVSKEL	E	H	9	2	0.9985	3	0	3C(57.0215)		sp|Q8N5Z5|KCD17_HUMAN	Q8N5Z5	KCD17_HUMAN	KCTD17	BTB/POZ domain-containing protein KCTD17	KCTD5	sp|Q9NXV2|KCTD5_HUMAN
FLCVVSREL	E	N	9	2	0.9911	1	0	3C(57.0215)		sp|Q14681|KCTD2_HUMAN	Q14681	KCTD2_HUMAN	KCTD2	BTB/POZ domain-containing protein KCTD2
FLDASGAKL	K	D	9	2	0.9951	1	0			sp|Q7L1Q6|5MP2_HUMAN	Q7L1Q6	5MP2_HUMAN	BZW1	eIF5-mimic protein 2
FLDASRHIL	F	E	9	2, 3	0.9987	2	0			sp|Q9NVK5|FGOP2_HUMAN	Q9NVK5	FGOP2_HUMAN	FGFR1OP2	FGFR1 oncogene partner 2
FLDAYAEHKL	K	Q	10	3	1	1	0			sp|P04062|GLCM_HUMAN	P04062	GLCM_HUMAN	GBA	Lysosomal acid glucosylceramidase
FLDCGSIMAV	H	R	10	2	0.9921	2	0	4C(57.0215), 4C(61.9826), 8M(15.9949)		sp|P42696|RBM34_HUMAN	P42696	RBM34_HUMAN	RBM34	RNA-binding protein 34
FLDCQIHRV	S	D	9	3	0.9983	1	0	4C(61.9826)		sp|P16871|IL7RA_HUMAN	P16871	IL7RA_HUMAN	IL7R	Interleukin-7 receptor subunit alpha
FLDCVHQV	Q	H	8	2	0.9992	3	0	4C(57.0215), 4C(61.9826)		sp|O95248|MTMR5_HUMAN	O95248	MTMR5_HUMAN	SBF1	Myotubularin-related protein 5	SBF2	sp|Q86WG5|MTMRD_HUMAN
FLDDQETRL	E	C	9	2	0.9993	1	0			sp|O14545|TRAD1_HUMAN	O14545	TRAD1_HUMAN	TRAFD1	TRAF-type zinc finger domain-containing protein 1
FLDDVVHSL	T	L	9	2	0.9999	4	0			sp|Q15652|JHD2C_HUMAN	Q15652	JHD2C_HUMAN	JMJD1C	Probable JmjC domain-containing histone demethylation protein 2C
FLDEAAARL	W	L	9	2	0.9924	1	0			sp|O95336|6PGL_HUMAN	O95336	6PGL_HUMAN	PGLS	6-phosphogluconolactonase
FLDEDDMSL	A	E	9	2	0.9889	1	0	7M(15.9949)		sp|Q86XL3|ANKL2_HUMAN	Q86XL3	ANKL2_HUMAN	ANKLE2	Ankyrin repeat and LEM domain-containing protein 2
FLDEEVKLI	H	K	9	2	0.9909	1	0			sp|P02792|FRIL_HUMAN	P02792	FRIL_HUMAN	FTL	Ferritin light chain
FLDEKIQPIL	E	D	10	2	0.9956	1	0			sp|Q6NUQ1|RINT1_HUMAN	Q6NUQ1	RINT1_HUMAN	RINT1	RAD50-interacting protein 1
FLDEKTHEL	S	L	9	2, 3	0.9993	7	0			sp|Q9H0K6|PUS7L_HUMAN	Q9H0K6	PUS7L_HUMAN	PUS7L	Pseudouridylate synthase 7 homolog-like protein
FLDEKTHELL	S	N	10	3	0.9719	1	0			sp|Q9H0K6|PUS7L_HUMAN	Q9H0K6	PUS7L_HUMAN	PUS7L	Pseudouridylate synthase 7 homolog-like protein
FLDELAQKL	T	K	9	2	0.9997	1	0			sp|P52888|THOP1_HUMAN	P52888	THOP1_HUMAN	THOP1	Thimet oligopeptidase
FLDELEDEAKAA	R	R	12	2	1	2	0			sp|Q9Y2R0|COA3_HUMAN	Q9Y2R0	COA3_HUMAN	COA3	Cytochrome c oxidase assembly factor 3 homolog, mitochondrial
FLDELKACV	S	A	9	2, 3	0.9989	3	0	8C(57.0215), 8C(61.9826)		sp|Q86XI2|CNDG2_HUMAN	Q86XI2	CNDG2_HUMAN	NCAPG2	Condensin-2 complex subunit G2
FLDENIGGVAV	N	A	11	2	0.9951	1	0			sp|O43151|TET3_HUMAN	O43151	TET3_HUMAN	TET3	Methylcytosine dioxygenase TET3
FLDENVHFA	G	H	9	2	0.9942	2	0			sp|Q6V1X1|DPP8_HUMAN	Q6V1X1	DPP8_HUMAN	DPP8	Dipeptidyl peptidase 8
FLDENVHFF	G	H	9	2	0.9999	3	0			sp|Q86TI2|DPP9_HUMAN	Q86TI2	DPP9_HUMAN	DPP9	Dipeptidyl peptidase 9
FLDEPTNHL	L	D	9	1, 2	0.9996	8	0			sp|Q9UG63|ABCF2_HUMAN	Q9UG63	ABCF2_HUMAN	ABCF2	ATP-binding cassette sub-family F member 2
FLDERTPRL	T	M	9	3	0.9946	1	0			sp|Q8TB36|GDAP1_HUMAN	Q8TB36	GDAP1_HUMAN	GDAP1	Ganglioside-induced differentiation-associated protein 1
FLDESRSTQYM	L	K	11	2	1	4	0	11M(15.9949)		sp|Q9Y230|RUVB2_HUMAN	Q9Y230	RUVB2_HUMAN	RUVBL2	RuvB-like 2
FLDEVSRQQEL	N	I	11	2	0.998	2	0			sp|Q9GZU8|PIP30_HUMAN	Q9GZU8	PIP30_HUMAN	PSME3IP1	PSME3-interacting protein
FLDGHDLQL	D	H	9	2	0.998	3	0			sp|Q969V6|MRTFA_HUMAN	Q969V6	MRTFA_HUMAN	MRTFA	Myocardin-related transcription factor A
FLDGNELTL	K	A	9	1	0.9962	1	0			sp|O00299|CLIC1_HUMAN	O00299	CLIC1_HUMAN	CLIC1	Chloride intracellular channel protein 1
FLDGNEMTL	K	A	9	1, 2	0.9997	5	0	7M(15.9949)		sp|Q9Y696|CLIC4_HUMAN	Q9Y696	CLIC4_HUMAN	CLIC4	Chloride intracellular channel protein 4
FLDGQAVLRL	R	S	10	2	0.9997	1	0			sp|Q14674|ESPL1_HUMAN	Q14674	ESPL1_HUMAN	ESPL1	Separin
FLDIHNIHV	V	M	9	2, 3	0.9994	3	0			sp|Q13614|MTMR2_HUMAN	Q13614	MTMR2_HUMAN	MTMR2	Myotubularin-related protein 2	MTM1	sp|Q13496|MTM1_HUMAN
FLDITNPKA	D	V	9	1, 2	0.9998	6	0			sp|Q92890|UFD1_HUMAN	Q92890	UFD1_HUMAN	UFD1	Ubiquitin recognition factor in ER-associated degradation protein 1
FLDITNPKAV	D	L	10	2	0.9997	1	0			sp|Q92890|UFD1_HUMAN	Q92890	UFD1_HUMAN	UFD1	Ubiquitin recognition factor in ER-associated degradation protein 1
FLDKNDHSL	E	A	9	2, 3	1	5	0			sp|O14578|CTRO_HUMAN	O14578	CTRO_HUMAN	CIT	Citron Rho-interacting kinase
FLDKNNDLL	G	F	9	2	0.9835	2	0			sp|O00159|MYO1C_HUMAN	O00159	MYO1C_HUMAN	MYO1C	Unconventional myosin-Ic
FLDKQGFYV	G	A	9	2	0.9999	1	0			sp|Q9UBC2|EP15R_HUMAN	Q9UBC2	EP15R_HUMAN	EPS15L1	Epidermal growth factor receptor substrate 15-like 1
FLDKVLVAA	R	N	9	2	0.9791	1	0			sp|Q9P2D3|HTR5B_HUMAN	Q9P2D3	HTR5B_HUMAN	HEATR5B	HEAT repeat-containing protein 5B
FLDLGPPGI	E	S	9	1, 2	0.9989	3	0			sp|Q9NWF9|RN216_HUMAN	Q9NWF9	RN216_HUMAN	RNF216	E3 ubiquitin-protein ligase RNF216
FLDMTNWNL	F	Q	9	2	0.9956	4	0	4M(15.9949)		sp|Q9H6K1|ILRUN_HUMAN	Q9H6K1	ILRUN_HUMAN	ILRUN	Protein ILRUN
FLDNACHQL	D	S	9	2, 3	0.9993	2	0	6C(57.0215), 6C(61.9826)		sp|Q6P5Z2|PKN3_HUMAN	Q6P5Z2	PKN3_HUMAN	PKN3	Serine/threonine-protein kinase N3
FLDNAIMIV	G	A	9	1	0.9846	1	0			sp|Q6PI78|TMM65_HUMAN	Q6PI78	TMM65_HUMAN	TMEM65	Transmembrane protein 65
FLDNERHEV	D	Q	9	2	0.9965	1	0			sp|Q16512|PKN1_HUMAN	Q16512	PKN1_HUMAN	PKN1	Serine/threonine-protein kinase N1
FLDNGPKTI	A	N	9	2	0.9965	2	0			sp|P78344|IF4G2_HUMAN	P78344	IF4G2_HUMAN	EIF4G2	Eukaryotic translation initiation factor 4 gamma 2
FLDNLHINL	Q	L	9	2	0.9972	2	0			sp|Q9NYU1|UGGG2_HUMAN	Q9NYU1	UGGG2_HUMAN	UGGT2	UDP-glucose:glycoprotein glucosyltransferase 2
FLDNSFEKV	Q	K	9	2	0.9993	2	0			sp|O43303|CP110_HUMAN	O43303	CP110_HUMAN	CCP110	Centriolar coiled-coil protein of 110 kDa
FLDNSLDTV	R	L	9	1	0.9947	2	0			sp|Q8N0X7|SPART_HUMAN	Q8N0X7	SPART_HUMAN	SPART	Spartin
FLDPDIGGVAV	S	A	11	1, 2	0.9999	3	0			sp|Q6N021|TET2_HUMAN	Q6N021	TET2_HUMAN	TET2	Methylcytosine dioxygenase TET2
FLDPDMYSL	K	L	9	1, 2	0.9955	5	0	6M(15.9949)		sp|Q9UHW5|GPN3_HUMAN	Q9UHW5	GPN3_HUMAN	GPN3	GPN-loop GTPase 3
FLDPGGPMMKL	E	V	11	2	0.9999	16	0	8M(15.9949), 9M(15.9949)		sp|Q9NXE4|NSMA3_HUMAN	Q9NXE4	NSMA3_HUMAN	SMPD4	Sphingomyelin phosphodiesterase 4
FLDPHTTQTFV	I	D	11	2	0.9999	1	0			sp|Q8WYN0|ATG4A_HUMAN	Q8WYN0	ATG4A_HUMAN	ATG4A	Cysteine protease ATG4A
FLDPNARPLV	P	P	10	2	0.9991	1	0			sp|P27708|PYR1_HUMAN	P27708	PYR1_HUMAN	CAD	CAD protein
FLDPNNIPKA	K	S	10	1, 2	1	6	0			sp|Q9BVK2|ALG8_HUMAN	Q9BVK2	ALG8_HUMAN	ALG8	Probable dolichyl pyrophosphate Glc1Man9GlcNAc2 alpha-1,3-glucosyltransferase
FLDPRPLTV	A	V	9	2	0.9941	2	0			sp|Q16678|CP1B1_HUMAN	Q16678	CP1B1_HUMAN	CYP1B1	Cytochrome P450 1B1
FLDPSLDPLL	G	S	10	2	0.9836	1	0			sp|Q8NEZ4|KMT2C_HUMAN	Q8NEZ4	KMT2C_HUMAN	KMT2C	Histone-lysine N-methyltransferase 2C
FLDPYCSASV	H	A	10	2	0.999	2	0	6C(57.0215)		sp|Q8IUC4|RHPN2_HUMAN	Q8IUC4	RHPN2_HUMAN	RHPN2	Rhophilin-2
FLDQHGHNL	A	T	9	2, 3	0.9999	4	0			sp|Q9UPN3|MACF1_HUMAN	Q9UPN3	MACF1_HUMAN	MACF1	Microtubule-actin cross-linking factor 1, isoforms 1/2/3/5
FLDQKCQNI	I	L	9	2	0.9997	4	0	6C(57.0215)		sp|Q49A26|GLYR1_HUMAN	Q49A26	GLYR1_HUMAN	GLYR1	Putative oxidoreductase GLYR1
FLDQVAHKL	G	P	9	2, 3	0.9999	4	0			sp|Q9NX20|RM16_HUMAN	Q9NX20	RM16_HUMAN	MRPL16	39S ribosomal protein L16, mitochondrial
FLDSAYFRL	G	Q	9	2	0.9969	1	0			sp|Q8NEL9|DDHD1_HUMAN	Q8NEL9	DDHD1_HUMAN	DDHD1	Phospholipase DDHD1
FLDSTSPLL	S	A	9	1	0.9947	4	0			sp|Q5VYK3|ECM29_HUMAN	Q5VYK3	ECM29_HUMAN	ECPAS	Proteasome adapter and scaffold protein ECM29
FLDVFLPRV	I	T	9	2	0.9877	1	0			sp|P78527|PRKDC_HUMAN	P78527	PRKDC_HUMAN	PRKDC	DNA-dependent protein kinase catalytic subunit
FLDVNSHKI	R	E	9	2, 3	0.9998	4	0			sp|Q96RT8|GCP5_HUMAN	Q96RT8	GCP5_HUMAN	TUBGCP5	Gamma-tubulin complex component 5
FLDYGENLV	S	Q	9	1	0.9896	1	0			sp|Q14674|ESPL1_HUMAN	Q14674	ESPL1_HUMAN	ESPL1	Separin
FLEEFEKNL	R	E	9	2	0.994	1	0			sp|Q8TEU7|RPGF6_HUMAN	Q8TEU7	RPGF6_HUMAN	RAPGEF6	Rap guanine nucleotide exchange factor 6
FLEEGGVVTV	L	C	10	2	0.9822	1	0			sp|O60671|RAD1_HUMAN	O60671	RAD1_HUMAN	RAD1	Cell cycle checkpoint protein RAD1
FLEEKIPSI	M	S	9	2	0.9912	1	0			sp|Q96RP9|EFGM_HUMAN	Q96RP9	EFGM_HUMAN	GFM1	Elongation factor G, mitochondrial
FLEEREIAL	L	R	9	2	0.9905	1	0			sp|O14980|XPO1_HUMAN	O14980	XPO1_HUMAN	XPO1	Exportin-1
FLEERSVLL	V	A	9	2	0.9975	1	0			sp|Q99996|AKAP9_HUMAN	Q99996	AKAP9_HUMAN	AKAP9	A-kinase anchor protein 9
FLEKLLPPV	E	-	9	2	0.9819	4	0			sp|O95372|LYPA2_HUMAN	O95372	LYPA2_HUMAN	LYPLA2	Acyl-protein thioesterase 2
FLEPVNPRL	P	V	9	2	0.9865	2	0			sp|Q9UIF9|BAZ2A_HUMAN	Q9UIF9	BAZ2A_HUMAN	BAZ2A	Bromodomain adjacent to zinc finger domain protein 2A
FLETNVPLL	S	V	9	1, 2	0.9905	3	0			sp|P35221|CTNA1_HUMAN	P35221	CTNA1_HUMAN	CTNNA1	Catenin alpha-1	CTNNA2	sp|P26232|CTNA2_HUMAN
FLFASTILHL	D	V	10	2	0.9998	1	0			sp|P61803|DAD1_HUMAN	P61803	DAD1_HUMAN	DAD1	Dolichyl-diphosphooligosaccharide--protein glycosyltransferase subunit DAD1
FLFCEPLQL	E	S	9	2	0.9957	2	0	4C(57.0215), 4C(61.9826)		sp|Q8IZ13|ZBED8_HUMAN	Q8IZ13	ZBED8_HUMAN	ZBED8	Protein ZBED8
FLFDCPGQV	Y	E	9	2	0.9981	1	0	5C(61.9826)		sp|Q9H9Y4|GPN2_HUMAN	Q9H9Y4	GPN2_HUMAN	GPN2	GPN-loop GTPase 2
FLFDCPGQVEL	Y	C	11	2	0.9997	3	0	5C(57.0215), 5C(61.9826)		sp|Q9H9Y4|GPN2_HUMAN	Q9H9Y4	GPN2_HUMAN	GPN2	GPN-loop GTPase 2
FLFDEEMEQM	D	D	10	2	0.9995	6	0	10M(15.9949), 7M(15.9949)		sp|Q6PKG0|LARP1_HUMAN	Q6PKG0	LARP1_HUMAN	LARP1	La-related protein 1
FLFDGSPTYV	L	L	10	1	0.9994	2	0			sp|P49327|FAS_HUMAN	P49327	FAS_HUMAN	FASN	Fatty acid synthase
FLFDGSPTYVL	L	A	11	1, 2	0.9999	3	0			sp|P49327|FAS_HUMAN	P49327	FAS_HUMAN	FASN	Fatty acid synthase
FLFDNDFPAL	T	Q	10	2	0.9997	1	0			sp|P07902|GALT_HUMAN	P07902	GALT_HUMAN	GALT	Galactose-1-phosphate uridylyltransferase
FLFDPKKLSV	Y	E	10	3	0.9995	1	0			sp|O60610|DIAP1_HUMAN	O60610	DIAP1_HUMAN	DIAPH1	Protein diaphanous homolog 1
FLFDRPMHV	Q	K	9	2, 3	0.9972	7	0	7M(15.9949)		sp|Q9P2K5|MYEF2_HUMAN	Q9P2K5	MYEF2_HUMAN	MYEF2	Myelin expression factor 2
FLFDTQHFI	I	S	9	2	0.9973	1	0			sp|Q9H583|HEAT1_HUMAN	Q9H583	HEAT1_HUMAN	HEATR1	HEAT repeat-containing protein 1
FLFEDFSKA	T	S	9	2	0.9993	2	0			sp|Q5BJF2|SGMR2_HUMAN	Q5BJF2	SGMR2_HUMAN	TMEM97	Sigma intracellular receptor 2
FLFELPSRL	Q	T	9	2	0.997	1	0			sp|Q9UID3|VPS51_HUMAN	Q9UID3	VPS51_HUMAN	VPS51	Vacuolar protein sorting-associated protein 51 homolog
FLFENQTPAHV	R	Y	11	2	0.9849	1	0			sp|O15042|SR140_HUMAN	O15042	SR140_HUMAN	U2SURP	U2 snRNP-associated SURP motif-containing protein
FLFEPVVKA	S	F	9	2	0.9988	2	0			sp|Q6IN85|P4R3A_HUMAN	Q6IN85	P4R3A_HUMAN	PPP4R3A	Serine/threonine-protein phosphatase 4 regulatory subunit 3A
FLFGEEPSKL	L	D	10	2	0.9999	2	0			sp|Q86XL3|ANKL2_HUMAN	Q86XL3	ANKL2_HUMAN	ANKLE2	Ankyrin repeat and LEM domain-containing protein 2
FLFGEVHKA	L	L	9	2	0.9933	3	0			sp|Q7L590|MCM10_HUMAN	Q7L590	MCM10_HUMAN	MCM10	Protein MCM10 homolog
FLFGYPKRL	H	I	9	2, 3	0.994	4	0			sp|Q9HAY2|MAGF1_HUMAN	Q9HAY2	MAGF1_HUMAN	MAGEF1	Melanoma-associated antigen F1
FLFKVVTKL	H	V	9	2	0.9997	1	0			sp|Q96RT7|GCP6_HUMAN	Q96RT7	GCP6_HUMAN	TUBGCP6	Gamma-tubulin complex component 6
FLFLDRTYV	I	L	9	2	0.9979	2	0			sp|Q13619|CUL4A_HUMAN	Q13619	CUL4A_HUMAN	CUL4A	Cullin-4A	CUL4B	sp|Q13620|CUL4B_HUMAN
FLFNKVVNL	A	Q	9	2	0.9966	2	0			sp|P62699|YPEL5_HUMAN	P62699	YPEL5_HUMAN	YPEL5	Protein yippee-like 5
FLFNTENKL	V	L	9	2	0.9972	3	0			sp|Q13907|IDI1_HUMAN	Q13907	IDI1_HUMAN	IDI1	Isopentenyl-diphosphate Delta-isomerase 1
FLFNTENKLLL	V	Q	11	2	0.9997	1	0			sp|Q13907|IDI1_HUMAN	Q13907	IDI1_HUMAN	IDI1	Isopentenyl-diphosphate Delta-isomerase 1
FLFNYDYTL	G	E	9	2	0.9909	1	0			sp|O75165|DJC13_HUMAN	O75165	DJC13_HUMAN	DNAJC13	DnaJ homolog subfamily C member 13
FLFPNQYVDV	L	A	10	2	0.9937	2	0			sp|P53992|SC24C_HUMAN	P53992	SC24C_HUMAN	SEC24C	Protein transport protein Sec24C
FLFQAGSGIYHV	T	K	12	2	0.9999	1	0			sp|Q6V1X1|DPP8_HUMAN	Q6V1X1	DPP8_HUMAN	DPP8	Dipeptidyl peptidase 8
FLFRGNETL	L	H	9	2	0.9912	1	0			sp|P13598|ICAM2_HUMAN	P13598	ICAM2_HUMAN	ICAM2	Intercellular adhesion molecule 2
FLFSDVCRV	E	E	9	2, 3	0.9984	4	0	7C(57.0215), 7C(61.9826)		sp|Q14643|ITPR1_HUMAN	Q14643	ITPR1_HUMAN	ITPR1	Inositol 1,4,5-trisphosphate receptor type 1
FLFSKFIEL	L	M	9	2	0.9965	2	0			sp|Q9BW60|ELOV1_HUMAN	Q9BW60	ELOV1_HUMAN	ELOVL1	Elongation of very long chain fatty acids protein 1
FLFTTPCRL	L	V	9	2, 3	0.9948	2	0	7C(57.0215), 7C(61.9826)		sp|Q9H9Y6|RPA2_HUMAN	Q9H9Y6	RPA2_HUMAN	POLR1B	DNA-directed RNA polymerase I subunit RPA2
FLFVDPELV	V	S	9	1	0.9907	1	0			sp|Q5UE93|PI3R6_HUMAN	Q5UE93	PI3R6_HUMAN	PIK3R6	Phosphoinositide 3-kinase regulatory subunit 6
FLFVDPELVSA	V	S	11	2	0.9992	1	0			sp|Q5UE93|PI3R6_HUMAN	Q5UE93	PI3R6_HUMAN	PIK3R6	Phosphoinositide 3-kinase regulatory subunit 6
FLGDPPPGL	Q	C	9	1	0.9929	3	0			sp|Q8TAB5|CA216_HUMAN	Q8TAB5	CA216_HUMAN	C1orf216	UPF0500 protein C1orf216
FLGDYVENL	R	N	9	1	0.9746	1	0			sp|Q709C8|VP13C_HUMAN	Q709C8	VP13C_HUMAN	VPS13C	Vacuolar protein sorting-associated protein 13C
FLGEINDRL	E	N	9	2	0.9853	1	0			sp|Q9H4T2|ZSC16_HUMAN	Q9H4T2	ZSC16_HUMAN	ZSCAN16	Zinc finger and SCAN domain-containing protein 16
FLGENISNFL	E	S	10	1, 2	0.9876	2	0			sp|O14791|APOL1_HUMAN	O14791	APOL1_HUMAN	APOL1	Apolipoprotein L1
FLGGLSPGV	E	L	9	1	0.9745	1	0			sp|Q92759|TF2H4_HUMAN	Q92759	TF2H4_HUMAN	GTF2H4	General transcription factor IIH subunit 4
FLGIHVFLV	L	S	9	2	0.9958	1	0			sp|Q9Y679|AUP1_HUMAN	Q9Y679	AUP1_HUMAN	AUP1	Lipid droplet-regulating VLDL assembly factor AUP1
FLGKRPWFV	Q	G	9	2	0.9999	1	0			sp|Q03013|GSTM4_HUMAN	Q03013	GSTM4_HUMAN	GSTM4	Glutathione S-transferase Mu 4
FLGLRPTSV	G	D	9	2	0.9806	1	0			sp|Q9NZM5|NOP53_HUMAN	Q9NZM5	NOP53_HUMAN	NOP53	Ribosome biogenesis protein NOP53
FLGPLHPSFNLV	R	K	12	2	0.9999	1	0			sp|Q96AD5|PLPL2_HUMAN	Q96AD5	PLPL2_HUMAN	PNPLA2	Patatin-like phospholipase domain-containing protein 2
FLGPVCTV	S	I	8	1	0.9946	1	0	6C(57.0215)		sp|Q14246|AGRE1_HUMAN	Q14246	AGRE1_HUMAN	ADGRE1	Adhesion G protein-coupled receptor E1
FLGSFIDHV	K	H	9	2	0.9783	2	0			sp|Q5HYA8|MKS3_HUMAN	Q5HYA8	MKS3_HUMAN	TMEM67	Meckelin
FLGTFILKV	S	A	9	2	0.9972	2	0			sp|Q9H3H5|GPT_HUMAN	Q9H3H5	GPT_HUMAN	DPAGT1	UDP-N-acetylglucosamine--dolichyl-phosphate N-acetylglucosaminephosphotransferase
FLHAGVVHCL	L	V	10	3	1	3	0	9C(57.0215), 9C(61.9826)		sp|Q6PJF5|RHDF2_HUMAN	Q6PJF5	RHDF2_HUMAN	RHBDF2	Inactive rhomboid protein 2
FLHARLRTA	S	T	9	3	0.9767	1	0			sp|O43242|PSMD3_HUMAN	O43242	PSMD3_HUMAN	PSMD3	26S proteasome non-ATPase regulatory subunit 3
FLHAVDVVL	T	D	9	2	0.9789	2	0			sp|Q7KYR7|BT2A1_HUMAN	Q7KYR7	BT2A1_HUMAN	BTN2A1	Butyrophilin subfamily 2 member A1
FLHDDNMNFRV	A	N	11	3	0.9989	2	0	7M(15.9949)		sp|Q5T2E6|ARMD3_HUMAN	Q5T2E6	ARMD3_HUMAN	ARMH3	Armadillo-like helical domain-containing protein 3
FLHDHVDLQV	K	S	10	2, 3	1	8	0			sp|P78344|IF4G2_HUMAN	P78344	IF4G2_HUMAN	EIF4G2	Eukaryotic translation initiation factor 4 gamma 2
FLHDLKETNI	D	S	10	3	0.9895	1	0			sp|O00116|ADAS_HUMAN	O00116	ADAS_HUMAN	AGPS	Alkyldihydroxyacetonephosphate synthase, peroxisomal
FLHDNMVEI	K	P	9	2	0.9999	7	0	6M(15.9949)		sp|P49916|DNLI3_HUMAN	P49916	DNLI3_HUMAN	LIG3	DNA ligase 3
FLHEATARL	V	M	9	2, 3	0.9998	4	0			sp|P36956|SRBP1_HUMAN	P36956	SRBP1_HUMAN	SREBF1	Sterol regulatory element-binding protein 1
FLHEATVRL	V	M	9	2, 3	0.9983	9	0			sp|Q12772|SRBP2_HUMAN	Q12772	SRBP2_HUMAN	SREBF2	Sterol regulatory element-binding protein 2
FLHEESILERV	H	Q	11	2, 3	1	3	0			sp|P40692|MLH1_HUMAN	P40692	MLH1_HUMAN	MLH1	DNA mismatch repair protein Mlh1
FLHEKLESL	I	L	9	2, 3	0.9998	3	0			sp|P20936|RASA1_HUMAN	P20936	RASA1_HUMAN	RASA1	Ras GTPase-activating protein 1
FLHETGGAMV	R	Y	10	2	0.9998	5	0	9M(15.9949)		sp|Q8IVB4|SL9A9_HUMAN	Q8IVB4	SL9A9_HUMAN	SLC9A9	Sodium/hydrogen exchanger 9
FLHETGSNNPL	L	G	11	2	0.9955	1	0			sp|P00156|CYB_HUMAN	P00156	CYB_HUMAN	MT-CYB	Cytochrome b
FLHPEPFSI	I	E	9	2	0.9812	1	0			sp|Q9ULC5|ACSL5_HUMAN	Q9ULC5	ACSL5_HUMAN	ACSL5	Long-chain-fatty-acid--CoA ligase 5
FLHQQPANCKV	Y	E	11	3	0.9943	1	0	9C(57.0215)		sp|P20248|CCNA2_HUMAN	P20248	CCNA2_HUMAN	CCNA2	Cyclin-A2
FLHRLPSEV	N	S	9	2	0.9711	1	0			sp|Q8TCA0|LRC20_HUMAN	Q8TCA0	LRC20_HUMAN	LRRC20	Leucine-rich repeat-containing protein 20
FLHSLNIEM	N	Q	9	2	0.9741	3	0	9M(15.9949)		sp|Q9UPP1|PHF8_HUMAN	Q9UPP1	PHF8_HUMAN	PHF8	Histone lysine demethylase PHF8
FLIEEQKIV	A	V	9	2	0.9919	1	0			sp|P49207|RL34_HUMAN	P49207	RL34_HUMAN	RPL34	60S ribosomal protein L34
FLIEEQKIVV	A	K	10	2	0.9999	5	0			sp|P49207|RL34_HUMAN	P49207	RL34_HUMAN	RPL34	60S ribosomal protein L34
FLIEEQKIVVKV	A	L	12	2, 3	1	2	0			sp|P49207|RL34_HUMAN	P49207	RL34_HUMAN	RPL34	60S ribosomal protein L34
FLIEGTISRA	S	R	10	2	0.9799	2	0			sp|Q9NVR7|TBCC1_HUMAN	Q9NVR7	TBCC1_HUMAN	TBCCD1	TBCC domain-containing protein 1
FLIEHPNDV	L	R	9	2	0.9946	2	0			sp|P57057|G6PT2_HUMAN	P57057	G6PT2_HUMAN	SLC37A1	Glucose-6-phosphate exchanger SLC37A1
FLIEPEHVNTV	A	G	11	2	0.9993	2	0			sp|Q96JH7|VCIP1_HUMAN	Q96JH7	VCIP1_HUMAN	VCPIP1	Deubiquitinating protein VCPIP1
FLIEYGPAQL	E	Y	10	2	0.9957	1	0			sp|Q9Y4B6|DCAF1_HUMAN	Q9Y4B6	DCAF1_HUMAN	DCAF1	DDB1- and CUL4-associated factor 1
FLIGDEAATHL	Q	K	11	2	0.9996	3	0			sp|P34949|MPI_HUMAN	P34949	MPI_HUMAN	MPI	Mannose-6-phosphate isomerase
FLIGPKLYEA	N	N	10	2	0.995	1	0			sp|P19447|ERCC3_HUMAN	P19447	ERCC3_HUMAN	ERCC3	General transcription and DNA repair factor IIH helicase subunit XPB
FLIGQGAHV	E	G	9	2	0.9836	2	0			sp|O14974|MYPT1_HUMAN	O14974	MYPT1_HUMAN	PPP1R12A	Protein phosphatase 1 regulatory subunit 12A
FLINEGALVSA	Q	L	11	2	0.9812	1	0			sp|Q5T5C0|STXB5_HUMAN	Q5T5C0	STXB5_HUMAN	STXBP5	Syntaxin-binding protein 5	STXBP5L	sp|Q9Y2K9|STB5L_HUMAN
FLINGKPFYF	Q	H	10	2	0.9963	1	0			sp|P08236|BGLR_HUMAN	P08236	BGLR_HUMAN	GUSB	Beta-glucuronidase
FLIPIYHQV	E	A	9	2	0.9983	2	0			sp|Q13085|ACACA_HUMAN	Q13085	ACACA_HUMAN	ACACA	Acetyl-CoA carboxylase 1
FLIQDQQGLITL	L	G	12	2	0.9998	2	0			sp|O95630|STABP_HUMAN	O95630	STABP_HUMAN	STAMBP	STAM-binding protein
FLIQEIKTL	T	P	9	2	0.9915	1	0			sp|Q5T4S7|UBR4_HUMAN	Q5T4S7	UBR4_HUMAN	UBR4	E3 ubiquitin-protein ligase UBR4
FLIQNVLRL	R	Q	9	2	0.9936	1	0			sp|P41252|SYIC_HUMAN	P41252	SYIC_HUMAN	IARS1	Isoleucine--tRNA ligase, cytoplasmic
FLIRELFPT	A	W	9	2	0.9892	1	0			sp|P13284|GILT_HUMAN	P13284	GILT_HUMAN	IFI30	Gamma-interferon-inducible lysosomal thiol reductase
FLIRESETL	A	K	9	2	0.9991	8	0			sp|P07948|LYN_HUMAN	P07948	LYN_HUMAN	LYN	Tyrosine-protein kinase Lyn
FLITILDHL	Y	Y	9	2	0.9936	2	0			sp|Q13614|MTMR2_HUMAN	Q13614	MTMR2_HUMAN	MTMR2	Myotubularin-related protein 2	MTMR1	sp|Q13613|MTMR1_HUMAN
FLIVAHDDGRWSL	R	Q	13	3	1	1	0			sp|Q16658|FSCN1_HUMAN	Q16658	FSCN1_HUMAN	FSCN1	Fascin
FLKEDSQSCRV	S	A	11	2, 3	1	4	0	9C(57.0215)		sp|Q96T76|MMS19_HUMAN	Q96T76	MMS19_HUMAN	MMS19	MMS19 nucleotide excision repair protein homolog
FLKEGCELI	G	N	9	2	0.9894	1	0	6C(61.9826)		sp|O75153|CLU_HUMAN	O75153	CLU_HUMAN	CLUH	Clustered mitochondria protein homolog
FLKEKVPGI	D	T	9	2	0.9943	2	0			sp|Q5VV42|CDKAL_HUMAN	Q5VV42	CDKAL_HUMAN	CDKAL1	Threonylcarbamoyladenosine tRNA methylthiotransferase
FLKEYLHFV	L	K	9	3	0.9957	1	0			sp|Q14511|CASL_HUMAN	Q14511	CASL_HUMAN	NEDD9	Enhancer of filamentation 1
FLKFPDDPKV	R	S	10	3	0.9803	2	0			sp|O14578|CTRO_HUMAN	O14578	CTRO_HUMAN	CIT	Citron Rho-interacting kinase
FLKNELDNV	E	R	9	2	0.9998	3	0			sp|Q9BWF2|TRAIP_HUMAN	Q9BWF2	TRAIP_HUMAN	TRAIP	E3 ubiquitin-protein ligase TRAIP
FLKNEVERL	R	K	9	2, 3	0.9995	2	0			sp|Q16204|CCDC6_HUMAN	Q16204	CCDC6_HUMAN	CCDC6	Coiled-coil domain-containing protein 6
FLKQGEDHCL	Y	E	10	2, 3	0.9997	3	0	9C(57.0215), 9C(61.9826)		sp|Q8NDX1|PSD4_HUMAN	Q8NDX1	PSD4_HUMAN	PSD4	PH and SEC7 domain-containing protein 4
FLKQVSNMV	S	A	9	2	0.9992	2	0	8M(15.9949)		sp|P78527|PRKDC_HUMAN	P78527	PRKDC_HUMAN	PRKDC	DNA-dependent protein kinase catalytic subunit
FLKTKIYSV	T	E	9	2	0.9935	1	0			sp|Q9NYY8|FAKD2_HUMAN	Q9NYY8	FAKD2_HUMAN	FASTKD2	FAST kinase domain-containing protein 2, mitochondrial
FLLAEDTKV	Q	R	9	2	0.9993	3	0			sp|O95347|SMC2_HUMAN	O95347	SMC2_HUMAN	SMC2	Structural maintenance of chromosomes protein 2
FLLAKVINA	D	E	9	2	0.992	1	0			sp|Q9P2F8|SI1L2_HUMAN	Q9P2F8	SI1L2_HUMAN	SIPA1L2	Signal-induced proliferation-associated 1-like protein 2	SIPA1L1, SIPA1L3	sp|O43166|SI1L1_HUMAN, sp|O60292|SI1L3_HUMAN
FLLALGHFL	T	S	9	2	0.9976	1	0			sp|Q9UKR5|ERG28_HUMAN	Q9UKR5	ERG28_HUMAN	ERG28	Ergosterol biosynthetic protein 28 homolog
FLLDCGWDEHF	R	S	11	2	0.9999	1	0	5C(57.0215)		sp|Q9P2I0|CPSF2_HUMAN	Q9P2I0	CPSF2_HUMAN	CPSF2	Cleavage and polyadenylation specificity factor subunit 2
FLLDFHSHL	L	T	9	3	0.9965	1	0			sp|Q8N594|MPND_HUMAN	Q8N594	MPND_HUMAN	MPND	MPN domain-containing protein
FLLDGFPRTV	G	R	10	2	0.9852	1	0			sp|P54819|KAD2_HUMAN	P54819	KAD2_HUMAN	AK2	Adenylate kinase 2, mitochondrial
FLLDGKVLSL	G	T	10	2	0.9991	1	0			sp|Q8N1F8|S11IP_HUMAN	Q8N1F8	S11IP_HUMAN	STK11IP	Serine/threonine-protein kinase 11-interacting protein
FLLDHGASL	A	S	9	2	0.9929	1	0			sp|Q12955|ANK3_HUMAN	Q12955	ANK3_HUMAN	ANK3	Ankyrin-3
FLLDIEDRIYQG	D	T	12	2	0.9998	2	0			sp|Q9NRL2|BAZ1A_HUMAN	Q9NRL2	BAZ1A_HUMAN	BAZ1A	Bromodomain adjacent to zinc finger domain protein 1A
FLLDKKIGV	G	N	9	1, 2	0.998	15	0			sp|P78371|TCPB_HUMAN	P78371	TCPB_HUMAN	CCT2	T-complex protein 1 subunit beta
FLLDKPQDLSI	S	S	11	2	0.9951	2	0			sp|Q6ZN28|MACC1_HUMAN	Q6ZN28	MACC1_HUMAN	MACC1	Metastasis-associated in colon cancer protein 1
FLLDLKQSL	Q	N	9	2	0.9947	1	0			sp|A0JNW5|UH1BL_HUMAN	A0JNW5	UH1BL_HUMAN	UHRF1BP1L	UHRF1-binding protein 1-like
FLLDMHWNPSL	L	E	11	2	1	3	0	5M(15.9949)		sp|Q9UNY4|TTF2_HUMAN	Q9UNY4	TTF2_HUMAN	TTF2	Transcription termination factor 2
FLLDPDRCVV	A	Q	10	2	0.9915	1	0	8C(57.0215)		sp|Q9BTY7|HGH1_HUMAN	Q9BTY7	HGH1_HUMAN	HGH1	Protein HGH1 homolog
FLLDPVKGERL	G	T	11	2, 3	1	5	0			sp|Q15149|PLEC_HUMAN	Q15149	PLEC_HUMAN	PLEC	Plectin
FLLDPVKGERLTV	G	D	13	3	1	1	0			sp|Q15149|PLEC_HUMAN	Q15149	PLEC_HUMAN	PLEC	Plectin
FLLDPYKYMTL	D	N	11	2	1	6	0	9M(15.9949)		sp|Q9UIG0|BAZ1B_HUMAN	Q9UIG0	BAZ1B_HUMAN	BAZ1B	Tyrosine-protein kinase BAZ1B
FLLDSAPLNV	C	S	10	2	0.987	1	0			sp|Q8NI36|WDR36_HUMAN	Q8NI36	WDR36_HUMAN	WDR36	WD repeat-containing protein 36
FLLDSDSKSV	V	G	10	2	0.9995	1	0			sp|Q2KHR2|RFX7_HUMAN	Q2KHR2	RFX7_HUMAN	RFX7	DNA-binding protein RFX7
FLLDTADVAL	Q	A	10	1, 2	0.9959	3	0			sp|Q8IWE5|PKHM2_HUMAN	Q8IWE5	PKHM2_HUMAN	PLEKHM2	Pleckstrin homology domain-containing family M member 2
FLLEDLSQKL	L	E	10	2	0.9966	1	0			sp|Q9BXW9|FACD2_HUMAN	Q9BXW9	FACD2_HUMAN	FANCD2	Fanconi anemia group D2 protein
FLLEERPVPA	H	G	10	2	0.9999	1	0			sp|Q8WUH2|TGFA1_HUMAN	Q8WUH2	TGFA1_HUMAN	TGFBRAP1	Transforming growth factor-beta receptor-associated protein 1
FLLEHIRIL	D	K	9	2, 3	0.9965	2	0			sp|Q9Y2I1|NISCH_HUMAN	Q9Y2I1	NISCH_HUMAN	NISCH	Nischarin
FLLEKGYEV	E	H	9	1	0.9974	1	0			sp|O60547|GMDS_HUMAN	O60547	GMDS_HUMAN	GMDS	GDP-mannose 4,6 dehydratase
FLLEKPFSV	V	K	9	2	0.9821	2	0			sp|O60678|ANM3_HUMAN	O60678	ANM3_HUMAN	PRMT3	Protein arginine N-methyltransferase 3
FLLEKPSLL	K	A	9	2	0.9955	1	0			sp|O14529|CUX2_HUMAN	O14529	CUX2_HUMAN	CUX2	Homeobox protein cut-like 2
FLLEMSLKM	L	Y	9	2	0.9996	3	0	5M(15.9949), 9M(15.9949)		sp|Q15878|CAC1E_HUMAN	Q15878	CAC1E_HUMAN	CACNA1E	Voltage-dependent R-type calcium channel subunit alpha-1E
FLLENPSGYL	P	S	10	1, 2	0.9913	2	0			sp|Q92685|ALG3_HUMAN	Q92685	ALG3_HUMAN	ALG3	Dol-P-Man:Man(5)GlcNAc(2)-PP-Dol alpha-1,3-mannosyltransferase
FLLENSSKV	Q	V	9	2	0.9948	2	0			sp|O94868|FCSD2_HUMAN	O94868	FCSD2_HUMAN	FCHSD2	F-BAR and double SH3 domains protein 2
FLLEPGNLEV	V	L	10	2	0.9878	2	0			sp|Q6ZNJ1|NBEL2_HUMAN	Q6ZNJ1	NBEL2_HUMAN	NBEAL2	Neurobeachin-like protein 2
FLLEPGNLEVL	V	L	11	2	0.9984	1	0			sp|Q6ZNJ1|NBEL2_HUMAN	Q6ZNJ1	NBEL2_HUMAN	NBEAL2	Neurobeachin-like protein 2
FLLEQEKTQAL	H	S	11	2	1	4	0			sp|Q8WXE1|ATRIP_HUMAN	Q8WXE1	ATRIP_HUMAN	ATRIP	ATR-interacting protein
FLLERKPCTI	S	C	10	3	0.9964	3	0	8C(57.0215), 8C(61.9826)		sp|P62952|BLCAP_HUMAN	P62952	BLCAP_HUMAN	BLCAP	Bladder cancer-associated protein
FLLETVVRV	R	Y	9	2	0.9848	1	0			sp|Q5R372|RBG1L_HUMAN	Q5R372	RBG1L_HUMAN	RABGAP1L	Rab GTPase-activating protein 1-like
FLLEYHNRV	T	K	9	3	0.9872	1	0			sp|Q9UNH7|SNX6_HUMAN	Q9UNH7	SNX6_HUMAN	SNX6	Sorting nexin-6
FLLFINHRL	I	V	9	2, 3	0.9971	2	0			sp|P40692|MLH1_HUMAN	P40692	MLH1_HUMAN	MLH1	DNA mismatch repair protein Mlh1
FLLGEHLLL	D	V	9	2	0.9778	1	0			sp|A3KMH1|VWA8_HUMAN	A3KMH1	VWA8_HUMAN	VWA8	von Willebrand factor A domain-containing protein 8
FLLGFIPAKA	V	D	10	2	0.9987	1	0			sp|Q92900|RENT1_HUMAN	Q92900	RENT1_HUMAN	UPF1	Regulator of nonsense transcripts 1
FLLGHEIAHA	S	V	10	2, 3	0.9994	4	0			sp|Q96E52|OMA1_HUMAN	Q96E52	OMA1_HUMAN	OMA1	Metalloendopeptidase OMA1, mitochondrial
FLLGPEGQHLL	R	Q	11	2	0.9996	3	0			sp|Q53GL7|PAR10_HUMAN	Q53GL7	PAR10_HUMAN	PARP10	Protein mono-ADP-ribosyltransferase PARP10
FLLGPRLVLA	L	I	10	2	0.9999	2	0			sp|P49755|TMEDA_HUMAN	P49755	TMEDA_HUMAN	TMED10	Transmembrane emp24 domain-containing protein 10
FLLGSVVHEV	D	T	10	2	0.9969	2	0			sp|Q9C0B7|TNG6_HUMAN	Q9C0B7	TNG6_HUMAN	TANGO6	Transport and Golgi organization protein 6 homolog
FLLHGTKNV	N	T	9	2	0.9966	1	0			sp|Q9Y6I7|WSB1_HUMAN	Q9Y6I7	WSB1_HUMAN	WSB1	WD repeat and SOCS box-containing protein 1
FLLHKQWTL	A	Y	9	3	0.9822	1	0			sp|Q8N0S6|CENPL_HUMAN	Q8N0S6	CENPL_HUMAN	CENPL	Centromere protein L
FLLHQKIAL	G	S	9	3	0.9762	1	0			sp|Q6UXT9|ABH15_HUMAN	Q6UXT9	ABH15_HUMAN	ABHD15	Protein ABHD15
FLLKLTPLL	E	D	9	2	0.9771	1	0			sp|O75448|MED24_HUMAN	O75448	MED24_HUMAN	MED24	Mediator of RNA polymerase II transcription subunit 24
FLLKSCPLL	R	T	9	2	0.9988	2	0	6C(57.0215), 6C(61.9826)		sp|P08910|ABHD2_HUMAN	P08910	ABHD2_HUMAN	ABHD2	Monoacylglycerol lipase ABHD2
FLLLPDAEAQL	R	D	11	2	0.9992	2	0			sp|Q5BJH2|TM128_HUMAN	Q5BJH2	TM128_HUMAN	TMEM128	Transmembrane protein 128
FLLLQSIKL	S	L	9	2	0.9725	1	0			sp|Q3B7T1|EDRF1_HUMAN	Q3B7T1	EDRF1_HUMAN	EDRF1	Erythroid differentiation-related factor 1
FLLNKKPHVV	K	T	10	3	0.9995	2	0			sp|Q7KZ85|SPT6H_HUMAN	Q7KZ85	SPT6H_HUMAN	SUPT6H	Transcription elongation factor SPT6
FLLNLQNCHL	Q	N	10	2	0.9956	1	0	8C(57.0215)		sp|Q9NXR5|ANR10_HUMAN	Q9NXR5	ANR10_HUMAN	ANKRD10	Ankyrin repeat domain-containing protein 10
FLLNQADEVKL	D	Q	11	2	0.9802	1	0			sp|Q7Z4V0|ZN438_HUMAN	Q7Z4V0	ZN438_HUMAN	ZNF438	Zinc finger protein 438
FLLPADSGEKISL	V	G	13	2	1	1	0			sp|P36544|ACHA7_HUMAN	P36544	ACHA7_HUMAN	CHRNA7	Neuronal acetylcholine receptor subunit alpha-7	CHRFAM7A	sp|Q494W8|CRFM7_HUMAN
FLLPAGWIL	T	S	9	1	0.9704	1	0			sp|P10176|COX8A_HUMAN	P10176	COX8A_HUMAN	COX8A	Cytochrome c oxidase subunit 8A, mitochondrial
FLLPDGLVRL	P	V	10	2	0.9896	1	0			sp|A2RRP1|NBAS_HUMAN	A2RRP1	NBAS_HUMAN	NBAS	NBAS subunit of NRZ tethering complex
FLLPDVIRI	E	W	9	2	0.9918	1	0			sp|Q9NVG8|TBC13_HUMAN	Q9NVG8	TBC13_HUMAN	TBC1D13	TBC1 domain family member 13
FLLPECPMM	F	H	9	2	0.9999	3	0	6C(57.0215), 8M(15.9949), 9M(15.9949)		sp|Q9UII4|HERC5_HUMAN	Q9UII4	HERC5_HUMAN	HERC5	E3 ISG15--protein ligase HERC5
FLLPEDTHI	N	Q	9	2	0.9992	1	0			sp|Q9BXC9|BBS2_HUMAN	Q9BXC9	BBS2_HUMAN	BBS2	Bardet-Biedl syndrome 2 protein
FLLPGHTRL	S	R	9	2, 3	0.9907	3	0			sp|Q9NUJ3|T11L1_HUMAN	Q9NUJ3	T11L1_HUMAN	TCP11L1	T-complex protein 11-like protein 1
FLLPHLKDI	T	P	9	2, 3	0.9977	2	0			sp|Q9H8H0|NOL11_HUMAN	Q9H8H0	NOL11_HUMAN	NOL11	Nucleolar protein 11
FLLPHPGLKV	C	A	10	2, 3	0.9964	2	0			sp|Q8NHH9|ATLA2_HUMAN	Q8NHH9	ATLA2_HUMAN	ATL2	Atlastin-2	ATL1	sp|Q8WXF7|ATLA1_HUMAN
FLLPHPGLKVA	C	T	11	2	0.9858	1	0			sp|Q8NHH9|ATLA2_HUMAN	Q8NHH9	ATLA2_HUMAN	ATL2	Atlastin-2	ATL1	sp|Q8WXF7|ATLA1_HUMAN
FLLPHPGLQV	C	A	10	2	0.9899	1	0			sp|Q6DD88|ATLA3_HUMAN	Q6DD88	ATLA3_HUMAN	ATL3	Atlastin-3
FLLPKFHGV	F	L	9	3	0.9987	1	0			sp|P78527|PRKDC_HUMAN	P78527	PRKDC_HUMAN	PRKDC	DNA-dependent protein kinase catalytic subunit
FLLPKVQSI	Y	Q	9	2	0.9826	1	0			sp|A2VDJ0|T131L_HUMAN	A2VDJ0	T131L_HUMAN	TMEM131L	Transmembrane protein 131-like
FLLPKVQSIQL	Y	S	11	2	0.9966	2	0			sp|A2VDJ0|T131L_HUMAN	A2VDJ0	T131L_HUMAN	TMEM131L	Transmembrane protein 131-like
FLLPLLIEKV	E	D	10	2	0.9988	1	0			sp|Q96T76|MMS19_HUMAN	Q96T76	MMS19_HUMAN	MMS19	MMS19 nucleotide excision repair protein homolog
FLLPLRIAL	C	A	9	2	0.9932	2	0			sp|Q86UL3|GPAT4_HUMAN	Q86UL3	GPAT4_HUMAN	GPAT4	Glycerol-3-phosphate acyltransferase 4
FLLPMFERL	C	K	9	2	0.994	3	0	5M(15.9949)		sp|Q8TDD1|DDX54_HUMAN	Q8TDD1	DDX54_HUMAN	DDX54	ATP-dependent RNA helicase DDX54
FLLPNSIIKA	F	V	10	2	0.998	1	0			sp|Q5VXI9|LIPN_HUMAN	Q5VXI9	LIPN_HUMAN	LIPN	Lipase member N
FLLPPEPDYSL	E	L	11	2	0.9999	4	0			sp|Q00978|IRF9_HUMAN	Q00978	IRF9_HUMAN	IRF9	Interferon regulatory factor 9
FLLPTGLSSL	G	A	10	1	0.9989	1	0			sp|A9UHW6|MI4GD_HUMAN	A9UHW6	MI4GD_HUMAN	MIF4GD	MIF4G domain-containing protein
FLLPTLRKV	S	N	9	3	0.9917	1	0			sp|Q9UFC0|LRWD1_HUMAN	Q9UFC0	LRWD1_HUMAN	LRWD1	Leucine-rich repeat and WD repeat-containing protein 1
FLLPVINEM	Q	R	9	1, 2	0.999	6	0	9M(15.9949)		sp|Q96HT8|MR1L1_HUMAN	Q96HT8	MR1L1_HUMAN	MRFAP1L1	MORF4 family-associated protein 1-like 1	MRFAP1	sp|Q9Y605|MOFA1_HUMAN
FLLQDSGRILQL	L	L	12	2	0.9972	1	0			sp|Q9NNW5|WDR6_HUMAN	Q9NNW5	WDR6_HUMAN	WDR6	WD repeat-containing protein 6
FLLQGLLRL	T	L	9	2	0.9918	1	0			sp|P49411|EFTU_HUMAN	P49411	EFTU_HUMAN	TUFM	Elongation factor Tu, mitochondrial
FLLQLHWRL	W	G	9	3	0.9856	1	0			sp|O43557|TNF14_HUMAN	O43557	TNF14_HUMAN	TNFSF14	Tumor necrosis factor ligand superfamily member 14
FLLQQHLISA	R	R	10	2	0.9988	1	0			sp|P48382|RFX5_HUMAN	P48382	RFX5_HUMAN	RFX5	DNA-binding protein RFX5
FLLQRVHSL	V	Y	9	2	0.9988	2	0			sp|O15127|SCAM2_HUMAN	O15127	SCAM2_HUMAN	SCAMP2	Secretory carrier-associated membrane protein 2
FLLQSAHKL	Q	S	9	2, 3	0.9971	2	0			sp|P16383|GCFC2_HUMAN	P16383	GCFC2_HUMAN	GCFC2	Intron Large complex component GCFC2
FLLRTYAYL	T	E	9	2	0.9912	1	0			sp|Q6PIY7|GLD2_HUMAN	Q6PIY7	GLD2_HUMAN	TENT2	Poly(A) RNA polymerase GLD2
FLLRVGADPAL	S	L	11	2	0.9997	1	0			sp|Q00653|NFKB2_HUMAN	Q00653	NFKB2_HUMAN	NFKB2	Nuclear factor NF-kappa-B p100 subunit
FLLYDTQKV	M	I	9	2	0.9898	2	0			sp|Q9H3K2|GHITM_HUMAN	Q9H3K2	GHITM_HUMAN	GHITM	Growth hormone-inducible transmembrane protein
FLMDDNMSNTL	S	N	11	2	1	1	0	3M(15.9949), 7M(15.9949)		sp|P10243|MYBA_HUMAN	P10243	MYBA_HUMAN	MYBL1	Myb-related protein A
FLMDFIHQV	S	G	9	2	0.9998	9	0	3M(15.9949)		sp|Q8WUM0|NU133_HUMAN	Q8WUM0	NU133_HUMAN	NUP133	Nuclear pore complex protein Nup133
FLMEEVHMI	L	K	9	2	1	5	0	3M(15.9949), 8M(15.9949)		sp|O15440|MRP5_HUMAN	O15440	MRP5_HUMAN	ABCC5	ATP-binding cassette sub-family C member 5
FLMEFQVKNV	N	P	10	2	0.9985	1	0	3M(15.9949)		sp|Q9NVV4|PAPD1_HUMAN	Q9NVV4	PAPD1_HUMAN	MTPAP	Poly(A) RNA polymerase, mitochondrial
FLMEMGFRM	D	D	9	2	0.9924	2	0	3M(15.9949), 5M(15.9949), 9M(15.9949)		sp|Q9BUE0|MED18_HUMAN	Q9BUE0	MED18_HUMAN	MED18	Mediator of RNA polymerase II transcription subunit 18
FLMENGSITSI	D	R	11	2	0.9982	3	0	3M(15.9949)		sp|Q9NR50|EI2BG_HUMAN	Q9NR50	EI2BG_HUMAN	EIF2B3	Translation initiation factor eIF-2B subunit gamma
FLMGPVKQL	I	K	9	2	0.9983	2	0	3M(15.9949)		sp|O95562|SFT2B_HUMAN	O95562	SFT2B_HUMAN	SFT2D2	Vesicle transport protein SFT2B	SFT2D1	sp|Q8WV19|SFT2A_HUMAN
FLMIHLQRV	A	A	9	3	0.9939	3	0	3M(15.9949)		sp|Q9H0H5|RGAP1_HUMAN	Q9H0H5	RGAP1_HUMAN	RACGAP1	Rac GTPase-activating protein 1
FLMKLQSLL	V	A	9	2	0.9876	1	0	3M(15.9949)		sp|Q9Y6G9|DC1L1_HUMAN	Q9Y6G9	DC1L1_HUMAN	DYNC1LI1	Cytoplasmic dynein 1 light intermediate chain 1
FLMKNSDLYGA	E	K	11	2	0.9994	3	0	3M(15.9949)		sp|Q8NEM2|SHCBP_HUMAN	Q8NEM2	SHCBP_HUMAN	SHCBP1	SHC SH2 domain-binding protein 1
FLMKQQSLL	V	A	9	2	0.9887	1	0	3M(15.9949)		sp|O43237|DC1L2_HUMAN	O43237	DC1L2_HUMAN	DYNC1LI2	Cytoplasmic dynein 1 light intermediate chain 2
FLMNDCLLV	G	A	9	2	0.987	4	0	3M(15.9949), 6C(57.0215), 6C(61.9826)		sp|Q8IYI6|EXOC8_HUMAN	Q8IYI6	EXOC8_HUMAN	EXOC8	Exocyst complex component 8
FLMNEVIKL	H	Q	9	2	0.9991	2	0	3M(15.9949)		sp|Q9BXL7|CAR11_HUMAN	Q9BXL7	CAR11_HUMAN	CARD11	Caspase recruitment domain-containing protein 11
FLMQYPGRSL	Y	V	10	2	0.9963	2	0	3M(15.9949)		sp|Q9GZR7|DDX24_HUMAN	Q9GZR7	DDX24_HUMAN	DDX24	ATP-dependent RNA helicase DDX24
FLMRHLVHM	E	A	9	3	0.9768	2	0	3M(15.9949), 9M(15.9949)		sp|Q7Z6I6|RHG30_HUMAN	Q7Z6I6	RHG30_HUMAN	ARHGAP30	Rho GTPase-activating protein 30
FLMSLVNQV	R	P	9	2	0.9902	2	0	3M(15.9949)		sp|O00303|EIF3F_HUMAN	O00303	EIF3F_HUMAN	EIF3F	Eukaryotic translation initiation factor 3 subunit F
FLNDEVWNL	A	S	9	1, 2	0.9994	3	0			sp|O95825|QORL1_HUMAN	O95825	QORL1_HUMAN	CRYZL1	Quinone oxidoreductase-like protein 1
FLNDITEQYL	F	E	10	2	0.9992	1	0			sp|Q8N1A6|CD033_HUMAN	Q8N1A6	CD033_HUMAN	C4orf33	UPF0462 protein C4orf33
FLNDTTKPVGL	K	L	11	2	0.9992	1	0			sp|Q9P287|BCCIP_HUMAN	Q9P287	BCCIP_HUMAN	BCCIP	BRCA2 and CDKN1A-interacting protein
FLNEDLEVKI	L	G	10	2	0.9996	1	0			sp|P53350|PLK1_HUMAN	P53350	PLK1_HUMAN	PLK1	Serine/threonine-protein kinase PLK1
FLNEDLNQL	S	I	9	1, 2	0.9988	3	0			sp|Q8WTT2|NOC3L_HUMAN	Q8WTT2	NOC3L_HUMAN	NOC3L	Nucleolar complex protein 3 homolog
FLNEDLNQLI	S	K	10	2	0.9958	1	0			sp|Q8WTT2|NOC3L_HUMAN	Q8WTT2	NOC3L_HUMAN	NOC3L	Nucleolar complex protein 3 homolog
FLNEEVKSL	S	K	9	2	0.9999	2	0			sp|Q99996|AKAP9_HUMAN	Q99996	AKAP9_HUMAN	AKAP9	A-kinase anchor protein 9
FLNEHLQEA	K	C	9	2	0.9907	1	0			sp|Q8N3C0|ASCC3_HUMAN	Q8N3C0	ASCC3_HUMAN	ASCC3	Activating signal cointegrator 1 complex subunit 3
FLNEHPGGEEV	R	L	11	2	0.9994	1	0			sp|O43169|CYB5B_HUMAN	O43169	CYB5B_HUMAN	CYB5B	Cytochrome b5 type B
FLNENLPESI	A	F	10	2	0.9972	2	0			sp|Q15393|SF3B3_HUMAN	Q15393	SF3B3_HUMAN	SF3B3	Splicing factor 3B subunit 3
FLNGEVIRL	P	D	9	2	0.9957	4	0			sp|Q99714|HCD2_HUMAN	Q99714	HCD2_HUMAN	HSD17B10	3-hydroxyacyl-CoA dehydrogenase type-2
FLNGIIDRI	N	F	9	2	0.9952	1	0			sp|Q13395|TARB1_HUMAN	Q13395	TARB1_HUMAN	TARBP1	Probable methyltransferase TARBP1
FLNGVCTNI	D	I	9	1, 2	0.9942	3	0	6C(57.0215)		sp|Q9UG63|ABCF2_HUMAN	Q9UG63	ABCF2_HUMAN	ABCF2	ATP-binding cassette sub-family F member 2
FLNHCLEHL	R	V	9	3	0.9991	1	0	5C(61.9826)		sp|P31785|IL2RG_HUMAN	P31785	IL2RG_HUMAN	IL2RG	Cytokine receptor common subunit gamma
FLNKEITSV	K	G	9	2	0.9994	1	0			sp|Q9UI10|EI2BD_HUMAN	Q9UI10	EI2BD_HUMAN	EIF2B4	Translation initiation factor eIF-2B subunit delta
FLNKMKIMV	H	I	9	2, 3	0.9937	6	0	5M(15.9949), 8M(15.9949)		sp|P50991|TCPD_HUMAN	P50991	TCPD_HUMAN	CCT4	T-complex protein 1 subunit delta
FLNKTTHQL	E	L	9	2, 3	0.9998	3	0			sp|Q7Z392|TPC11_HUMAN	Q7Z392	TPC11_HUMAN	TRAPPC11	Trafficking protein particle complex subunit 11
FLNLTSEKV	K	S	9	2	0.9868	1	0			sp|P49961|ENTP1_HUMAN	P49961	ENTP1_HUMAN	ENTPD1	Ectonucleoside triphosphate diphosphohydrolase 1
FLNMVCVKL	Q	Q	9	2, 3	0.9999	6	0	4M(15.9949), 6C(57.0215), 6C(61.9826)		sp|Q96A65|EXOC4_HUMAN	Q96A65	EXOC4_HUMAN	EXOC4	Exocyst complex component 4
FLNNQEYVL	A	A	9	1, 2	0.9977	4	0			sp|Q01082|SPTB2_HUMAN	Q01082	SPTB2_HUMAN	SPTBN1	Spectrin beta chain, non-erythrocytic 1
FLNNQIKEL	S	F	9	2	0.9972	1	0			sp|Q96JI7|SPTCS_HUMAN	Q96JI7	SPTCS_HUMAN	SPG11	Spatacsin
FLNPAQQSL	E	Y	9	2	0.9963	1	0			sp|O95780|ZN682_HUMAN	O95780	ZN682_HUMAN	ZNF682	Zinc finger protein 682
FLNPDEVHA	R	I	9	2	0.9986	1	0			sp|Q9H4H8|FA83D_HUMAN	Q9H4H8	FA83D_HUMAN	FAM83D	Protein FAM83D
FLNPDEVHAI	R	L	10	2	0.9997	3	0			sp|Q9H4H8|FA83D_HUMAN	Q9H4H8	FA83D_HUMAN	FAM83D	Protein FAM83D
FLNQESFDL	D	A	9	2	0.9867	1	0			sp|O60906|NSMA_HUMAN	O60906	NSMA_HUMAN	SMPD2	Sphingomyelin phosphodiesterase 2
FLNVNCEHI	P	K	9	2	0.9991	2	0	6C(57.0215)		sp|P33991|MCM4_HUMAN	P33991	MCM4_HUMAN	MCM4	DNA replication licensing factor MCM4
FLNWATPNL	K	-	9	2	0.9947	1	0			sp|O43772|MCAT_HUMAN	O43772	MCAT_HUMAN	SLC25A20	Mitochondrial carnitine/acylcarnitine carrier protein
FLPAGIVAV	C	L	9	1	0.9861	3	0			sp|O95905|ECD_HUMAN	O95905	ECD_HUMAN	ECD	Protein ecdysoneless homolog
FLPDANSSV	Q	L	9	1	0.9982	4	0			sp|Q96ST3|SIN3A_HUMAN	Q96ST3	SIN3A_HUMAN	SIN3A	Paired amphipathic helix protein Sin3a
FLPDPSALQNL	E	A	11	1, 2	0.9984	3	0			sp|Q9NXR7|BABA2_HUMAN	Q9NXR7	BABA2_HUMAN	BABAM2	BRISC and BRCA1-A complex member 2
FLPDVSCWDI	S	D	10	2	0.9744	1	0	7C(61.9826)		sp|P09884|DPOLA_HUMAN	P09884	DPOLA_HUMAN	POLA1	DNA polymerase alpha catalytic subunit
FLPEAFDFI	A	A	9	1	0.9915	1	0			sp|Q86X76|NIT1_HUMAN	Q86X76	NIT1_HUMAN	NIT1	Deaminated glutathione amidase
FLPEKLFKGV	S	S	10	3	0.9897	1	0			sp|Q9UPN3|MACF1_HUMAN	Q9UPN3	MACF1_HUMAN	MACF1	Microtubule-actin cross-linking factor 1, isoforms 1/2/3/5
FLPEMSEKCEV	T	L	11	2	0.9999	1	0	5M(15.9949), 9C(57.0215)		sp|O95299|NDUAA_HUMAN	O95299	NDUAA_HUMAN	NDUFA10	NADH dehydrogenase [ubiquinone] 1 alpha subcomplex subunit 10, mitochondrial
FLPEPMGTA	V	N	9	2	0.9816	3	0	6M(15.9949)		sp|P35613|BASI_HUMAN	P35613	BASI_HUMAN	BSG	Basigin
FLPETRIMTSV	T	T	11	2	0.9977	5	0	8M(15.9949)		sp|O95905|ECD_HUMAN	O95905	ECD_HUMAN	ECD	Protein ecdysoneless homolog
FLPEVIYKM	S	R	9	2	0.9977	2	0	9M(15.9949)		sp|Q9NZC3|GDE1_HUMAN	Q9NZC3	GDE1_HUMAN	GDE1	Glycerophosphodiester phosphodiesterase 1
FLPITPHYV	Y	T	9	2	0.9983	1	0			sp|P27708|PYR1_HUMAN	P27708	PYR1_HUMAN	CAD	CAD protein
FLPPPFPPP	G	G	9	2	0.996	2	0			sp|Q01844|EWS_HUMAN	Q01844	EWS_HUMAN	EWSR1	RNA-binding protein EWS
FLPPSFPIV	V	A	9	2	0.9771	1	0			sp|Q9HAU8|RNPL1_HUMAN	Q9HAU8	RNPL1_HUMAN	RNPEPL1	Aminopeptidase RNPEPL1
FLPQPVPLSV	G	K	10	2	0.9947	1	0			sp|Q86T82|UBP37_HUMAN	Q86T82	UBP37_HUMAN	USP37	Ubiquitin carboxyl-terminal hydrolase 37
FLPRKFPSL	S	R	9	2, 3	0.9959	2	0			sp|Q14137|BOP1_HUMAN	Q14137	BOP1_HUMAN	BOP1	Ribosome biogenesis protein BOP1
FLPVKLIFV	C	A	9	2	0.9782	1	0			sp|Q9H6F2|TM38A_HUMAN	Q9H6F2	TM38A_HUMAN	TMEM38A	Trimeric intracellular cation channel type A
FLQDLKELKV	E	L	10	2, 3	0.9981	2	0			sp|O43427|FIBP_HUMAN	O43427	FIBP_HUMAN	FIBP	Acidic fibroblast growth factor intracellular-binding protein
FLQDTIEEMAL	K	K	11	2	0.9993	2	0	9M(15.9949)		sp|O95202|LETM1_HUMAN	O95202	LETM1_HUMAN	LETM1	Mitochondrial proton/calcium exchanger protein
FLQEAQVPFL	S	S	10	2	0.9943	2	0			sp|P00748|FA12_HUMAN	P00748	FA12_HUMAN	F12	Coagulation factor XII
FLQEEPGQLL	E	P	10	2	0.9938	4	0			sp|Q9BQ83|SLX1_HUMAN	Q9BQ83	SLX1_HUMAN	SLX1A	Structure-specific endonuclease subunit SLX1
FLQEGDLISA	G	E	10	1, 2	0.9889	3	0			sp|Q13868|EXOS2_HUMAN	Q13868	EXOS2_HUMAN	EXOSC2	Exosome complex component RRP4
FLQEHNTTL	A	Q	9	2	0.9997	3	0			sp|Q9P219|DAPLE_HUMAN	Q9P219	DAPLE_HUMAN	CCDC88C	Protein Daple
FLQEKGLLTI	Q	P	10	2	0.9941	1	0			sp|Q92538|GBF1_HUMAN	Q92538	GBF1_HUMAN	GBF1	Golgi-specific brefeldin A-resistance guanine nucleotide exchange factor 1
FLQEKGPSV	R	D	9	2	0.9958	1	0			sp|Q16851|UGPA_HUMAN	Q16851	UGPA_HUMAN	UGP2	UTP--glucose-1-phosphate uridylyltransferase
FLQEKPAQQL	Q	R	10	2	0.9988	1	0			sp|Q9Y4A5|TRRAP_HUMAN	Q9Y4A5	TRRAP_HUMAN	TRRAP	Transformation/transcription domain-associated protein
FLQEKSPAV	V	A	9	2	0.9992	3	0			sp|Q14157|UBP2L_HUMAN	Q14157	UBP2L_HUMAN	UBAP2L	Ubiquitin-associated protein 2-like
FLQEKSPAVA	V	T	10	2	0.9997	1	0			sp|Q14157|UBP2L_HUMAN	Q14157	UBP2L_HUMAN	UBAP2L	Ubiquitin-associated protein 2-like
FLQELNEKM	A	Q	9	2	0.9988	1	0	9M(15.9949)		sp|P09913|IFIT2_HUMAN	P09913	IFIT2_HUMAN	IFIT2	Interferon-induced protein with tetratricopeptide repeats 2
FLQELQLEHA	Q	R	10	2	0.9999	1	0			sp|O75746|CMC1_HUMAN	O75746	CMC1_HUMAN	SLC25A12	Calcium-binding mitochondrial carrier protein Aralar1
FLQENPSCL	R	L	9	2	0.9939	1	0	8C(61.9826)		sp|Q2LD37|K1109_HUMAN	Q2LD37	K1109_HUMAN	KIAA1109	Transmembrane protein KIAA1109
FLQENTHVRL	A	R	10	2, 3	0.9997	4	0			sp|Q9UH17|ABC3B_HUMAN	Q9UH17	ABC3B_HUMAN	APOBEC3B	DNA dC->dU-editing enzyme APOBEC-3B	APOBEC3A	sp|P31941|ABC3A_HUMAN
FLQEWEVYA	R	T	9	1, 2	0.999	3	0			sp|Q9NRP4|SDHF3_HUMAN	Q9NRP4	SDHF3_HUMAN	SDHAF3	Succinate dehydrogenase assembly factor 3, mitochondrial
FLQEYVANL	I	L	9	2	0.9961	2	0			sp|O14980|XPO1_HUMAN	O14980	XPO1_HUMAN	XPO1	Exportin-1
FLQLAVDKV	E	E	9	2	0.9942	2	0			sp|Q96T76|MMS19_HUMAN	Q96T76	MMS19_HUMAN	MMS19	MMS19 nucleotide excision repair protein homolog
FLQLDVKRV	E	T	9	2, 3	0.991	2	0			sp|Q8IXQ5|KLHL7_HUMAN	Q8IXQ5	KLHL7_HUMAN	KLHL7	Kelch-like protein 7
FLQPDLDSL	M	V	9	1	0.9993	1	0			sp|Q9BQG0|MBB1A_HUMAN	Q9BQG0	MBB1A_HUMAN	MYBBP1A	Myb-binding protein 1A
FLQPELVKL	S	Q	9	2	0.9999	4	0			sp|Q14997|PSME4_HUMAN	Q14997	PSME4_HUMAN	PSME4	Proteasome activator complex subunit 4
FLQPGGYHV	E	L	9	2	0.9966	2	0			sp|Q14534|ERG1_HUMAN	Q14534	ERG1_HUMAN	SQLE	Squalene monooxygenase
FLQPGGYHVL	E	K	10	2	0.9976	1	0			sp|Q14534|ERG1_HUMAN	Q14534	ERG1_HUMAN	SQLE	Squalene monooxygenase
FLQPGRLVKV	P	K	10	2	0.9993	1	0			sp|P42285|MTREX_HUMAN	P42285	MTREX_HUMAN	MTREX	Exosome RNA helicase MTR4
FLQPHLDAV	E	M	9	2	0.9933	2	0			sp|Q96JG6|VPS50_HUMAN	Q96JG6	VPS50_HUMAN	VPS50	Syndetin
FLQPNKCFL	E	E	9	2	0.9963	1	0	7C(57.0215)		sp|P29728|OAS2_HUMAN	P29728	OAS2_HUMAN	OAS2	2'-5'-oligoadenylate synthase 2
FLQRFIDPL	R	A	9	2	0.9989	1	0			sp|P33991|MCM4_HUMAN	P33991	MCM4_HUMAN	MCM4	DNA replication licensing factor MCM4
FLQRHGPLSV	I	H	10	2, 3	0.9996	2	0			sp|Q8TEZ7|PAQR8_HUMAN	Q8TEZ7	PAQR8_HUMAN	PAQR8	Membrane progestin receptor beta
FLQRKLASL	E	K	9	2	0.9992	1	0			sp|Q9P253|VPS18_HUMAN	Q9P253	VPS18_HUMAN	VPS18	Vacuolar protein sorting-associated protein 18 homolog
FLQSLTHRL	H	V	9	3	0.9711	1	0			sp|Q969M1|TM40L_HUMAN	Q969M1	TM40L_HUMAN	TOMM40L	Mitochondrial import receptor subunit TOM40B
FLQTKIATL	N	D	9	2	0.992	1	0			sp|Q9BYD6|RM01_HUMAN	Q9BYD6	RM01_HUMAN	MRPL1	39S ribosomal protein L1, mitochondrial
FLRDMPDPLL	E	T	10	2	0.9995	2	0	5M(15.9949)		sp|O43182|RHG06_HUMAN	O43182	RHG06_HUMAN	ARHGAP6	Rho GTPase-activating protein 6
FLRDNLEWL	Q	A	9	2	0.9982	2	0			sp|Q99460|PSMD1_HUMAN	Q99460	PSMD1_HUMAN	PSMD1	26S proteasome non-ATPase regulatory subunit 1
FLRERLFEA	Q	S	9	3	0.9968	1	0			sp|P30876|RPB2_HUMAN	P30876	RPB2_HUMAN	POLR2B	DNA-directed RNA polymerase II subunit RPB2
FLREYFERL	A	E	9	2, 3	0.9912	3	0			sp|P10644|KAP0_HUMAN	P10644	KAP0_HUMAN	PRKAR1A	cAMP-dependent protein kinase type I-alpha regulatory subunit
FLRNINEYL	S	A	9	2	0.9848	2	0			sp|Q96CU9|FXRD1_HUMAN	Q96CU9	FXRD1_HUMAN	FOXRED1	FAD-dependent oxidoreductase domain-containing protein 1
FLRPMLQYV	Y	C	9	2	0.9879	1	0	5M(15.9949)		sp|O00410|IPO5_HUMAN	O00410	IPO5_HUMAN	IPO5	Importin-5
FLSAMDWHL	G	Y	9	2	0.9999	4	0	5M(15.9949)		sp|Q9BV87|CNPD1_HUMAN	Q9BV87	CNPD1_HUMAN	CNPPD1	Protein CNPPD1
FLSDAEIIQLV	K	N	11	2	0.9936	1	0			sp|P04035|HMDH_HUMAN	P04035	HMDH_HUMAN	HMGCR	3-hydroxy-3-methylglutaryl-coenzyme A reductase
FLSEEGGHV	R	A	9	2	0.9906	1	0			sp|Q16877|F264_HUMAN	Q16877	F264_HUMAN	PFKFB4	6-phosphofructo-2-kinase/fructose-2,6-bisphosphatase 4
FLSEEGGHVA	R	V	10	2	0.9999	1	0			sp|Q16877|F264_HUMAN	Q16877	F264_HUMAN	PFKFB4	6-phosphofructo-2-kinase/fructose-2,6-bisphosphatase 4
FLSEEGGHVAV	R	F	11	2	0.9964	3	0			sp|Q16877|F264_HUMAN	Q16877	F264_HUMAN	PFKFB4	6-phosphofructo-2-kinase/fructose-2,6-bisphosphatase 4
FLSEHPNVTL	E	T	10	2	0.9988	2	0			sp|Q9UH17|ABC3B_HUMAN	Q9UH17	ABC3B_HUMAN	APOBEC3B	DNA dC->dU-editing enzyme APOBEC-3B
FLSEKISNL	A	T	9	2	0.9991	1	0			sp|Q70UQ0|IKIP_HUMAN	Q70UQ0	IKIP_HUMAN	IKBIP	Inhibitor of nuclear factor kappa-B kinase-interacting protein
FLSEKLERI	E	-	9	3	0.9906	1	0			sp|O60613|SEP15_HUMAN	O60613	SEP15_HUMAN	SELENOF	Selenoprotein F
FLSEKSVSM	P	E	9	2	0.9981	1	0	9M(15.9949)		sp|Q70SY1|CR3L2_HUMAN	Q70SY1	CR3L2_HUMAN	CREB3L2	Cyclic AMP-responsive element-binding protein 3-like protein 2
FLSELQAFA	Q	H	9	2	0.9867	1	0			sp|Q15306|IRF4_HUMAN	Q15306	IRF4_HUMAN	IRF4	Interferon regulatory factor 4
FLSELQYYL	L	T	9	2	0.9818	1	0			sp|Q9Y282|ERGI3_HUMAN	Q9Y282	ERGI3_HUMAN	ERGIC3	Endoplasmic reticulum-Golgi intermediate compartment protein 3
FLSELTQQL	G	A	9	1, 2	0.9941	4	0			sp|P14174|MIF_HUMAN	P14174	MIF_HUMAN	MIF	Macrophage migration inhibitory factor
FLSETCKYL	F	Y	9	2	0.9997	1	0	6C(57.0215)		sp|Q92611|EDEM1_HUMAN	Q92611	EDEM1_HUMAN	EDEM1	ER degradation-enhancing alpha-mannosidase-like protein 1
FLSETCKYLYL	F	L	11	2	0.9812	1	0	6C(57.0215)		sp|Q92611|EDEM1_HUMAN	Q92611	EDEM1_HUMAN	EDEM1	ER degradation-enhancing alpha-mannosidase-like protein 1
FLSEVFHQA	L	M	9	2	0.9969	2	0			sp|P05120|PAI2_HUMAN	P05120	PAI2_HUMAN	SERPINB2	Plasminogen activator inhibitor 2
FLSEVSENKL	V	R	10	2	0.9994	1	0			sp|Q7L1W4|LRC8D_HUMAN	Q7L1W4	LRC8D_HUMAN	LRRC8D	Volume-regulated anion channel subunit LRRC8D	LRRC8A, LRRC8B, LRRC8C	sp|Q6P9F7|LRC8B_HUMAN, sp|Q8IWT6|LRC8A_HUMAN, sp|Q8TDW0|LRC8C_HUMAN
FLSEVWNTHTL	S	S	11	2	0.9978	1	0			sp|Q6SJ93|F111B_HUMAN	Q6SJ93	F111B_HUMAN	FAM111B	Serine protease FAM111B
FLSHVVSQHQA	A	L	11	3	0.9784	1	0			sp|P25705|ATPA_HUMAN	P25705	ATPA_HUMAN	ATP5F1A	ATP synthase subunit alpha, mitochondrial
FLSHYYLHV	V	R	9	3	0.9742	1	0			sp|Q92508|PIEZ1_HUMAN	Q92508	PIEZ1_HUMAN	PIEZO1	Piezo-type mechanosensitive ion channel component 1
FLSNANPSL	L	L	9	1	0.9904	1	0			sp|P51398|RT29_HUMAN	P51398	RT29_HUMAN	DAP3	28S ribosomal protein S29, mitochondrial
FLSPDKLSL	G	L	9	2	0.9732	1	0			sp|P31689|DNJA1_HUMAN	P31689	DNJA1_HUMAN	DNAJA1	DnaJ homolog subfamily A member 1
FLSPFNMIL	G	G	9	2	0.9728	1	0	7M(15.9949)		sp|O75915|PRAF3_HUMAN	O75915	PRAF3_HUMAN	ARL6IP5	PRA1 family protein 3
FLSPQQPPLL	R	L	10	2	0.9895	1	0			sp|Q14004|CDK13_HUMAN	Q14004	CDK13_HUMAN	CDK13	Cyclin-dependent kinase 13
FLSPVDNHM	G	R	9	2	0.9999	2	0	9M(15.9949)		sp|Q9Y4A8|NF2L3_HUMAN	Q9Y4A8	NF2L3_HUMAN	NFE2L3	Nuclear factor erythroid 2-related factor 3
FLSPVGPHTL	C	G	10	2	0.9976	1	0			sp|Q5H9E4|S2553_HUMAN	Q5H9E4	S2553_HUMAN	SLC25A53	Solute carrier family 25 member 53
FLSQTGHGV	S	S	9	2	0.9968	1	0			sp|O14526|FCHO1_HUMAN	O14526	FCHO1_HUMAN	FCHO1	F-BAR domain only protein 1
FLSRSIPSL	R	Q	9	2	0.991	1	0			sp|Q9UNH5|CC14A_HUMAN	Q9UNH5	CC14A_HUMAN	CDC14A	Dual specificity protein phosphatase CDC14A
FLSSFEEKI	E	E	9	2	0.9947	1	0			sp|O43847|NRDC_HUMAN	O43847	NRDC_HUMAN	NRDC	Nardilysin
FLSTLEHHL	T	S	9	2, 3	0.9996	10	0			sp|Q969V3|NCLN_HUMAN	Q969V3	NCLN_HUMAN	NCLN	Nicalin
FLSTLHEVYL	S	Q	10	2	0.993	3	0			sp|Q9NPI6|DCP1A_HUMAN	Q9NPI6	DCP1A_HUMAN	DCP1A	mRNA-decapping enzyme 1A
FLSYCPGMGV	A	A	10	2	1	7	0	5C(57.0215), 5C(61.9826), 8M(15.9949)		sp|P05023|AT1A1_HUMAN	P05023	AT1A1_HUMAN	ATP1A1	Sodium/potassium-transporting ATPase subunit alpha-1	ATP1A2	sp|P50993|AT1A2_HUMAN
FLTAVAHRL	H	G	9	2	0.9974	1	0			sp|Q9NVN8|GNL3L_HUMAN	Q9NVN8	GNL3L_HUMAN	GNL3L	Guanine nucleotide-binding protein-like 3-like protein
FLTDREVRL	A	G	9	3	0.9825	2	0			sp|Q13464|ROCK1_HUMAN	Q13464	ROCK1_HUMAN	ROCK1	Rho-associated protein kinase 1	ROCK2	sp|O75116|ROCK2_HUMAN
FLTDSNNIKEV	M	L	11	2	0.9999	1	0			sp|Q15046|SYK_HUMAN	Q15046	SYK_HUMAN	KARS1	Lysine--tRNA ligase
FLTDTSHLL	R	S	9	2	0.9997	1	0			sp|Q8WXH0|SYNE2_HUMAN	Q8WXH0	SYNE2_HUMAN	SYNE2	Nesprin-2
FLTDVHMKEV	V	I	10	3	0.9865	1	0	7M(15.9949)		sp|Q9NWL6|ASND1_HUMAN	Q9NWL6	ASND1_HUMAN	ASNSD1	Asparagine synthetase domain-containing protein 1
FLTEINSTV	D	D	9	1	0.976	1	0			sp|Q49AG3|ZBED5_HUMAN	Q49AG3	ZBED5_HUMAN	ZBED5	Zinc finger BED domain-containing protein 5
FLTGYEVKV	K	M	9	2	0.9991	1	0			sp|Q8NI60|COQ8A_HUMAN	Q8NI60	COQ8A_HUMAN	COQ8A	Atypical kinase COQ8A, mitochondrial
FLTKKLREI	L	T	9	3	0.9843	1	0			sp|Q9NWY4|HPF1_HUMAN	Q9NWY4	HPF1_HUMAN	HPF1	Histone PARylation factor 1
FLTRIISQL	D	Q	9	2	0.9947	1	0			sp|Q9BSW2|EFC4B_HUMAN	Q9BSW2	EFC4B_HUMAN	CRACR2A	EF-hand calcium-binding domain-containing protein 4B
FLTRLLVHM	T	G	9	2	1	2	0	9M(15.9949)		sp|P46060|RAGP1_HUMAN	P46060	RAGP1_HUMAN	RANGAP1	Ran GTPase-activating protein 1
FLTRLQVHL	E	S	9	2	0.9963	1	0			sp|Q9NR09|BIRC6_HUMAN	Q9NR09	BIRC6_HUMAN	BIRC6	Baculoviral IAP repeat-containing protein 6
FLTTLKPRL	S	K	9	3	0.977	1	0			sp|Q16666|IF16_HUMAN	Q16666	IF16_HUMAN	IFI16	Gamma-interferon-inducible protein 16
FLVARIEKV	I	L	9	2	0.9959	1	0			sp|Q9BZ29|DOCK9_HUMAN	Q9BZ29	DOCK9_HUMAN	DOCK9	Dedicator of cytokinesis protein 9	DOCK11	sp|Q5JSL3|DOC11_HUMAN
FLVCLNHAL	A	S	9	2	0.98	2	0	4C(57.0215), 4C(61.9826)		sp|P46736|BRCC3_HUMAN	P46736	BRCC3_HUMAN	BRCC3	Lys-63-specific deubiquitinase BRCC36
FLVDDYTFNV	S	D	10	2	0.9809	1	0			sp|Q8WX92|NELFB_HUMAN	Q8WX92	NELFB_HUMAN	NELFB	Negative elongation factor B
FLVDECEDMQL	L	S	11	2	0.9998	2	0	6C(57.0215), 9M(15.9949)		sp|P26358|DNMT1_HUMAN	P26358	DNMT1_HUMAN	DNMT1	DNA (cytosine-5)-methyltransferase 1
FLVDEGVSPVLL	S	Q	12	2	0.9955	1	0			sp|Q5T4S7|UBR4_HUMAN	Q5T4S7	UBR4_HUMAN	UBR4	E3 ubiquitin-protein ligase UBR4
FLVDGPRVQL	T	E	10	2	0.9911	2	0			sp|Q9BR11|ZSWM1_HUMAN	Q9BR11	ZSWM1_HUMAN	ZSWIM1	Zinc finger SWIM domain-containing protein 1
FLVDGVCTV	Q	A	9	1, 2	0.9998	11	0	7C(57.0215), 7C(61.9826)		sp|Q8N0X7|SPART_HUMAN	Q8N0X7	SPART_HUMAN	SPART	Spartin
FLVDIMEHL	G	R	9	2	0.9995	1	0			sp|Q7L775|EPMIP_HUMAN	Q7L775	EPMIP_HUMAN	EPM2AIP1	EPM2A-interacting protein 1
FLVDSQFMV	V	E	9	1, 2	0.9992	4	0	8M(15.9949)		sp|Q9UHW5|GPN3_HUMAN	Q9UHW5	GPN3_HUMAN	GPN3	GPN-loop GTPase 3
FLVEAPHDWDL	R	E	11	2	0.9933	1	0			sp|Q14692|BMS1_HUMAN	Q14692	BMS1_HUMAN	BMS1	Ribosome biogenesis protein BMS1 homolog
FLVEGPSTCLV	A	S	11	2	0.9965	1	0	9C(57.0215)		sp|Q8N1F8|S11IP_HUMAN	Q8N1F8	S11IP_HUMAN	STK11IP	Serine/threonine-protein kinase 11-interacting protein
FLVEHVLTL	M	I	9	2	0.9973	1	0			sp|Q13433|S39A6_HUMAN	Q13433	S39A6_HUMAN	SLC39A6	Zinc transporter ZIP6
FLVEKQPPQV	C	L	10	2	1	1	0			sp|P42226|STAT6_HUMAN	P42226	STAT6_HUMAN	STAT6	Signal transducer and activator of transcription 6
FLVEKQSHL	I	A	9	2, 3	0.9994	2	0			sp|Q8TCP9|F200A_HUMAN	Q8TCP9	F200A_HUMAN	FAM200A	Protein FAM200A
FLVEPQEDTRL	R	W	11	2	1	2	0			sp|P51784|UBP11_HUMAN	P51784	UBP11_HUMAN	USP11	Ubiquitin carboxyl-terminal hydrolase 11
FLVETGFHHV	I	A	10	3	0.9943	2	0			sp|Q6UX73|CP089_HUMAN	Q6UX73	CP089_HUMAN	C16orf89	UPF0764 protein C16orf89		sp|Q8N976|YG039_HUMAN
FLVGERVTL	T	A	9	2	0.9874	1	0			sp|P26641|EF1G_HUMAN	P26641	EF1G_HUMAN	EEF1G	Elongation factor 1-gamma
FLVGRPPEL	D	G	9	2	0.996	1	0			sp|Q8N0W3|FCSK_HUMAN	Q8N0W3	FCSK_HUMAN	FCSK	L-fucose kinase
FLVMGVCEV	A	L	9	2	0.9967	4	0	4M(15.9949), 7C(57.0215), 7C(61.9826)		sp|Q9NVI1|FANCI_HUMAN	Q9NVI1	FANCI_HUMAN	FANCI	Fanconi anemia group I protein
FLVPIESIERA	R	S	11	2	0.9995	1	0			sp|Q14249|NUCG_HUMAN	Q14249	NUCG_HUMAN	ENDOG	Endonuclease G, mitochondrial
FLVQAKTYL	D	G	9	2	0.999	1	0			sp|Q9BV86|NTM1A_HUMAN	Q9BV86	NTM1A_HUMAN	NTMT1	N-terminal Xaa-Pro-Lys N-methyltransferase 1
FLVRDSESV	S	A	9	2	0.9981	1	0			sp|O15357|SHIP2_HUMAN	O15357	SHIP2_HUMAN	INPPL1	Phosphatidylinositol 3,4,5-trisphosphate 5-phosphatase 2
FLVTVIHTL	S	E	9	2	0.9903	2	0			sp|O60486|PLXC1_HUMAN	O60486	PLXC1_HUMAN	PLXNC1	Plexin-C1
FLVYIVPRA	I	A	9	2	0.9873	1	0			sp|Q9UHW9|S12A6_HUMAN	Q9UHW9	S12A6_HUMAN	SLC12A6	Solute carrier family 12 member 6
FLWAGGRASYGV	A	S	12	2	0.998	1	0			sp|Q00839|HNRPU_HUMAN	Q00839	HNRPU_HUMAN	HNRNPU	Heterogeneous nuclear ribonucleoprotein U
FLWDDSMAL	A	T	9	1, 2	0.9904	3	0	7M(15.9949)		sp|O95834|EMAL2_HUMAN	O95834	EMAL2_HUMAN	EML2	Echinoderm microtubule-associated protein-like 2
FLWDEGFHQL	G	V	10	2	0.998	3	0			sp|Q13724|MOGS_HUMAN	Q13724	MOGS_HUMAN	MOGS	Mannosyl-oligosaccharide glucosidase
FLWDLGSGSTRL	A	E	12	2	0.9988	1	0			sp|P25391|LAMA1_HUMAN	P25391	LAMA1_HUMAN	LAMA1	Laminin subunit alpha-1
FLWDPAKRTSV	E	F	11	3	0.9884	1	0			sp|Q12800|TFCP2_HUMAN	Q12800	TFCP2_HUMAN	TFCP2	Alpha-globin transcription factor CP2
FLWEAESHA	F	A	9	2	0.9999	1	0			sp|P08842|STS_HUMAN	P08842	STS_HUMAN	STS	Steryl-sulfatase
FLWERPTLL	E	V	9	2	0.999	2	0			sp|Q6IN84|MRM1_HUMAN	Q6IN84	MRM1_HUMAN	MRM1	rRNA methyltransferase 1, mitochondrial
FLWERPTLLV	E	L	10	2	0.9997	1	0			sp|Q6IN84|MRM1_HUMAN	Q6IN84	MRM1_HUMAN	MRM1	rRNA methyltransferase 1, mitochondrial
FLWKEPATM	H	S	9	2	1	6	0	9M(15.9949)		sp|Q9BQ70|TCF25_HUMAN	Q9BQ70	TCF25_HUMAN	TCF25	Transcription factor 25
FLWQEGHSAFA	E	T	11	2	0.9998	3	0			sp|P07814|SYEP_HUMAN	P07814	SYEP_HUMAN	EPRS1	Bifunctional glutamate/proline--tRNA ligase
FLWQHVELVL	E	S	10	2	0.9801	1	0			sp|Q8ND04|SMG8_HUMAN	Q8ND04	SMG8_HUMAN	SMG8	Nonsense-mediated mRNA decay factor SMG8
FLWRELQEA	L	P	9	2	0.9996	1	0			sp|O43292|GPAA1_HUMAN	O43292	GPAA1_HUMAN	GPAA1	Glycosylphosphatidylinositol anchor attachment 1 protein
FLWTKVRNV	I	V	9	2	0.9854	1	0			sp|Q5VZ89|DEN4C_HUMAN	Q5VZ89	DEN4C_HUMAN	DENND4C	DENN domain-containing protein 4C	DENND4A	sp|Q7Z401|MYCPP_HUMAN
FLWVGATPHL	L	R	10	2	0.9997	1	0			sp|Q5JS54|PSMG4_HUMAN	Q5JS54	PSMG4_HUMAN	PSMG4	Proteasome assembly chaperone 4
FLYAAQPELL	E	R	10	2	0.9978	1	0			sp|A2RRP1|NBAS_HUMAN	A2RRP1	NBAS_HUMAN	NBAS	NBAS subunit of NRZ tethering complex
FLYAGHIFL	D	G	9	2	0.998	2	0			sp|Q66K64|DCA15_HUMAN	Q66K64	DCA15_HUMAN	DCAF15	DDB1- and CUL4-associated factor 15
FLYCYVPKV	R	A	9	2	0.9975	1	0	4C(57.0215)		sp|Q8NCH0|CHSTE_HUMAN	Q8NCH0	CHSTE_HUMAN	CHST14	Carbohydrate sulfotransferase 14
FLYDDNQRV	K	E	9	2	0.9958	6	0			sp|P11388|TOP2A_HUMAN	P11388	TOP2A_HUMAN	TOP2A	DNA topoisomerase 2-alpha	TOP2B	sp|Q02880|TOP2B_HUMAN
FLYDHIQPVRA	D	E	11	2, 3	0.9999	3	0			sp|Q9Y4A5|TRRAP_HUMAN	Q9Y4A5	TRRAP_HUMAN	TRRAP	Transformation/transcription domain-associated protein
FLYDTHQNL	L	R	9	2	0.9994	4	0			sp|P16885|PLCG2_HUMAN	P16885	PLCG2_HUMAN	PLCG2	1-phosphatidylinositol 4,5-bisphosphate phosphodiesterase gamma-2
FLYEPVWHV	F	W	9	2	0.9907	1	0			sp|Q9Y4C5|CHST2_HUMAN	Q9Y4C5	CHST2_HUMAN	CHST2	Carbohydrate sulfotransferase 2
FLYHEGYAC	D	T	9	2	0.9994	1	0	9C(57.0215)		sp|O00571|DDX3X_HUMAN	O00571	DDX3X_HUMAN	DDX3X	ATP-dependent RNA helicase DDX3X	DDX3Y	sp|O15523|DDX3Y_HUMAN
FLYIRQLAI	A	H	9	2	0.9972	1	0			sp|Q9Y3T9|NOC2L_HUMAN	Q9Y3T9	NOC2L_HUMAN	NOC2L	Nucleolar complex protein 2 homolog
FLYKEKLVSV	A	K	10	2, 3	1	4	0			sp|Q13609|DNSL3_HUMAN	Q13609	DNSL3_HUMAN	DNASE1L3	Deoxyribonuclease gamma
FLYNEALYSL	C	P	10	2	0.9709	1	0			sp|Q8NFJ9|BBS1_HUMAN	Q8NFJ9	BBS1_HUMAN	BBS1	Bardet-Biedl syndrome 1 protein
FLYNLTLQRA	M	T	10	2	0.9946	1	0			sp|Q15393|SF3B3_HUMAN	Q15393	SF3B3_HUMAN	SF3B3	Splicing factor 3B subunit 3
FLYPAAQLQHL	Q	W	11	2	0.9991	1	0			sp|Q9NTJ4|MA2C1_HUMAN	Q9NTJ4	MA2C1_HUMAN	MAN2C1	Alpha-mannosidase 2C1
FLYPFLHTV	L	S	9	2	0.978	1	0			sp|Q92600|CNOT9_HUMAN	Q92600	CNOT9_HUMAN	CNOT9	CCR4-NOT transcription complex subunit 9
FLYPFPLAL	G	F	9	1, 2	0.9972	2	0			sp|Q5BJD5|TM41B_HUMAN	Q5BJD5	TM41B_HUMAN	TMEM41B	Transmembrane protein 41B
FLYPGKNGRL	R	G	10	2, 3	0.9914	2	0			sp|Q13889|TF2H3_HUMAN	Q13889	TF2H3_HUMAN	GTF2H3	General transcription factor IIH subunit 3
FLYQQQGRLDKL	Y	T	12	3	0.9848	1	0			sp|P04233|HG2A_HUMAN	P04233	HG2A_HUMAN	CD74	HLA class II histocompatibility antigen gamma chain
FLYQQQGRLDKLTV	Y	T	14	3	0.9973	1	0			sp|P04233|HG2A_HUMAN	P04233	HG2A_HUMAN	CD74	HLA class II histocompatibility antigen gamma chain
FLYQRLVVGA	G	K	10	2	0.9993	1	0			sp|P20645|MPRD_HUMAN	P20645	MPRD_HUMAN	M6PR	Cation-dependent mannose-6-phosphate receptor
FLYQYSTRL	Y	E	9	2	0.9952	2	0			sp|Q9BUN8|DERL1_HUMAN	Q9BUN8	DERL1_HUMAN	DERL1	Derlin-1
FLYRDLFTA	N	M	9	2	0.9734	1	0			sp|Q9C0D9|EPT1_HUMAN	Q9C0D9	EPT1_HUMAN	SELENOI	Ethanolaminephosphotransferase 1
FLYSDEVQI	K	G	9	1, 2	0.9858	5	0			sp|Q9BX70|BTBD2_HUMAN	Q9BX70	BTBD2_HUMAN	BTBD2	BTB/POZ domain-containing protein 2	BTBD1	sp|Q9H0C5|BTBD1_HUMAN
FLYSGEPTYL	I	G	10	1	0.9734	1	0			sp|O75503|CLN5_HUMAN	O75503	CLN5_HUMAN	CLN5	Ceroid-lipofuscinosis neuronal protein 5
FLYTFCHHL	A	H	9	2, 3	0.9991	2	0	6C(57.0215)		sp|Q8TEV9|SMCR8_HUMAN	Q8TEV9	SMCR8_HUMAN	SMCR8	Guanine nucleotide exchange protein SMCR8
FLYTGEGDTV	G	R	10	1	1	5	0			sp|P98170|XIAP_HUMAN	P98170	XIAP_HUMAN	XIAP	E3 ubiquitin-protein ligase XIAP
FLYVVDTCL	I	E	9	2	0.993	1	0	8C(61.9826)		sp|Q15437|SC23B_HUMAN	Q15437	SC23B_HUMAN	SEC23B	Protein transport protein Sec23B
FMADCPHTI	K	G	9	2, 3	0.9999	6	0	2M(15.9949), 5C(57.0215), 5C(61.9826)		sp|P61106|RAB14_HUMAN	P61106	RAB14_HUMAN	RAB14	Ras-related protein Rab-14
FMADDIFSV	H	N	9	1, 2	0.9974	7	0	2M(15.9949)		sp|Q9HBE5|IL21R_HUMAN	Q9HBE5	IL21R_HUMAN	IL21R	Interleukin-21 receptor
FMAEMLETA	T	S	9	2	0.9919	3	0	2M(15.9949), 5M(15.9949)		sp|P43246|MSH2_HUMAN	P43246	MSH2_HUMAN	MSH2	DNA mismatch repair protein Msh2
FMAETKGVAL	V	N	10	2	1	2	0	2M(15.9949)		sp|P04424|ARLY_HUMAN	P04424	ARLY_HUMAN	ASL	Argininosuccinate lyase
FMAPKAWTV	G	L	9	2	0.9968	2	0	2M(15.9949)		sp|O43252|PAPS1_HUMAN	O43252	PAPS1_HUMAN	PAPSS1	Bifunctional 3'-phosphoadenosine 5'-phosphosulfate synthase 1
FMAPLQEKV	Y	V	9	2	0.9979	2	0	2M(15.9949)		sp|Q96A54|PAQR1_HUMAN	Q96A54	PAQR1_HUMAN	ADIPOR1	Adiponectin receptor protein 1
FMASHLDYL	D	V	9	2	0.9736	1	0	2M(15.9949)		sp|Q13315|ATM_HUMAN	Q13315	ATM_HUMAN	ATM	Serine-protein kinase ATM
FMASQMLKV	N	S	9	2	0.9887	1	0	2M(15.9949), 6M(15.9949)		sp|Q9HCS7|SYF1_HUMAN	Q9HCS7	SYF1_HUMAN	XAB2	Pre-mRNA-splicing factor SYF1
FMATIAEGL	S	T	9	1, 2	0.9978	11	0	2M(15.9949)		sp|Q49A26|GLYR1_HUMAN	Q49A26	GLYR1_HUMAN	GLYR1	Putative oxidoreductase GLYR1
FMAVCIETA	A	K	9	2	0.9986	2	0	2M(15.9949), 5C(61.9826)		sp|Q5T4S7|UBR4_HUMAN	Q5T4S7	UBR4_HUMAN	UBR4	E3 ubiquitin-protein ligase UBR4
FMCDKIYQV	T	D	9	2	0.9999	3	0	2M(15.9949), 3C(57.0215)		sp|Q9H0H3|KLH25_HUMAN	Q9H0H3	KLH25_HUMAN	KLHL25	Kelch-like protein 25
FMCNHVSAL	L	A	9	2	0.9999	2	0	2M(15.9949), 3C(57.0215)		sp|P33527|MRP1_HUMAN	P33527	MRP1_HUMAN	ABCC1	Multidrug resistance-associated protein 1
FMDAVCMQL	E	V	9	2	0.9982	1	0	2M(15.9949), 6C(61.9826), 7M(15.9949)		sp|Q8N465|D2HDH_HUMAN	Q8N465	D2HDH_HUMAN	D2HGDH	D-2-hydroxyglutarate dehydrogenase, mitochondrial
FMDDINYINV	H	G	10	2	0.9961	1	0	2M(15.9949)		sp|Q53R41|FAKD1_HUMAN	Q53R41	FAKD1_HUMAN	FASTKD1	FAST kinase domain-containing protein 1, mitochondrial
FMDDTSRSI	E	I	9	2	0.9998	1	0	2M(15.9949)		sp|P62857|RS28_HUMAN	P62857	RS28_HUMAN	RPS28	40S ribosomal protein S28
FMDDTSRSIIR	E	N	11	3	1	2	0	2M(15.9949)		sp|P62857|RS28_HUMAN	P62857	RS28_HUMAN	RPS28	40S ribosomal protein S28
FMDERIMCL	P	H	9	2	0.9999	3	0	2M(15.9949), 7M(15.9949), 8C(57.0215), 8C(61.9826)		sp|Q96RR4|KKCC2_HUMAN	Q96RR4	KKCC2_HUMAN	CAMKK2	Calcium/calmodulin-dependent protein kinase kinase 2
FMDESTQCF	A	Q	9	2	0.999	2	0	2M(15.9949), 8C(57.0215), 8C(61.9826)		sp|Q9H410|DSN1_HUMAN	Q9H410	DSN1_HUMAN	DSN1	Kinetochore-associated protein DSN1 homolog
FMDISATDLVL	A	R	11	2	0.9989	1	0	2M(15.9949)		sp|Q7Z7G8|VP13B_HUMAN	Q7Z7G8	VP13B_HUMAN	VPS13B	Vacuolar protein sorting-associated protein 13B
FMDNTTLLI	H	E	9	2	0.9999	4	0	2M(15.9949)		sp|Q8TD19|NEK9_HUMAN	Q8TD19	NEK9_HUMAN	NEK9	Serine/threonine-protein kinase Nek9
FMDPQKMPYL	N	K	10	2	1	9	0	2M(15.9949), 7M(15.9949)		sp|Q9C0B1|FTO_HUMAN	Q9C0B1	FTO_HUMAN	FTO	Alpha-ketoglutarate-dependent dioxygenase FTO
FMEDGLEGMMF	K	-	11	2	0.9983	1	0	2M(15.9949), 9M(15.9949)		sp|P40938|RFC3_HUMAN	P40938	RFC3_HUMAN	RFC3	Replication factor C subunit 3
FMEETERSL	Q	H	9	2	0.9944	1	0	2M(15.9949)		sp|Q99832|TCPH_HUMAN	Q99832	TCPH_HUMAN	CCT7	T-complex protein 1 subunit eta
FMESDASLKQV	S	K	11	2	1	1	0	2M(15.9949)		sp|Q75V66|ANO5_HUMAN	Q75V66	ANO5_HUMAN	ANO5	Anoctamin-5
FMFDEKLVTV	K	W	10	2	0.9999	5	0	2M(15.9949)		sp|O00743|PPP6_HUMAN	O00743	PPP6_HUMAN	PPP6C	Serine/threonine-protein phosphatase 6 catalytic subunit
FMFDFDGDEIFHV	E	D	13	2	1	4	0	2M(15.9949)		sp|P01903|DRA_HUMAN	P01903	DRA_HUMAN	HLA-DRA	HLA class II histocompatibility antigen, DR alpha chain
FMFEGHDTTA	T	S	10	2	0.9979	1	0	2M(15.9949)		sp|P78329|CP4F2_HUMAN	P78329	CP4F2_HUMAN	CYP4F2	Cytochrome P450 4F2	CYP4A11, CYP4A22, CYP4F11, CYP4F3, CYP4V2	sp|Q02928|CP4AB_HUMAN, sp|Q08477|CP4F3_HUMAN, sp|Q5TCH4|CP4AM_HUMAN, sp|Q6ZWL3|CP4V2_HUMAN, sp|Q9HBI6|CP4FB_HUMAN
FMFGQKLNV	N	C	9	2	0.9953	2	0	2M(15.9949)		sp|P14866|HNRPL_HUMAN	P14866	HNRPL_HUMAN	HNRNPL	Heterogeneous nuclear ribonucleoprotein L
FMFQEALKL	E	K	9	2	0.9995	3	0	2M(15.9949)		sp|P43362|MAGA9_HUMAN	P43362	MAGA9_HUMAN	MAGEA9	Melanoma-associated antigen 9
FMGDSCPYL	M	A	9	1	0.9815	1	0	2M(15.9949), 6C(57.0215)		sp|O15519|CFLAR_HUMAN	O15519	CFLAR_HUMAN	CFLAR	CASP8 and FADD-like apoptosis regulator
FMIDASVHPTL	C	D	11	2	0.9998	4	0	2M(15.9949)		sp|P86790|CCZ1B_HUMAN	P86790	CCZ1B_HUMAN	CCZ1B	Vacuolar fusion protein CCZ1 homolog B	CCZ1	sp|P86791|CCZ1_HUMAN
FMIKFPWKL	T	T	9	3	0.998	1	0	2M(15.9949)		sp|Q96JI7|SPTCS_HUMAN	Q96JI7	SPTCS_HUMAN	SPG11	Spatacsin
FMIKHSQKL	A	F	9	3	0.9951	2	0	2M(15.9949)		sp|Q14CB8|RHG19_HUMAN	Q14CB8	RHG19_HUMAN	ARHGAP19	Rho GTPase-activating protein 19
FMKPGKVVLV	K	L	10	2	0.9964	2	0	2M(15.9949)		sp|P61353|RL27_HUMAN	P61353	RL27_HUMAN	RPL27	60S ribosomal protein L27
FMLDGNNNL	V	E	9	2	0.9999	2	0	2M(15.9949)		sp|Q8NG27|PJA1_HUMAN	Q8NG27	PJA1_HUMAN	PJA1	E3 ubiquitin-protein ligase Praja-1	PJA2	sp|O43164|PJA2_HUMAN
FMLETVDSVKL	L	A	11	2	0.9996	3	0	2M(15.9949)		sp|O94903|PLPHP_HUMAN	O94903	PLPHP_HUMAN	PLPBP	Pyridoxal phosphate homeostasis protein
FMLGRCYLV	R	T	9	2	0.9909	1	0	2M(15.9949), 6C(57.0215)		sp|Q12769|NU160_HUMAN	Q12769	NU160_HUMAN	NUP160	Nuclear pore complex protein Nup160
FMLKDMLYL	S	A	9	2	0.9785	1	0	2M(15.9949), 6M(15.9949)		sp|Q53EQ6|TIGD5_HUMAN	Q53EQ6	TIGD5_HUMAN	TIGD5	Tigger transposable element-derived protein 5
FMLLTQARL	A	F	9	2	0.9956	1	0	2M(15.9949)		sp|Q9BX70|BTBD2_HUMAN	Q9BX70	BTBD2_HUMAN	BTBD2	BTB/POZ domain-containing protein 2	BTBD1	sp|Q9H0C5|BTBD1_HUMAN
FMLPDPQNI	G	S	9	1, 2	0.9999	13	0	2M(15.9949)		sp|Q8WW01|SEN15_HUMAN	Q8WW01	SEN15_HUMAN	TSEN15	tRNA-splicing endonuclease subunit Sen15
FMLPDPQNISL	G	R	11	2	0.9997	8	0	2M(15.9949)		sp|Q8WW01|SEN15_HUMAN	Q8WW01	SEN15_HUMAN	TSEN15	tRNA-splicing endonuclease subunit Sen15
FMLSDDEIYSL	A	R	11	2	0.9998	1	0	2M(15.9949)		sp|P50748|KNTC1_HUMAN	P50748	KNTC1_HUMAN	KNTC1	Kinetochore-associated protein 1
FMLTQPHSV	N	S	9	2	0.9993	8	0	2M(15.9949)		sp|P01721|LV657_HUMAN	P01721	LV657_HUMAN	IGLV6-57	Immunoglobulin lambda variable 6-57
FMMDKTNIL	G	N	9	2	0.9912	1	0	2M(15.9949), 3M(15.9949)		sp|A6NHR9|SMHD1_HUMAN	A6NHR9	SMHD1_HUMAN	SMCHD1	Structural maintenance of chromosomes flexible hinge domain-containing protein 1
FMMPRIVNV	L	T	9	2	0.9995	9	0	2M(15.9949), 3M(15.9949)		sp|Q8IWI9|MGAP_HUMAN	Q8IWI9	MGAP_HUMAN	MGA	MAX gene-associated protein
FMNCIVQAL	C	T	9	2	0.9951	1	0	2M(15.9949), 4C(57.0215)		sp|Q9UPT9|UBP22_HUMAN	Q9UPT9	UBP22_HUMAN	USP22	Ubiquitin carboxyl-terminal hydrolase 22	USP27X, USP51	sp|A6NNY8|UBP27_HUMAN, sp|Q70EK9|UBP51_HUMAN
FMNDAIEKA	T	R	9	2	0.9997	3	0	2M(15.9949)		sp|O43395|PRPF3_HUMAN	O43395	PRPF3_HUMAN	PRPF3	U4/U6 small nuclear ribonucleoprotein Prp3
FMNPHLISV	E	R	9	2	0.999	3	0	2M(15.9949)		sp|Q9UG01|IF172_HUMAN	Q9UG01	IF172_HUMAN	IFT172	Intraflagellar transport protein 172 homolog
FMQDASDVMQL	K	L	11	2	0.9924	1	0	2M(15.9949), 9M(15.9949)		sp|O00410|IPO5_HUMAN	O00410	IPO5_HUMAN	IPO5	Importin-5
FMQDPMEIFV	K	D	10	2	1	8	0	2M(15.9949), 6M(15.9949)		sp|Q13838|DX39B_HUMAN	Q13838	DX39B_HUMAN	DDX39B	Spliceosome RNA helicase DDX39B
FMQDPMEVFV	K	D	10	2	1	10	0	2M(15.9949), 6M(15.9949)		sp|O00148|DX39A_HUMAN	O00148	DX39A_HUMAN	DDX39A	ATP-dependent RNA helicase DDX39A
FMQEVGYGFCA	D	S	11	2	0.9998	1	0	10C(61.9826), 2M(15.9949)		sp|A5YKK6|CNOT1_HUMAN	A5YKK6	CNOT1_HUMAN	CNOT1	CCR4-NOT transcription complex subunit 1
FMQSILHTM	D	E	9	2	0.9991	1	0	2M(15.9949), 9M(15.9949)		sp|Q7Z333|SETX_HUMAN	Q7Z333	SETX_HUMAN	SETX	Probable helicase senataxin
FMSEYLIEL	D	S	9	1, 2	0.9919	3	0	2M(15.9949)		sp|Q8NHU6|TDRD7_HUMAN	Q8NHU6	TDRD7_HUMAN	TDRD7	Tudor domain-containing protein 7
FMSSHIKSV	Q	H	9	2, 3	0.9997	2	0	2M(15.9949)		sp|Q86T24|KAISO_HUMAN	Q86T24	KAISO_HUMAN	ZBTB33	Transcriptional regulator Kaiso
FMVDKAIYL	E	S	9	2	0.9959	1	0			sp|Q8TC92|ENOX1_HUMAN	Q8TC92	ENOX1_HUMAN	ENOX1	Ecto-NOX disulfide-thiol exchanger 1
FMVDRLESL	D	G	9	2	0.9998	2	0	2M(15.9949)		sp|Q9NZD8|SPG21_HUMAN	Q9NZD8	SPG21_HUMAN	SPG21	Maspardin
FMVDRVVDL	S	A	9	2	0.9994	1	0	2M(15.9949)		sp|O43502|RA51C_HUMAN	O43502	RA51C_HUMAN	RAD51C	DNA repair protein RAD51 homolog 3
FMVEKGPTL	S	G	9	2	1	5	0	2M(15.9949)		sp|Q8N2K1|UB2J2_HUMAN	Q8N2K1	UB2J2_HUMAN	UBE2J2	Ubiquitin-conjugating enzyme E2 J2
FMVGESPQV	I	S	9	2	0.9844	1	0	2M(15.9949)		sp|Q8NG08|HELB_HUMAN	Q8NG08	HELB_HUMAN	HELB	DNA helicase B
FMYEAPPGA	N	K	9	2	0.9711	1	0	2M(15.9949)		sp|Q86X95|CIR1_HUMAN	Q86X95	CIR1_HUMAN	CIR1	Corepressor interacting with RBPJ 1
FMYNFQLVTL	C	Y	10	2	0.999	1	0	2M(15.9949)		sp|O95573|ACSL3_HUMAN	O95573	ACSL3_HUMAN	ACSL3	Fatty acid CoA ligase Acsl3
FNEKSKEL	W	T	8	2	0.9989	2	0			contam_sp|P13645|K1C10_HUMAN	contam_sp|P13645|K1C10_HUMAN Keratin, type I cytoskeletal 10 OS=Homo sapiens GN=KRT10 PE=1 SV=6	contam_sp|P13645|K1C10_HUMAN Keratin, type I cytoskeletal 10 OS=Homo sapiens GN=KRT10 PE=1 SV=6		Keratin,
FPGKVHSL	L	S	8	2	0.999	3	0			sp|Q9NNW5|WDR6_HUMAN	Q9NNW5	WDR6_HUMAN	WDR6	WD repeat-containing protein 6
FPLRGKILNV	V	R	10	2	0.9987	1	0			sp|P11388|TOP2A_HUMAN	P11388	TOP2A_HUMAN	TOP2A	DNA topoisomerase 2-alpha	TOP2B	sp|Q02880|TOP2B_HUMAN
FQAGSGIYHV	L	K	10	2	0.9987	2	0			sp|Q6V1X1|DPP8_HUMAN	Q6V1X1	DPP8_HUMAN	DPP8	Dipeptidyl peptidase 8
FQATIVKAV	L	K	9	2	0.9951	2	0			sp|Q9H5I5|PIEZ2_HUMAN	Q9H5I5	PIEZ2_HUMAN	PIEZO2	Piezo-type mechanosensitive ion channel component 2
FQDANVCLFV	A	F	10	2	0.9936	1	0	7C(61.9826)		sp|P49916|DNLI3_HUMAN	P49916	DNLI3_HUMAN	LIG3	DNA ligase 3
FQDDNNLYL	A	V	9	2	0.9963	1	0			sp|Q5VT25|MRCKA_HUMAN	Q5VT25	MRCKA_HUMAN	CDC42BPA	Serine/threonine-protein kinase MRCK alpha
FQDEINWRL	L	K	9	2	0.9998	1	0			sp|P51784|UBP11_HUMAN	P51784	UBP11_HUMAN	USP11	Ubiquitin carboxyl-terminal hydrolase 11
FQDENHLYL	A	V	9	2	1	1	0			sp|Q9Y5S2|MRCKB_HUMAN	Q9Y5S2	MRCKB_HUMAN	CDC42BPB	Serine/threonine-protein kinase MRCK beta
FQDEVGALLL	E	S	10	2	0.996	1	0			sp|Q9BX63|FANCJ_HUMAN	Q9BX63	FANCJ_HUMAN	BRIP1	Fanconi anemia group J protein
FQDKQVSRV	T	Q	9	3	0.9843	1	0			sp|Q96CG3|TIFA_HUMAN	Q96CG3	TIFA_HUMAN	TIFA	TRAF-interacting protein with FHA domain-containing protein A
FQDPVPLTV	A	P	9	1, 2	0.9995	5	0			sp|O15164|TIF1A_HUMAN	O15164	TIF1A_HUMAN	TRIM24	Transcription intermediary factor 1-alpha
FQGKTPL	L	R	7	2	0.9903	1	0			sp|Q9ULW0|TPX2_HUMAN	Q9ULW0	TPX2_HUMAN	TPX2	Targeting protein for Xklp2
FQHEENLLQQV	N	A	11	2	0.9998	2	0			sp|Q14669|TRIPC_HUMAN	Q14669	TRIPC_HUMAN	TRIP12	E3 ubiquitin-protein ligase TRIP12
FQHGKVEII	V	A	9	2	0.9989	1	0			sp|P11142|HSP7C_HUMAN	P11142	HSP7C_HUMAN	HSPA8	Heat shock cognate 71 kDa protein	HSPA1A, HSPA1B, HSPA1L, HSPA2	sp|P0DMV8|HS71A_HUMAN, sp|P0DMV9|HS71B_HUMAN, sp|P34931|HS71L_HUMAN, sp|P54652|HSP72_HUMAN
FQHTGIYSV	G	M	9	2	0.9994	1	0			sp|Q9Y5S1|TRPV2_HUMAN	Q9Y5S1	TRPV2_HUMAN	TRPV2	Transient receptor potential cation channel subfamily V member 2
FQIDDTYSV	E	P	9	1, 2	0.9959	2	0			sp|O00178|GTPB1_HUMAN	O00178	GTPB1_HUMAN	GTPBP1	GTP-binding protein 1
FQIDRSWKA	S	Q	9	2, 3	0.9944	2	0			sp|Q96JI7|SPTCS_HUMAN	Q96JI7	SPTCS_HUMAN	SPG11	Spatacsin
FQIGPVAGV	I	M	9	1, 2	0.9967	6	0			sp|Q14246|AGRE1_HUMAN	Q14246	AGRE1_HUMAN	ADGRE1	Adhesion G protein-coupled receptor E1
FQIRNLPSL	A	K	9	2	0.9994	1	0			sp|Q8N999|CL029_HUMAN	Q8N999	CL029_HUMAN	C12orf29	Uncharacterized protein C12orf29
FQISLHFTV	S	C	9	2	0.9771	1	0			sp|P32249|GP183_HUMAN	P32249	GP183_HUMAN	GPR183	G-protein coupled receptor 183
FQLDITVKM	Q	G	9	2	0.9819	1	0	9M(15.9949)		sp|P56556|NDUA6_HUMAN	P56556	NDUA6_HUMAN	NDUFA6	NADH dehydrogenase [ubiquinone] 1 alpha subcomplex subunit 6
FQLGSKLVYV	E	H	10	2	0.9999	1	0			sp|O43683|BUB1_HUMAN	O43683	BUB1_HUMAN	BUB1	Mitotic checkpoint serine/threonine-protein kinase BUB1
FQQPKPLSV	T	E	9	2	0.9813	1	0			sp|O15031|PLXB2_HUMAN	O15031	PLXB2_HUMAN	PLXNB2	Plexin-B2
FQSDTNAML	L	G	9	1, 2	0.9998	5	0	8M(15.9949)		sp|O95619|YETS4_HUMAN	O95619	YETS4_HUMAN	YEATS4	YEATS domain-containing protein 4
FQSHVEDLYV	L	E	10	2	0.9937	2	0			sp|P78347|GTF2I_HUMAN	P78347	GTF2I_HUMAN	GTF2I	General transcription factor II-I
FQTDFRVYL	G	H	9	2	0.9998	1	0			sp|Q8IWA5|CTL2_HUMAN	Q8IWA5	CTL2_HUMAN	SLC44A2	Choline transporter-like protein 2
FQTDLIYNL	L	L	9	2	0.9812	1	0			sp|Q9UIQ6|LCAP_HUMAN	Q9UIQ6	LCAP_HUMAN	LNPEP	Leucyl-cystinyl aminopeptidase
FQTEVGKQL	Q	I	9	2	0.9924	2	0			sp|P05107|ITB2_HUMAN	P05107	ITB2_HUMAN	ITGB2	Integrin beta-2
FQWDSDNIYL	D	I	10	2	0.9997	2	0			sp|Q6PHR2|ULK3_HUMAN	Q6PHR2	ULK3_HUMAN	ULK3	Serine/threonine-protein kinase ULK3
FQYASTDMDKV	L	L	11	2	1	1	0	8M(15.9949)		sp|Q06413|MEF2C_HUMAN	Q06413	MEF2C_HUMAN	MEF2C	Myocyte-specific enhancer factor 2C	MEF2A, MEF2D	sp|Q02078|MEF2A_HUMAN, sp|Q14814|MEF2D_HUMAN
FQYVHEHYL	A	E	9	2, 3	0.9973	2	0			sp|Q9NS00|C1GLT_HUMAN	Q9NS00	C1GLT_HUMAN	C1GALT1	Glycoprotein-N-acetylgalactosamine 3-beta-galactosyltransferase 1
FSFEGPEKV	Q	H	9	2	0.9983	1	0			sp|Q6DN90|IQEC1_HUMAN	Q6DN90	IQEC1_HUMAN	IQSEC1	IQ motif and SEC7 domain-containing protein 1
FSLALGWTNML	V	Y	11	3	0.9728	1	0			sp|Q8NER1|TRPV1_HUMAN	Q8NER1	TRPV1_HUMAN	TRPV1	Transient receptor potential cation channel subfamily V member 1
FSPVGSVL	C	R	8	1	0.9924	1	0			sp|Q9UFH2|DYH17_HUMAN	Q9UFH2	DYH17_HUMAN	DNAH17	Dynein axonemal heavy chain 17
FSSPHLVQV	F	R	9	2	0.9949	1	0			sp|Q05932|FOLC_HUMAN	Q05932	FOLC_HUMAN	FPGS	Folylpolyglutamate synthase, mitochondrial
FSYAFPKAV	G	S	9	2	0.9957	1	0			sp|O15427|MOT4_HUMAN	O15427	MOT4_HUMAN	SLC16A3	Monocarboxylate transporter 4	SLC16A7	sp|O60669|MOT2_HUMAN
FTAEFLEKV	E	L	9	2	0.9992	2	0			sp|Q8NEM2|SHCBP_HUMAN	Q8NEM2	SHCBP_HUMAN	SHCBP1	SHC SH2 domain-binding protein 1
FTASAGIQVVGDDLTVTNPK	K	R	20	2	1	1	0			sp|P06733|ENOA_HUMAN	P06733	ENOA_HUMAN	ENO1	Alpha-enolase
FTCAFTKAV	D	A	9	2	0.9923	1	0	3C(57.0215)		sp|Q96AY2|EME1_HUMAN	Q96AY2	EME1_HUMAN	EME1	Crossover junction endonuclease EME1
FTCDEGHGIFV	Y	R	11	2	0.9998	1	0	3C(57.0215)		sp|Q14203|DCTN1_HUMAN	Q14203	DCTN1_HUMAN	DCTN1	Dynactin subunit 1
FTDPCNYQL	D	I	9	2	0.9952	2	0	5C(61.9826)		sp|Q12769|NU160_HUMAN	Q12769	NU160_HUMAN	NUP160	Nuclear pore complex protein Nup160
FTFEGKLEAA	D	A	10	2	1	1	0			sp|P55786|PSA_HUMAN	P55786	PSA_HUMAN	NPEPPS	Puromycin-sensitive aminopeptidase	NPEPPSL1	sp|A6NEC2|PSAL_HUMAN
FTFNIKDIHSV	V	L	11	3	0.9999	1	0			sp|Q6DN14|MCTP1_HUMAN	Q6DN14	MCTP1_HUMAN	MCTP1	Multiple C2 and transmembrane domain-containing protein 1
FTFSGICRV	G	T	9	2, 3	0.999	4	0	7C(57.0215), 7C(61.9826)		sp|Q5SY16|NOL9_HUMAN	Q5SY16	NOL9_HUMAN	NOL9	Polynucleotide 5'-hydroxyl-kinase NOL9
FTGVKEV	L	D	7	1	0.9812	1	0			sp|Q9Y5X3|SNX5_HUMAN	Q9Y5X3	SNX5_HUMAN	SNX5	Sorting nexin-5
FTIDNGKLHNV	G	S	11	3	0.9982	1	0			sp|Q9UFH2|DYH17_HUMAN	Q9UFH2	DYH17_HUMAN	DNAH17	Dynein axonemal heavy chain 17
FTIETEGKTFQL	E	T	12	2	0.9985	1	0			sp|P41250|GARS_HUMAN	P41250	GARS_HUMAN	GARS1	Glycine--tRNA ligase
FTLAKPPSV	H	V	9	2	0.9928	1	0			sp|Q8N3V7|SYNPO_HUMAN	Q8N3V7	SYNPO_HUMAN	SYNPO	Synaptopodin
FTSSEPAKV	G	C	9	2	0.9768	1	0			sp|O15297|PPM1D_HUMAN	O15297	PPM1D_HUMAN	PPM1D	Protein phosphatase 1D
FTVDKDITL	A	T	9	2	0.9892	1	0			sp|P33176|KINH_HUMAN	P33176	KINH_HUMAN	KIF5B	Kinesin-1 heavy chain
FTVEPQHIPCV	F	L	11	2	0.9994	1	0	10C(57.0215)		sp|O43592|XPOT_HUMAN	O43592	XPOT_HUMAN	XPOT	Exportin-T
FTVPRVVAV	F	S	9	2	0.9997	2	0			sp|Q9Y4A5|TRRAP_HUMAN	Q9Y4A5	TRRAP_HUMAN	TRRAP	Transformation/transcription domain-associated protein
FVADEGICYL	E	P	10	2	0.9992	6	0	8C(57.0215), 8C(61.9826)		sp|Q92890|UFD1_HUMAN	Q92890	UFD1_HUMAN	UFD1	Ubiquitin recognition factor in ER-associated degradation protein 1
FVADGIFKA	K	E	9	2	0.9935	2	0			sp|P23396|RS3_HUMAN	P23396	RS3_HUMAN	RPS3	40S ribosomal protein S3
FVAEAKPPTV	S	T	10	2	0.9813	1	0			sp|Q5H8A4|PIGG_HUMAN	Q5H8A4	PIGG_HUMAN	PIGG	GPI ethanolamine phosphate transferase 2
FVALICEASGGGAFLVLPLGK	K	T	21	2, 3	1	2	0	6C(57.0215)		sp|P31146|COR1A_HUMAN	P31146	COR1A_HUMAN	CORO1A	Coronin-1A
FVAPPTAAV	N	P	9	1	0.9989	3	0			sp|Q10567|AP1B1_HUMAN	Q10567	AP1B1_HUMAN	AP1B1	AP-1 complex subunit beta-1
FVAPQPVVV	T	A	9	1	0.9999	1	0			sp|P51610|HCFC1_HUMAN	P51610	HCFC1_HUMAN	HCFC1	Host cell factor 1
FVARMIPKV	N	E	9	2	0.9944	3	0	5M(15.9949)		sp|Q9UI30|TR112_HUMAN	Q9UI30	TR112_HUMAN	TRMT112	Multifunctional methyltransferase subunit TRM112-like protein
FVCDIRPEI	A	H	9	2	0.9998	3	0	3C(57.0215)		sp|O75348|VATG1_HUMAN	O75348	VATG1_HUMAN	ATP6V1G1	V-type proton ATPase subunit G 1
FVDDYTVRV	E	I	9	2	0.9977	4	0			sp|O00487|PSDE_HUMAN	O00487	PSDE_HUMAN	PSMD14	26S proteasome non-ATPase regulatory subunit 14
FVDELRITL	S	R	9	2	0.997	1	0			sp|Q9Y5W7|SNX14_HUMAN	Q9Y5W7	SNX14_HUMAN	SNX14	Sorting nexin-14
FVDERPEEV	E	K	9	2	0.979	1	0			sp|Q9BRD0|BUD13_HUMAN	Q9BRD0	BUD13_HUMAN	BUD13	BUD13 homolog
FVDGLTFKV	R	N	9	2	0.996	2	0			sp|Q9HCE1|MOV10_HUMAN	Q9HCE1	MOV10_HUMAN	MOV10	Helicase MOV-10
FVDPAQITM	D	K	9	2	0.9956	2	0	9M(15.9949)		sp|P23921|RIR1_HUMAN	P23921	RIR1_HUMAN	RRM1	Ribonucleoside-diphosphate reductase large subunit
FVDPNGKISL	D	Q	10	2	0.9963	2	0			sp|Q92538|GBF1_HUMAN	Q92538	GBF1_HUMAN	GBF1	Golgi-specific brefeldin A-resistance guanine nucleotide exchange factor 1
FVDRGFYSV	D	E	9	2	0.9938	1	0			sp|P60510|PP4C_HUMAN	P60510	PP4C_HUMAN	PPP4C	Serine/threonine-protein phosphatase 4 catalytic subunit
FVDYQTTMV	S	R	9	2	0.9994	3	0	8M(15.9949)		sp|Q9Y490|TLN1_HUMAN	Q9Y490	TLN1_HUMAN	TLN1	Talin-1
FVEEEEHFL	F	Q	9	2	0.9949	1	0			sp|Q5TA31|RN187_HUMAN	Q5TA31	RN187_HUMAN	RNF187	E3 ubiquitin-protein ligase RNF187
FVFDRPLPV	R	S	9	2	0.9905	1	0			sp|P25786|PSA1_HUMAN	P25786	PSA1_HUMAN	PSMA1	Proteasome subunit alpha type-1
FVFDRPLPVS	R	R	10	2	0.9976	1	0			sp|P25786|PSA1_HUMAN	P25786	PSA1_HUMAN	PSMA1	Proteasome subunit alpha type-1
FVFGDENGTVSL	V	V	12	2	0.9994	1	0			sp|Q9BQA1|MEP50_HUMAN	Q9BQA1	MEP50_HUMAN	WDR77	Methylosome protein 50
FVFPGELLL	A	R	9	1	0.9912	2	0			sp|Q15758|AAAT_HUMAN	Q15758	AAAT_HUMAN	SLC1A5	Neutral amino acid transporter B(0)
FVHDLVLYL	D	Y	9	2	0.9821	3	0			sp|Q00610|CLH1_HUMAN	Q00610	CLH1_HUMAN	CLTC	Clathrin heavy chain 1	CLTCL1	sp|P53675|CLH2_HUMAN
FVIAELVNV	V	L	9	2	0.9735	1	0			sp|Q6ZYL4|TF2H5_HUMAN	Q6ZYL4	TF2H5_HUMAN	GTF2H5	General transcription factor IIH subunit 5
FVIDEAHCV	R	S	9	2, 3	0.9993	3	0	8C(57.0215), 8C(61.9826)		sp|P54132|BLM_HUMAN	P54132	BLM_HUMAN	BLM	Bloom syndrome protein
FVIDLQTRL	S	S	9	2	0.9975	2	0			sp|Q14498|RBM39_HUMAN	Q14498	RBM39_HUMAN	RBM39	RNA-binding protein 39
FVIGHLKGA	H	P	9	2	0.9921	1	0			sp|O60427|FADS1_HUMAN	O60427	FADS1_HUMAN	FADS1	Acyl-CoA (8-3)-desaturase	FADS2	sp|O95864|FADS2_HUMAN
FVIRNIVEA	K	A	9	2	0.9991	3	0			sp|P62854|RS26_HUMAN	P62854	RS26_HUMAN	RPS26	40S ribosomal protein S26	RPS26P11	sp|Q5JNZ5|RS26L_HUMAN
FVLPELPSV	N	P	9	1, 2	0.9984	8	0			sp|P53990|IST1_HUMAN	P53990	IST1_HUMAN	IST1	IST1 homolog
FVLPHTDHL	L	V	9	3	0.9992	1	0			sp|Q7Z392|TPC11_HUMAN	Q7Z392	TPC11_HUMAN	TRAPPC11	Trafficking protein particle complex subunit 11
FVLPLLGLHEA	L	A	11	2	0.9997	1	0			sp|P57088|TMM33_HUMAN	P57088	TMM33_HUMAN	TMEM33	Transmembrane protein 33
FVLPVATQI	Q	Q	9	1, 2	0.9971	2	0			sp|Q99622|C10_HUMAN	Q99622	C10_HUMAN	C12orf57	Protein C10
FVLQHICYI	L	M	9	2	1	1	0	7C(57.0215)		sp|Q8WYA6|CTBL1_HUMAN	Q8WYA6	CTBL1_HUMAN	CTNNBL1	Beta-catenin-like protein 1
FVMEGEPPKL	V	K	10	2	1	9	0	3M(15.9949)		sp|Q17RS7|GEN_HUMAN	Q17RS7	GEN_HUMAN	GEN1	Flap endonuclease GEN homolog 1
FVMETFVHL	A	C	9	2	1	7	0	3M(15.9949)		sp|Q9BVK8|TM147_HUMAN	Q9BVK8	TM147_HUMAN	TMEM147	Transmembrane protein 147
FVMKTLMTI	R	C	9	2	0.9994	1	0	3M(15.9949), 7M(15.9949)		sp|Q9UGI6|KCNN3_HUMAN	Q9UGI6	KCNN3_HUMAN	KCNN3	Small conductance calcium-activated potassium channel protein 3	KCNN1, KCNN2	sp|Q92952|KCNN1_HUMAN, sp|Q9H2S1|KCNN2_HUMAN
FVNDIFERI	S	A	9	2	0.999	2	0			sp|O60814|H2B1K_HUMAN	O60814	H2B1K_HUMAN	H2BC12	Histone H2B type 1-K	H2BC11, H2BC12L, H2BC13, H2BC14, H2BC15, H2BC17, H2BC18, H2BC21, H2BC3, H2BC4, H2BC5, H2BC9, H2BU1	sp|P06899|H2B1J_HUMAN, sp|P23527|H2B1O_HUMAN, sp|P33778|H2B1B_HUMAN, sp|P57053|H2BFS_HUMAN, sp|P58876|H2B1D_HUMAN, sp|P62807|H2B1C_HUMAN, sp|Q16778|H2B2E_HUMAN, sp|Q5QNW6|H2B2F_HUMAN, sp|Q8N257|H2B3B_HUMAN, sp|Q93079|H2B1H_HUMAN, sp|Q99877|H2B1N_HUMAN, sp|Q99879|H2B1M_HUMAN, sp|Q99880|H2B1L_HUMAN
FVPDTPVGV	G	A	9	1, 2	0.9998	4	0			sp|Q6DN90|IQEC1_HUMAN	Q6DN90	IQEC1_HUMAN	IQSEC1	IQ motif and SEC7 domain-containing protein 1
FVPEIFHRI	A	K	9	2, 3	0.9977	2	0			sp|Q13472|TOP3A_HUMAN	Q13472	TOP3A_HUMAN	TOP3A	DNA topoisomerase 3-alpha
FVQEVVQSQQV	R	A	11	2	0.9999	1	0			sp|Q92888|ARHG1_HUMAN	Q92888	ARHG1_HUMAN	ARHGEF1	Rho guanine nucleotide exchange factor 1
FVQPFGPQYEV	I	V	11	2	1	1	0			sp|Q8TEP8|CE192_HUMAN	Q8TEP8	CE192_HUMAN	CEP192	Centrosomal protein of 192 kDa
FVRENVPRV	S	L	9	2, 3	0.9999	3	0			sp|P35610|SOAT1_HUMAN	P35610	SOAT1_HUMAN	SOAT1	Sterol O-acyltransferase 1
FVSPPPPTA	S	S	9	1, 2	0.9994	5	0			sp|Q7Z5L9|I2BP2_HUMAN	Q7Z5L9	I2BP2_HUMAN	IRF2BP2	Interferon regulatory factor 2-binding protein 2
FVWEASHYL	E	V	9	2	0.998	1	0			sp|O00411|RPOM_HUMAN	O00411	RPOM_HUMAN	POLRMT	DNA-directed RNA polymerase, mitochondrial
FVWSGTAEA	C	R	9	1	0.9994	3	0			sp|Q9UPT9|UBP22_HUMAN	Q9UPT9	UBP22_HUMAN	USP22	Ubiquitin carboxyl-terminal hydrolase 22
FVYDPLVDWTA	A	G	11	2	0.9976	3	0			sp|Q96Q15|SMG1_HUMAN	Q96Q15	SMG1_HUMAN	SMG1	Serine/threonine-protein kinase SMG1
FVYENPISL	I	L	9	1	0.9811	1	0			sp|Q6NTF9|RHBD2_HUMAN	Q6NTF9	RHBD2_HUMAN	RHBDD2	Rhomboid domain-containing protein 2
FVYGGPQVQL	L	V	10	2	0.9908	1	0			sp|Q86TI2|DPP9_HUMAN	Q86TI2	DPP9_HUMAN	DPP9	Dipeptidyl peptidase 9
FVYNLPHTV	A	L	9	2	0.9881	1	0			sp|Q9BY78|RNF26_HUMAN	Q9BY78	RNF26_HUMAN	RNF26	E3 ubiquitin-protein ligase RNF26
FVYPLDFART	C	R	10	2	0.9983	1	0			sp|P05141|ADT2_HUMAN	P05141	ADT2_HUMAN	SLC25A5	ADP/ATP translocase 2	SLC25A4, SLC25A6	sp|P12235|ADT1_HUMAN, sp|P12236|ADT3_HUMAN
FYPEDVSEELIQDITQR	K	L	17	3	0.9998	1	0			sp|P26038|MOES_HUMAN	P26038	MOES_HUMAN	MSN	Moesin
GAAKDLPGV	F	R	9	2	0.9916	1	0			sp|Q9ULR0|ISY1_HUMAN	Q9ULR0	ISY1_HUMAN	ISY1	Pre-mRNA-splicing factor ISY1 homolog
GAASRIPGV	I	T	9	2	0.9983	1	0			sp|Q9Y2Z2|MTO1_HUMAN	Q9Y2Z2	MTO1_HUMAN	MTO1	Protein MTO1 homolog, mitochondrial
GAFGFQLKEV	L	P	10	2	0.9997	1	0			sp|O95861|BPNT1_HUMAN	O95861	BPNT1_HUMAN	BPNT1	3'(2'),5'-bisphosphate nucleotidase 1
GAGGGFGSRSLVNLGGSKSISIS	F	V	23	3	1	1	0			contam_sp|P04264|K2C1_HUMAN	contam_sp|P04264|K2C1_HUMAN Keratin, type II cytoskeletal 1 OS=Homo sapiens GN=KRT1 PE=1 SV=6	contam_sp|P04264|K2C1_HUMAN Keratin, type II cytoskeletal 1 OS=Homo sapiens GN=KRT1 PE=1 SV=6		Keratin,
GEEEDGDEDEEAESATGK	D	R	18	2	0.9892	1	0			sp|P06454|PTMA_HUMAN	P06454	PTMA_HUMAN	PTMA	Prothymosin alpha
GEFHVRL	L	Q	7	2	0.9728	1	0			sp|Q9NU22|MDN1_HUMAN	Q9NU22	MDN1_HUMAN	MDN1	Midasin
GFGQHELSSGQ	S	S	11	2	0.9818	1	0			sp|Q5D862|FILA2_HUMAN	Q5D862	FILA2_HUMAN	FLG2	Filaggrin-2
GGDGGLLSGNEKVTMQ	F	N	16	2	1	2	0	15M(15.9949)		contam_sp|P13645|K1C10_HUMAN	contam_sp|P13645|K1C10_HUMAN Keratin, type I cytoskeletal 10 OS=Homo sapiens GN=KRT10 PE=1 SV=6	contam_sp|P13645|K1C10_HUMAN Keratin, type I cytoskeletal 10 OS=Homo sapiens GN=KRT10 PE=1 SV=6		Keratin,
GGFGGGSFRGSYGSS	L	S	15	2	1	3	0			contam_sp|P13645|K1C10_HUMAN	contam_sp|P13645|K1C10_HUMAN Keratin, type I cytoskeletal 10 OS=Homo sapiens GN=KRT10 PE=1 SV=6	contam_sp|P13645|K1C10_HUMAN Keratin, type I cytoskeletal 10 OS=Homo sapiens GN=KRT10 PE=1 SV=6		Keratin,
GGFGGRGGGFGGGS	A	S	14	2	1	1	0			contam_sp|P35908|K22E_HUMAN	contam_sp|P35908|K22E_HUMAN Keratin, type II cytoskeletal 2 epidermal OS=Homo sapiens GN=KRT2 PE=1 SV=2	contam_sp|P35908|K22E_HUMAN Keratin, type II cytoskeletal 2 epidermal OS=Homo sapiens GN=KRT2 PE=1 SV=2		Keratin,
GGGFGGDGGLLSGNEKVTMQ	F	N	20	2	1	2	0	19M(15.9949)		contam_sp|P13645|K1C10_HUMAN	contam_sp|P13645|K1C10_HUMAN Keratin, type I cytoskeletal 10 OS=Homo sapiens GN=KRT10 PE=1 SV=6	contam_sp|P13645|K1C10_HUMAN Keratin, type I cytoskeletal 10 OS=Homo sapiens GN=KRT10 PE=1 SV=6		Keratin,
GGGGGGGFGRVS	S	L	12	2	0.998	1	0			sp|P13647|K2C5_HUMAN	P13647	K2C5_HUMAN	KRT5	Keratin, type II cytoskeletal 5
GGGGGGGLGSGGSIR	S	S	15	2	1	2	0			contam_sp|P35527|K1C9_HUMAN	contam_sp|P35527|K1C9_HUMAN Keratin, type I cytoskeletal 9 OS=Homo sapiens GN=KRT9 PE=1 SV=3	contam_sp|P35527|K1C9_HUMAN Keratin, type I cytoskeletal 9 OS=Homo sapiens GN=KRT9 PE=1 SV=3		Keratin,
GGGGGGGLGSGGSIRSS	S	Y	17	2	1	2	0			contam_sp|P35527|K1C9_HUMAN	contam_sp|P35527|K1C9_HUMAN Keratin, type I cytoskeletal 9 OS=Homo sapiens GN=KRT9 PE=1 SV=3	contam_sp|P35527|K1C9_HUMAN Keratin, type I cytoskeletal 9 OS=Homo sapiens GN=KRT9 PE=1 SV=3		Keratin,
GGGGGGGLGSGGSIRSSY	S	S	18	2	1	3	0			contam_sp|P35527|K1C9_HUMAN	contam_sp|P35527|K1C9_HUMAN Keratin, type I cytoskeletal 9 OS=Homo sapiens GN=KRT9 PE=1 SV=3	contam_sp|P35527|K1C9_HUMAN Keratin, type I cytoskeletal 9 OS=Homo sapiens GN=KRT9 PE=1 SV=3		Keratin,
GGGGGGLGSGGSIR	G	S	14	2	1	1	0			contam_sp|P35527|K1C9_HUMAN	contam_sp|P35527|K1C9_HUMAN Keratin, type I cytoskeletal 9 OS=Homo sapiens GN=KRT9 PE=1 SV=3	contam_sp|P35527|K1C9_HUMAN Keratin, type I cytoskeletal 9 OS=Homo sapiens GN=KRT9 PE=1 SV=3		Keratin,
GGGGGGLGSGGSIRSS	G	Y	16	2	1	1	0			contam_sp|P35527|K1C9_HUMAN	contam_sp|P35527|K1C9_HUMAN Keratin, type I cytoskeletal 9 OS=Homo sapiens GN=KRT9 PE=1 SV=3	contam_sp|P35527|K1C9_HUMAN Keratin, type I cytoskeletal 9 OS=Homo sapiens GN=KRT9 PE=1 SV=3		Keratin,
GGGGGLGSGGSIR	G	S	13	2	0.9999	1	0			contam_sp|P35527|K1C9_HUMAN	contam_sp|P35527|K1C9_HUMAN Keratin, type I cytoskeletal 9 OS=Homo sapiens GN=KRT9 PE=1 SV=3	contam_sp|P35527|K1C9_HUMAN Keratin, type I cytoskeletal 9 OS=Homo sapiens GN=KRT9 PE=1 SV=3		Keratin,
GGGGGLGSGGSIRSS	G	Y	15	2	0.9982	1	0			contam_sp|P35527|K1C9_HUMAN	contam_sp|P35527|K1C9_HUMAN Keratin, type I cytoskeletal 9 OS=Homo sapiens GN=KRT9 PE=1 SV=3	contam_sp|P35527|K1C9_HUMAN Keratin, type I cytoskeletal 9 OS=Homo sapiens GN=KRT9 PE=1 SV=3		Keratin,
GGGGGSFGAGGGFGSR	C	S	16	2	1	1	0			contam_sp|P04264|K2C1_HUMAN	contam_sp|P04264|K2C1_HUMAN Keratin, type II cytoskeletal 1 OS=Homo sapiens GN=KRT1 PE=1 SV=6	contam_sp|P04264|K2C1_HUMAN Keratin, type II cytoskeletal 1 OS=Homo sapiens GN=KRT1 PE=1 SV=6		Keratin,
GGGGSGGGYGGGSGSRGGSGGSY	Y	G	23	2	1	1	0			contam_sp|P35527|K1C9_HUMAN	contam_sp|P35527|K1C9_HUMAN Keratin, type I cytoskeletal 9 OS=Homo sapiens GN=KRT9 PE=1 SV=3	contam_sp|P35527|K1C9_HUMAN Keratin, type I cytoskeletal 9 OS=Homo sapiens GN=KRT9 PE=1 SV=3		Keratin,
GGGLGSGGSIRSS	G	Y	13	2	0.9835	1	0			contam_sp|P35527|K1C9_HUMAN	contam_sp|P35527|K1C9_HUMAN Keratin, type I cytoskeletal 9 OS=Homo sapiens GN=KRT9 PE=1 SV=3	contam_sp|P35527|K1C9_HUMAN Keratin, type I cytoskeletal 9 OS=Homo sapiens GN=KRT9 PE=1 SV=3		Keratin,
GGGSRGGGGGGYGSGGSSY	S	G	19	2	1	1	0			contam_sp|P04264|K2C1_HUMAN	contam_sp|P04264|K2C1_HUMAN Keratin, type II cytoskeletal 1 OS=Homo sapiens GN=KRT1 PE=1 SV=6	contam_sp|P04264|K2C1_HUMAN Keratin, type II cytoskeletal 1 OS=Homo sapiens GN=KRT1 PE=1 SV=6		Keratin,
GGGYGSGGGSGGRY	S	G	14	2	0.9935	1	0			contam_sp|P35908|K22E_HUMAN	contam_sp|P35908|K22E_HUMAN Keratin, type II cytoskeletal 2 epidermal OS=Homo sapiens GN=KRT2 PE=1 SV=2	contam_sp|P35908|K22E_HUMAN Keratin, type II cytoskeletal 2 epidermal OS=Homo sapiens GN=KRT2 PE=1 SV=2		Keratin,
GGKAFLEHL	L	Q	9	2	0.9782	1	0			sp|Q8TAP6|CEP76_HUMAN	Q8TAP6	CEP76_HUMAN	CEP76	Centrosomal protein of 76 kDa
GGPGGFGPGGYPGGIH	L	E	16	2	1	3	0			contam_sp|P35908|K22E_HUMAN	contam_sp|P35908|K22E_HUMAN Keratin, type II cytoskeletal 2 epidermal OS=Homo sapiens GN=KRT2 PE=1 SV=2	contam_sp|P35908|K22E_HUMAN Keratin, type II cytoskeletal 2 epidermal OS=Homo sapiens GN=KRT2 PE=1 SV=2		Keratin,
GGPGGFGPGGYPGGIHE	L	V	17	2	1	1	0			contam_sp|P35908|K22E_HUMAN	contam_sp|P35908|K22E_HUMAN Keratin, type II cytoskeletal 2 epidermal OS=Homo sapiens GN=KRT2 PE=1 SV=2	contam_sp|P35908|K22E_HUMAN Keratin, type II cytoskeletal 2 epidermal OS=Homo sapiens GN=KRT2 PE=1 SV=2		Keratin,
GGPGGFGPGGYPGGIHEV	L	S	18	2	1	5	0			contam_sp|P35908|K22E_HUMAN	contam_sp|P35908|K22E_HUMAN Keratin, type II cytoskeletal 2 epidermal OS=Homo sapiens GN=KRT2 PE=1 SV=2	contam_sp|P35908|K22E_HUMAN Keratin, type II cytoskeletal 2 epidermal OS=Homo sapiens GN=KRT2 PE=1 SV=2		Keratin,
GGPGGFGPGGYPGGIHEVS	L	V	19	2	1	2	0			contam_sp|P35908|K22E_HUMAN	contam_sp|P35908|K22E_HUMAN Keratin, type II cytoskeletal 2 epidermal OS=Homo sapiens GN=KRT2 PE=1 SV=2	contam_sp|P35908|K22E_HUMAN Keratin, type II cytoskeletal 2 epidermal OS=Homo sapiens GN=KRT2 PE=1 SV=2		Keratin,
GGPGGFGPGGYPGGIHEVSVN	L	Q	21	2	1	1	0			contam_sp|P35908|K22E_HUMAN	contam_sp|P35908|K22E_HUMAN Keratin, type II cytoskeletal 2 epidermal OS=Homo sapiens GN=KRT2 PE=1 SV=2	contam_sp|P35908|K22E_HUMAN Keratin, type II cytoskeletal 2 epidermal OS=Homo sapiens GN=KRT2 PE=1 SV=2		Keratin,
GGPGGVGGL	F	G	9	1	0.9894	1	0			contam_sp|P35908|K22E_HUMAN	contam_sp|P35908|K22E_HUMAN Keratin, type II cytoskeletal 2 epidermal OS=Homo sapiens GN=KRT2 PE=1 SV=2	contam_sp|P35908|K22E_HUMAN Keratin, type II cytoskeletal 2 epidermal OS=Homo sapiens GN=KRT2 PE=1 SV=2		Keratin,
GHQQLYWSHPR	M	K	11	3	0.9998	2	0			sp|P62273|RS29_HUMAN	P62273	RS29_HUMAN	RPS29	40S ribosomal protein S29
GHQQLYWSHPRKFGQGS	M	R	17	3, 4	1	4	0			sp|P62273|RS29_HUMAN	P62273	RS29_HUMAN	RPS29	40S ribosomal protein S29
GHYTEGAELVDSVLDVVR	K	K	18	3	1	10	0			sp|P07437|TBB5_HUMAN	P07437	TBB5_HUMAN	TUBB	Tubulin beta chain	TUBB2A, TUBB2B, TUBB3, TUBB4B	sp|P68371|TBB4B_HUMAN, sp|Q13509|TBB3_HUMAN, sp|Q13885|TBB2A_HUMAN, sp|Q9BVA1|TBB2B_HUMAN
GHYTEGAELVDSVLDVVRK	K	E	19	3	1	4	0			sp|P07437|TBB5_HUMAN	P07437	TBB5_HUMAN	TUBB	Tubulin beta chain	TUBB2A, TUBB2B, TUBB3, TUBB4B	sp|P68371|TBB4B_HUMAN, sp|Q13509|TBB3_HUMAN, sp|Q13885|TBB2A_HUMAN, sp|Q9BVA1|TBB2B_HUMAN
GIAHPSALSSV	A	Y	11	2	0.9953	1	0			sp|Q92508|PIEZ1_HUMAN	Q92508	PIEZ1_HUMAN	PIEZO1	Piezo-type mechanosensitive ion channel component 1
GICGVAPKV	C	E	9	2	0.9998	2	0	3C(57.0215)		sp|Q12766|HMGX3_HUMAN	Q12766	HMGX3_HUMAN	HMGXB3	HMG domain-containing protein 3
GIFGGHIRSV	T	V	10	2	0.9907	2	0			sp|Q14694|UBP10_HUMAN	Q14694	UBP10_HUMAN	USP10	Ubiquitin carboxyl-terminal hydrolase 10
GIIDCVVRI	K	P	9	2	0.9982	1	0	5C(57.0215)		sp|P05141|ADT2_HUMAN	P05141	ADT2_HUMAN	SLC25A5	ADP/ATP translocase 2	SLC25A4	sp|P12235|ADT1_HUMAN
GIIDGVIQMV	F	A	10	1, 2	0.9967	4	0	9M(15.9949)		sp|Q8NHB1|OR2V1_HUMAN	Q8NHB1	OR2V1_HUMAN	OR2V1	Olfactory receptor 2V1
GILGIQPPSV	S	S	10	1, 2	0.9983	9	0			sp|Q9UPN6|SCAF8_HUMAN	Q9UPN6	SCAF8_HUMAN	SCAF8	SR-related and CTD-associated factor 8
GILNPSQPGQSSSSSQ	R	T	16	2	0.9862	2	0			sp|Q15517|CDSN_HUMAN	Q15517	CDSN_HUMAN	CDSN	Corneodesmosin
GILNPSQPGQSSSSSQT	R	S	17	2	1	2	0			sp|Q15517|CDSN_HUMAN	Q15517	CDSN_HUMAN	CDSN	Corneodesmosin
GILPMVPEV	A	A	9	1, 2	0.9771	5	0	5M(15.9949)		sp|O95793|STAU1_HUMAN	O95793	STAU1_HUMAN	STAU1	Double-stranded RNA-binding protein Staufen homolog 1
GILSHINTV	H	F	9	2	0.9882	1	0			sp|Q02153|GCYB1_HUMAN	Q02153	GCYB1_HUMAN	GUCY1B1	Guanylate cyclase soluble subunit beta-1
GILTKELLHSV	D	H	11	2, 3	1	7	0			sp|Q9Y217|MTMR6_HUMAN	Q9Y217	MTMR6_HUMAN	MTMR6	Myotubularin-related protein 6
GIMKKAYEL	T	S	9	2, 3	0.9999	13	0	3M(15.9949)		sp|P11831|SRF_HUMAN	P11831	SRF_HUMAN	SRF	Serum response factor
GIVEGLMTTV	F	H	10	1, 2	0.9919	3	0	7M(15.9949)		sp|P04406|G3P_HUMAN	P04406	G3P_HUMAN	GAPDH	Glyceraldehyde-3-phosphate dehydrogenase	GAPDHS	sp|O14556|G3PT_HUMAN
GIVTRVSEV	R	K	9	2	0.9841	1	0			sp|P33993|MCM7_HUMAN	P33993	MCM7_HUMAN	MCM7	DNA replication licensing factor MCM7
GIWGFIKGV	G	A	9	2	0.9923	1	0			sp|Q96M27|PRRC1_HUMAN	Q96M27	PRRC1_HUMAN	PRRC1	Protein PRRC1
GKEKTHINIVVIGHVDSGK	M	S	19	4	0.976	1	0	N-term(42.0106)		sp|P68104|EF1A1_HUMAN	P68104	EF1A1_HUMAN	EEF1A1	Elongation factor 1-alpha 1	EEF1A1P5, EEF1A2	sp|Q05639|EF1A2_HUMAN, sp|Q5VTE0|EF1A3_HUMAN
GLAAIKFEGA	K	I	10	2	0.9804	1	0			sp|P22102|PUR2_HUMAN	P22102	PUR2_HUMAN	GART	Trifunctional purine biosynthetic protein adenosine-3
GLAALAVHL	L	G	9	2	0.9731	1	0			sp|O15360|FANCA_HUMAN	O15360	FANCA_HUMAN	FANCA	Fanconi anemia group A protein
GLAARMSQV	A	P	9	2	0.9956	2	0	6M(15.9949)		sp|Q9UQ35|SRRM2_HUMAN	Q9UQ35	SRRM2_HUMAN	SRRM2	Serine/arginine repetitive matrix protein 2
GLAAVFDTV	G	A	9	1	0.984	2	0			sp|Q9BRB3|PIGQ_HUMAN	Q9BRB3	PIGQ_HUMAN	PIGQ	Phosphatidylinositol N-acetylglucosaminyltransferase subunit Q
GLADASLLKKV	Q	G	11	2, 3	0.9996	6	0			sp|Q9UBB4|ATX10_HUMAN	Q9UBB4	ATX10_HUMAN	ATXN10	Ataxin-10
GLADKVYFL	Q	P	9	1, 2	0.9966	5	0			sp|P27708|PYR1_HUMAN	P27708	PYR1_HUMAN	CAD	CAD protein
GLADLERAQAM	L	I	11	2	0.9964	1	0	11M(15.9949)		sp|Q15751|HERC1_HUMAN	Q15751	HERC1_HUMAN	HERC1	Probable E3 ubiquitin-protein ligase HERC1
GLADNTVIAKV	Q	N	11	2	0.9999	6	0			sp|P26639|SYTC_HUMAN	P26639	SYTC_HUMAN	TARS1	Threonine--tRNA ligase 1, cytoplasmic
GLADPSALTQA	I	V	11	1, 2	0.9994	2	0			sp|Q96S55|WRIP1_HUMAN	Q96S55	WRIP1_HUMAN	WRNIP1	ATPase WRNIP1
GLADRCPAL	R	E	9	2	0.9943	1	0	6C(57.0215)		sp|Q9H469|FXL15_HUMAN	Q9H469	FXL15_HUMAN	FBXL15	F-box/LRR-repeat protein 15
GLADVEANYV	L	I	10	2	0.9935	1	0			sp|Q8IXU6|S35F2_HUMAN	Q8IXU6	S35F2_HUMAN	SLC35F2	Solute carrier family 35 member F2
GLAEAQPMAV	L	V	10	2	0.9988	2	0	8M(15.9949)		sp|P29590|PML_HUMAN	P29590	PML_HUMAN	PML	Protein PML
GLAEDIDKGEV	D	S	11	2	0.999	1	0			sp|P13639|EF2_HUMAN	P13639	EF2_HUMAN	EEF2	Elongation factor 2
GLAEDSPKM	V	P	9	2	0.999	2	0	9M(15.9949)		sp|Q63HN8|RN213_HUMAN	Q63HN8	RN213_HUMAN	RNF213	E3 ubiquitin-protein ligase RNF213
GLAEKPQLV	L	T	9	2	0.9792	1	0			sp|O43426|SYNJ1_HUMAN	O43426	SYNJ1_HUMAN	SYNJ1	Synaptojanin-1
GLAELGHRL	A	A	9	2	0.9924	1	0			sp|Q96AQ6|PBIP1_HUMAN	Q96AQ6	PBIP1_HUMAN	PBXIP1	Pre-B-cell leukemia transcription factor-interacting protein 1
GLAELRHLNL	D	A	10	2	1	2	0			sp|Q86YC3|LRC33_HUMAN	Q86YC3	LRC33_HUMAN	NRROS	Transforming growth factor beta activator LRRC33
GLAELYVMV	V	R	9	1	0.988	2	0	8M(15.9949)		sp|Q8N511|TM199_HUMAN	Q8N511	TM199_HUMAN	TMEM199	Transmembrane protein 199
GLAEPDMLRKA	L	E	11	3	0.9996	2	0	7M(15.9949)		sp|Q9Y5N6|ORC6_HUMAN	Q9Y5N6	ORC6_HUMAN	ORC6	Origin recognition complex subunit 6
GLAEQAPCI	L	C	9	2	0.9915	1	0	8C(61.9826)		sp|Q9BRK4|LZTS2_HUMAN	Q9BRK4	LZTS2_HUMAN	LZTS2	Leucine zipper putative tumor suppressor 2
GLAERISVL	Q	-	9	2	0.9931	1	0			sp|Q9BZL6|KPCD2_HUMAN	Q9BZL6	KPCD2_HUMAN	PRKD2	Serine/threonine-protein kinase D2
GLAGGAVLGAVL	L	Q	12	2	0.9926	1	0			sp|Q5T3U5|MRP7_HUMAN	Q5T3U5	MRP7_HUMAN	ABCC10	ATP-binding cassette sub-family C member 10
GLAGMGATVFV	G	Q	11	2	0.9987	1	0	5M(15.9949)		sp|Q02978|M2OM_HUMAN	Q02978	M2OM_HUMAN	SLC25A11	Mitochondrial 2-oxoglutarate/malate carrier protein
GLAGYVYKA	E	A	9	2	0.9963	1	0			sp|Q9UK73|FEM1B_HUMAN	Q9UK73	FEM1B_HUMAN	FEM1B	Protein fem-1 homolog B
GLAKAVASV	Q	A	9	2	0.9935	3	0			sp|P57678|GEMI4_HUMAN	P57678	GEMI4_HUMAN	GEMIN4	Gem-associated protein 4
GLAKLIADV	Q	A	9	1, 2	0.9883	4	0			sp|P39748|FEN1_HUMAN	P39748	FEN1_HUMAN	FEN1	Flap endonuclease 1
GLAKRVWSL	L	E	9	2	0.9892	1	0			sp|Q9BUH6|PAXX_HUMAN	Q9BUH6	PAXX_HUMAN	PAXX	Protein PAXX
GLAKVKVMV	S	D	9	2	0.9979	2	0	8M(15.9949)		sp|Q86X10|RLGPB_HUMAN	Q86X10	RLGPB_HUMAN	RALGAPB	Ral GTPase-activating protein subunit beta
GLAMVEAISYV	M	R	11	2	0.9868	2	0	4M(15.9949)		sp|O60266|ADCY3_HUMAN	O60266	ADCY3_HUMAN	ADCY3	Adenylate cyclase type 3
GLAPAEVVVATV	A	A	12	1, 2	0.9954	3	0			sp|Q969V6|MRTFA_HUMAN	Q969V6	MRTFA_HUMAN	MRTFA	Myocardin-related transcription factor A
GLAPHLEQI	E	T	9	2	0.9885	1	0			sp|Q8TEX9|IPO4_HUMAN	Q8TEX9	IPO4_HUMAN	IPO4	Importin-4
GLAPKPVQV	V	L	9	1, 2	0.9992	7	0			sp|Q6ZNJ1|NBEL2_HUMAN	Q6ZNJ1	NBEL2_HUMAN	NBEAL2	Neurobeachin-like protein 2
GLAPLHIQL	A	V	9	2	0.9972	2	0			sp|P09131|P3_HUMAN	P09131	P3_HUMAN	SLC10A3	P3 protein
GLAPPQHLIRV	D	E	11	2, 3	0.9999	5	0			sp|P04637|P53_HUMAN	P04637	P53_HUMAN	TP53	Cellular tumor antigen p53
GLARQPEEV	A	V	9	2	0.9922	1	0			sp|Q9UIF7|MUTYH_HUMAN	Q9UIF7	MUTYH_HUMAN	MUTYH	Adenine DNA glycosylase
GLAYINHLV	I	E	9	2	0.9962	2	0			sp|P49754|VPS41_HUMAN	P49754	VPS41_HUMAN	VPS41	Vacuolar protein sorting-associated protein 41 homolog
GLCAEEVHL	L	C	9	2	0.999	1	0	3C(57.0215)		sp|Q8IYB8|SUV3_HUMAN	Q8IYB8	SUV3_HUMAN	SUPV3L1	ATP-dependent RNA helicase SUPV3L1, mitochondrial
GLCAGQCILKV	A	N	11	2	1	2	0	3C(57.0215), 7C(57.0215)		sp|Q8TCU6|PREX1_HUMAN	Q8TCU6	PREX1_HUMAN	PREX1	Phosphatidylinositol 3,4,5-trisphosphate-dependent Rac exchanger 1 protein
GLCDLIFNV	C	E	9	2	0.9861	1	0	3C(57.0215)		sp|Q9Y4E5|ZN451_HUMAN	Q9Y4E5	ZN451_HUMAN	ZNF451	E3 SUMO-protein ligase ZNF451
GLCDSIITI	C	Y	9	1	0.9874	2	0	3C(57.0215)		sp|Q9Y6C9|MTCH2_HUMAN	Q9Y6C9	MTCH2_HUMAN	MTCH2	Mitochondrial carrier homolog 2
GLCEEATAAKV	G	A	11	2	1	1	0	3C(57.0215)		sp|Q9UHV7|MED13_HUMAN	Q9UHV7	MED13_HUMAN	MED13	Mediator of RNA polymerase II transcription subunit 13
GLCEFLEYV	E	A	9	2	0.9925	1	0	3C(57.0215)		sp|Q66K74|MAP1S_HUMAN	Q66K74	MAP1S_HUMAN	MAP1S	Microtubule-associated protein 1S
GLCEKPLASA	K	A	10	2	0.9998	1	0	3C(57.0215)		sp|Q9Y5L0|TNPO3_HUMAN	Q9Y5L0	TNPO3_HUMAN	TNPO3	Transportin-3
GLCERLVSL	G	L	9	2	0.9969	5	0	3C(57.0215)		sp|P78527|PRKDC_HUMAN	P78527	PRKDC_HUMAN	PRKDC	DNA-dependent protein kinase catalytic subunit
GLCEVLLVV	Q	T	9	2	0.9805	1	0	3C(57.0215)		sp|Q8TAC2|JOS2_HUMAN	Q8TAC2	JOS2_HUMAN	JOSD2	Josephin-2
GLCKFGFYEV	Q	F	10	2	0.9999	2	0	3C(57.0215)		sp|Q00325|MPCP_HUMAN	Q00325	MPCP_HUMAN	SLC25A3	Phosphate carrier protein, mitochondrial
GLCPHVVVL	S	V	9	1, 2	0.9998	5	0	3C(57.0215)		sp|P11586|C1TC_HUMAN	P11586	C1TC_HUMAN	MTHFD1	C-1-tetrahydrofolate synthase, cytoplasmic
GLCPRPVLV	S	Q	9	2	0.9951	2	0	3C(57.0215)		sp|O15287|FANCG_HUMAN	O15287	FANCG_HUMAN	FANCG	Fanconi anemia group G protein
GLCPRPVLVQV	S	Y	11	2	0.9931	2	0	3C(57.0215)		sp|O15287|FANCG_HUMAN	O15287	FANCG_HUMAN	FANCG	Fanconi anemia group G protein
GLCSFTAML	A	A	9	1, 2	0.9953	5	0	3C(57.0215), 8M(15.9949)		sp|Q9NRC1|ST7_HUMAN	Q9NRC1	ST7_HUMAN	ST7	Suppressor of tumorigenicity 7 protein
GLCSLVYEA	L	P	9	2	0.9705	1	0	3C(57.0215)		sp|Q9BSF4|TIM29_HUMAN	Q9BSF4	TIM29_HUMAN	TIMM29	Mitochondrial import inner membrane translocase subunit Tim29
GLCSRVSTL	E	G	9	2	0.9991	1	0	3C(57.0215)		sp|Q9NR50|EI2BG_HUMAN	Q9NR50	EI2BG_HUMAN	EIF2B3	Translation initiation factor eIF-2B subunit gamma
GLDALKVTV	R	G	9	2	0.9979	2	0			sp|P52789|HXK2_HUMAN	P52789	HXK2_HUMAN	HK2	Hexokinase-2
GLDDIKDLKV	R	G	10	2	0.9996	5	0			sp|Q9HCE1|MOV10_HUMAN	Q9HCE1	MOV10_HUMAN	MOV10	Helicase MOV-10
GLDDSNPLL	D	P	9	1	0.9815	1	0			sp|Q9ULG1|INO80_HUMAN	Q9ULG1	INO80_HUMAN	INO80	Chromatin-remodeling ATPase INO80
GLDEEAEQKL	H	F	10	2	0.9998	1	0			sp|P33991|MCM4_HUMAN	P33991	MCM4_HUMAN	MCM4	DNA replication licensing factor MCM4
GLDESKAKL	C	S	9	2	0.9964	1	0			sp|P36776|LONM_HUMAN	P36776	LONM_HUMAN	LONP1	Lon protease homolog, mitochondrial
GLDGHSHLV	Q	M	9	2	0.9987	1	0			sp|Q9H3S1|SEM4A_HUMAN	Q9H3S1	SEM4A_HUMAN	SEMA4A	Semaphorin-4A
GLDGNSADLRL	H	V	11	2	1	1	0			sp|Q9P2D6|F135A_HUMAN	Q9P2D6	F135A_HUMAN	FAM135A	Protein FAM135A	FAM135B	sp|Q49AJ0|F135B_HUMAN
GLDGPPPTV	Q	E	9	1, 2	0.9975	8	0			sp|Q03169|TNAP2_HUMAN	Q03169	TNAP2_HUMAN	TNFAIP2	Tumor necrosis factor alpha-induced protein 2
GLDHYVYKV	N	G	9	2, 3	0.9999	3	0			sp|P42694|HELZ_HUMAN	P42694	HELZ_HUMAN	HELZ	Probable helicase with zinc finger domain
GLDIEGVKTV	R	I	10	2	0.9962	1	0			sp|Q96GQ7|DDX27_HUMAN	Q96GQ7	DDX27_HUMAN	DDX27	Probable ATP-dependent RNA helicase DDX27
GLDIPHCNV	E	V	9	2	0.9979	1	0	7C(57.0215)		sp|Q96C10|DHX58_HUMAN	Q96C10	DHX58_HUMAN	DHX58	Probable ATP-dependent RNA helicase DHX58
GLDIPTVQV	R	V	9	1	0.9913	1	0			sp|Q9Y6V7|DDX49_HUMAN	Q9Y6V7	DDX49_HUMAN	DDX49	Probable ATP-dependent RNA helicase DDX49
GLDIYQTRV	Y	Y	9	2	0.9892	1	0			sp|Q8N766|EMC1_HUMAN	Q8N766	EMC1_HUMAN	EMC1	ER membrane protein complex subunit 1
GLDNAVSLFQV	A	D	11	1, 2	0.9984	4	0			sp|Q9Y5J1|UTP18_HUMAN	Q9Y5J1	UTP18_HUMAN	UTP18	U3 small nucleolar RNA-associated protein 18 homolog
GLDNICSIYNL	G	K	11	2	0.9914	1	0	6C(57.0215)		sp|P62873|GBB1_HUMAN	P62873	GBB1_HUMAN	GNB1	Guanine nucleotide-binding protein G(I)/G(S)/G(T) subunit beta-1	GNB4	sp|Q9HAV0|GBB4_HUMAN
GLDPARVNV	K	P	9	2	0.9961	2	0			sp|P40926|MDHM_HUMAN	P40926	MDHM_HUMAN	MDH2	Malate dehydrogenase, mitochondrial
GLDPERIIGA	R	T	10	2	0.9872	1	0			sp|Q13185|CBX3_HUMAN	Q13185	CBX3_HUMAN	CBX3	Chromobox protein homolog 3
GLDPGKQIKL	L	D	10	2, 3	0.9997	5	0			sp|P43246|MSH2_HUMAN	P43246	MSH2_HUMAN	MSH2	DNA mismatch repair protein Msh2
GLDPGKQYHV	K	A	10	2, 3	0.9999	2	0			sp|Q9Y458|TBX22_HUMAN	Q9Y458	TBX22_HUMAN	TBX22	T-box transcription factor TBX22
GLDPLGYEIQL	Q	-	11	1, 2	0.9999	7	0			sp|P57740|NU107_HUMAN	P57740	NU107_HUMAN	NUP107	Nuclear pore complex protein Nup107
GLDPNKPPEL	L	P	10	2	1	4	0			sp|Q9ULL5|PRR12_HUMAN	Q9ULL5	PRR12_HUMAN	PRR12	Proline-rich protein 12
GLDPQGDRSFL	M	L	11	2	1	2	0			sp|A4D1U4|DEN11_HUMAN	A4D1U4	DEN11_HUMAN	DENND11	DENN domain-containing protein 11
GLDPRLLQAV	M	T	10	2	0.9961	1	0			sp|Q9NY93|DDX56_HUMAN	Q9NY93	DDX56_HUMAN	DDX56	Probable ATP-dependent RNA helicase DDX56
GLDPSGARLV	L	T	10	2	0.9977	3	0			sp|Q9NW82|WDR70_HUMAN	Q9NW82	WDR70_HUMAN	WDR70	WD repeat-containing protein 70
GLDPSTPAQV	R	I	10	1, 2	0.9998	4	0			sp|Q14693|LPIN1_HUMAN	Q14693	LPIN1_HUMAN	LPIN1	Phosphatidate phosphatase LPIN1
GLDRNAPSV	K	P	9	2	0.991	1	0			sp|Q12996|CSTF3_HUMAN	Q12996	CSTF3_HUMAN	CSTF3	Cleavage stimulation factor subunit 3
GLDSNLKYILV	T	M	11	2	0.9988	2	0			sp|Q8IWI9|MGAP_HUMAN	Q8IWI9	MGAP_HUMAN	MGA	MAX gene-associated protein
GLDSSVSFV	G	S	9	1	0.9762	2	0			sp|Q9Y4R8|TELO2_HUMAN	Q9Y4R8	TELO2_HUMAN	TELO2	Telomere length regulation protein TEL2 homolog
GLDSYLPEL	S	A	9	1	0.9851	2	0			sp|Q9BZ29|DOCK9_HUMAN	Q9BZ29	DOCK9_HUMAN	DOCK9	Dedicator of cytokinesis protein 9
GLDVDGIYRV	R	S	10	2	0.9997	4	0			sp|Q53QZ3|RHG15_HUMAN	Q53QZ3	RHG15_HUMAN	ARHGAP15	Rho GTPase-activating protein 15	ARHGAP9	sp|Q9BRR9|RHG09_HUMAN
GLDVEDVK	R	F	8	2	0.9861	1	0			sp|P17844|DDX5_HUMAN	P17844	DDX5_HUMAN	DDX5	Probable ATP-dependent RNA helicase DDX5	DDX17	sp|Q92841|DDX17_HUMAN
GLDVLTAKV	Q	E	9	2	0.9844	1	0			sp|P18206|VINC_HUMAN	P18206	VINC_HUMAN	VCL	Vinculin
GLDWLSHEL	D	S	9	2	0.9942	1	0			sp|P84085|ARF5_HUMAN	P84085	ARF5_HUMAN	ARF5	ADP-ribosylation factor 5
GLEEKLPSL	Q	F	9	2	0.9968	2	0			sp|Q14746|COG2_HUMAN	Q14746	COG2_HUMAN	COG2	Conserved oligomeric Golgi complex subunit 2
GLEERLYTA	C	S	9	2	0.9955	1	0			sp|Q9UNW8|GP132_HUMAN	Q9UNW8	GP132_HUMAN	GPR132	Probable G-protein coupled receptor 132
GLEEYLEKV	R	C	9	2	0.9957	1	0			sp|Q96L92|SNX27_HUMAN	Q96L92	SNX27_HUMAN	SNX27	Sorting nexin-27
GLFAGPCKV	Y	I	9	2	0.9951	4	0	7C(57.0215), 7C(61.9826)		sp|P78527|PRKDC_HUMAN	P78527	PRKDC_HUMAN	PRKDC	DNA-dependent protein kinase catalytic subunit
GLFAPVHKV	Y	T	9	2	0.9922	1	0			sp|P30622|CLIP1_HUMAN	P30622	CLIP1_HUMAN	CLIP1	CAP-Gly domain-containing linker protein 1
GLFARIIMI	K	G	9	2	0.9968	1	0	8M(15.9949)		sp|Q00325|MPCP_HUMAN	Q00325	MPCP_HUMAN	SLC25A3	Phosphate carrier protein, mitochondrial
GLFDHAARIEA	M	A	11	2, 3	0.9997	2	0			sp|P50213|IDH3A_HUMAN	P50213	IDH3A_HUMAN	IDH3A	Isocitrate dehydrogenase [NAD] subunit alpha, mitochondrial
GLFDNRSGLPEA	R	K	12	2	0.9999	2	0			sp|A0AVK6|E2F8_HUMAN	A0AVK6	E2F8_HUMAN	E2F8	Transcription factor E2F8
GLFDPEQKTFFQA	H	A	13	2	1	1	0			sp|Q9NP87|DPOLM_HUMAN	Q9NP87	DPOLM_HUMAN	POLM	DNA-directed DNA/RNA polymerase mu
GLFDQHFRL	V	T	9	3	0.9943	1	0			sp|Q9Y2I1|NISCH_HUMAN	Q9Y2I1	NISCH_HUMAN	NISCH	Nischarin
GLFECDKLTYL	R	A	11	2	1	2	0	5C(57.0215), 5C(61.9826)		sp|Q9NYC9|DYH9_HUMAN	Q9NYC9	DYH9_HUMAN	DNAH9	Dynein axonemal heavy chain 9
GLFEDTNLCAI	V	H	11	2	0.9997	2	0	9C(57.0215)		sp|P68431|H31_HUMAN	P68431	H31_HUMAN	H3C1	Histone H3.1	H3-3A, H3-7, H3C15	sp|P84243|H33_HUMAN, sp|Q5TEC6|H37_HUMAN, sp|Q71DI3|H32_HUMAN
GLFELSQHMKL	T	K	11	2	0.9997	2	0	9M(15.9949)		sp|Q8WVR3|TPC14_HUMAN	Q8WVR3	TPC14_HUMAN	TRAPPC14	Trafficking protein particle complex subunit 14
GLFERDKLIFL	R	A	11	2	0.9842	1	0			sp|Q9UFH2|DYH17_HUMAN	Q9UFH2	DYH17_HUMAN	DNAH17	Dynein axonemal heavy chain 17
GLFGETLRAA	L	V	10	2	0.9996	1	0			sp|O95613|PCNT_HUMAN	O95613	PCNT_HUMAN	PCNT	Pericentrin
GLFGGSSKIEEA	S	C	12	2	0.9903	1	0			sp|P54920|SNAA_HUMAN	P54920	SNAA_HUMAN	NAPA	Alpha-soluble NSF attachment protein
GLFGHCQNV	A	K	9	2	0.9928	1	0	6C(57.0215)		sp|Q96ND0|F210A_HUMAN	Q96ND0	F210A_HUMAN	FAM210A	Protein FAM210A
GLFGKELHKV	C	E	10	3	0.9969	2	0			sp|Q9BXW6|OSBL1_HUMAN	Q9BXW6	OSBL1_HUMAN	OSBPL1A	Oxysterol-binding protein-related protein 1	OSBPL2	sp|Q9H1P3|OSBL2_HUMAN
GLFGVPLCL	Y	T	9	2	0.9984	2	0	8C(61.9826)		sp|O95279|KCNK5_HUMAN	O95279	KCNK5_HUMAN	KCNK5	Potassium channel subfamily K member 5
GLFHGNEML	A	C	9	2	0.9822	1	0	8M(15.9949)		sp|O00329|PK3CD_HUMAN	O00329	PK3CD_HUMAN	PIK3CD	Phosphatidylinositol 4,5-bisphosphate 3-kinase catalytic subunit delta isoform
GLFPAPIHV	Y	V	9	2	0.9984	2	0			sp|Q9NR48|ASH1L_HUMAN	Q9NR48	ASH1L_HUMAN	ASH1L	Histone-lysine N-methyltransferase ASH1L
GLFPTSHSV	A	L	9	2	0.9959	3	0			sp|Q9ULT0|TTC7A_HUMAN	Q9ULT0	TTC7A_HUMAN	TTC7A	Tetratricopeptide repeat protein 7A
GLFPWTPKL	S	G	9	2	0.9986	1	0			sp|Q8NI35|INADL_HUMAN	Q8NI35	INADL_HUMAN	PATJ	InaD-like protein
GLFQGKTPL	G	R	9	2	0.9985	2	0			sp|Q9ULW0|TPX2_HUMAN	Q9ULW0	TPX2_HUMAN	TPX2	Targeting protein for Xklp2
GLFQHICTA	Y	Y	9	2	0.9999	6	0	7C(57.0215), 7C(61.9826)		sp|Q15392|DHC24_HUMAN	Q15392	DHC24_HUMAN	DHCR24	Delta(24)-sterol reductase
GLFRKIQSV	P	C	9	2	0.9809	1	0			sp|Q9NVH2|INT7_HUMAN	Q9NVH2	INT7_HUMAN	INTS7	Integrator complex subunit 7
GLFSMIDCSMV	G	Q	11	2	0.9949	1	0	10M(15.9949), 8C(61.9826)		sp|Q99595|TI17A_HUMAN	Q99595	TI17A_HUMAN	TIMM17A	Mitochondrial import inner membrane translocase subunit Tim17-A
GLFSNDIPHV	L	V	10	2	0.999	2	0			sp|Q8NI36|WDR36_HUMAN	Q8NI36	WDR36_HUMAN	WDR36	WD repeat-containing protein 36
GLFTGLTPRL	R	C	10	2	0.9895	1	0			sp|Q9Y6C9|MTCH2_HUMAN	Q9Y6C9	MTCH2_HUMAN	MTCH2	Mitochondrial carrier homolog 2
GLFTLSHITQL	N	V	11	2	1	1	0			sp|Q15404|RSU1_HUMAN	Q15404	RSU1_HUMAN	RSU1	Ras suppressor protein 1
GLGDAKDITV	L	K	10	2	0.9923	1	0			sp|Q9H2P9|DPH5_HUMAN	Q9H2P9	DPH5_HUMAN	DPH5	Diphthine methyl ester synthase
GLGEGFQTVRV	S	G	11	2	0.9992	2	0			sp|O75143|ATG13_HUMAN	O75143	ATG13_HUMAN	ATG13	Autophagy-related protein 13
GLGELAGLTV	L	A	10	1	0.9703	1	0			sp|O43815|STRN_HUMAN	O43815	STRN_HUMAN	STRN	Striatin
GLGGICIGV	G	G	9	1	0.9713	1	0	6C(57.0215)		sp|Q99798|ACON_HUMAN	Q99798	ACON_HUMAN	ACO2	Aconitate hydratase, mitochondrial
GLGGVFKV	A	E	8	2	0.9818	1	0			sp|Q9H6S0|YTDC2_HUMAN	Q9H6S0	YTDC2_HUMAN	YTHDC2	3'-5' RNA helicase YTHDC2
GLGPGLLGV	A	P	9	1	0.987	1	0			sp|Q14679|TTLL4_HUMAN	Q14679	TTLL4_HUMAN	TTLL4	Tubulin monoglutamylase TTLL4
GLGQLGFHV	N	N	9	2	0.9871	1	0			sp|Q9P2F8|SI1L2_HUMAN	Q9P2F8	SI1L2_HUMAN	SIPA1L2	Signal-induced proliferation-associated 1-like protein 2	SIPA1L1, SIPA1L3	sp|O43166|SI1L1_HUMAN, sp|O60292|SI1L3_HUMAN
GLGRVWAV	G	A	8	2	0.997	1	0			sp|Q9Y289|SC5A6_HUMAN	Q9Y289	SC5A6_HUMAN	SLC5A6	Sodium-dependent multivitamin transporter		rev_sp|Q8IVS2|FABD_HUMAN
GLHETQPPSV	S	R	10	2	0.9707	1	0			sp|Q96P70|IPO9_HUMAN	Q96P70	IPO9_HUMAN	IPO9	Importin-9
GLHFVVPSV	G	E	9	2	0.9965	4	0			sp|Q6P1X5|TAF2_HUMAN	Q6P1X5	TAF2_HUMAN	TAF2	Transcription initiation factor TFIID subunit 2
GLHGWAFTL	S	K	9	2	0.9858	2	0			sp|P13639|EF2_HUMAN	P13639	EF2_HUMAN	EEF2	Elongation factor 2
GLHNVVYGI	K	Q	9	2	0.9855	2	0			sp|A5YKK6|CNOT1_HUMAN	A5YKK6	CNOT1_HUMAN	CNOT1	CCR4-NOT transcription complex subunit 1
GLHQREIFL	L	F	9	2	0.9844	1	0			sp|Q6DN90|IQEC1_HUMAN	Q6DN90	IQEC1_HUMAN	IQSEC1	IQ motif and SEC7 domain-containing protein 1
GLIDDYSMV	C	R	9	1	0.9915	1	0	8M(15.9949)		sp|Q9UHW5|GPN3_HUMAN	Q9UHW5	GPN3_HUMAN	GPN3	GPN-loop GTPase 3
GLIDEITKKNIQL	K	K	13	3	0.9999	1	0			sp|Q13287|NMI_HUMAN	Q13287	NMI_HUMAN	NMI	N-myc-interactor
GLIDENPGL	Q	Q	9	1, 2	0.9915	4	0			sp|P78527|PRKDC_HUMAN	P78527	PRKDC_HUMAN	PRKDC	DNA-dependent protein kinase catalytic subunit
GLIDENPGLQL	Q	I	11	2	0.9986	1	0			sp|P78527|PRKDC_HUMAN	P78527	PRKDC_HUMAN	PRKDC	DNA-dependent protein kinase catalytic subunit
GLIDGRLTI	F	C	9	2	0.9986	1	0			sp|Q15005|SPCS2_HUMAN	Q15005	SPCS2_HUMAN	SPCS2	Signal peptidase complex subunit 2
GLIDGRLTIC	F	T	10	2	0.9997	2	0	10C(57.0215)		sp|Q15005|SPCS2_HUMAN	Q15005	SPCS2_HUMAN	SPCS2	Signal peptidase complex subunit 2
GLIDHLHYS	F	R	9	2, 3	0.9995	2	0			sp|Q6NSI4|RADX_HUMAN	Q6NSI4	RADX_HUMAN	RADX	RPA-related protein RADX
GLIDHQTYL	K	E	9	2	0.9877	1	0			sp|Q15149|PLEC_HUMAN	Q15149	PLEC_HUMAN	PLEC	Plectin
GLIDIENPNRV	E	A	11	2	0.9998	2	0			sp|Q13442|HAP28_HUMAN	Q13442	HAP28_HUMAN	PDAP1	28 kDa heat- and acid-stable phosphoprotein
GLIDKVNEL	E	K	9	2	0.9919	3	0			sp|P61011|SRP54_HUMAN	P61011	SRP54_HUMAN	SRP54	Signal recognition particle 54 kDa protein
GLIDKVNELKL	E	D	11	3	0.9973	1	0			sp|P61011|SRP54_HUMAN	P61011	SRP54_HUMAN	SRP54	Signal recognition particle 54 kDa protein
GLIDRQVTV	E	R	9	2	0.9923	3	0			sp|Q9UPN3|MACF1_HUMAN	Q9UPN3	MACF1_HUMAN	MACF1	Microtubule-actin cross-linking factor 1, isoforms 1/2/3/5
GLIDTKELEPL	F	K	11	2	0.9862	1	0			sp|Q96BX8|MOB3A_HUMAN	Q96BX8	MOB3A_HUMAN	MOB3A	MOB kinase activator 3A
GLIDVHVHL	P	R	9	2	0.9983	1	0			sp|P27708|PYR1_HUMAN	P27708	PYR1_HUMAN	CAD	CAD protein
GLIDVKPLGV	R	I	10	2	0.9976	3	0			sp|Q8WVY7|UBCP1_HUMAN	Q8WVY7	UBCP1_HUMAN	UBLCP1	Ubiquitin-like domain-containing CTD phosphatase 1
GLIEDHFDVTV	E	K	11	2	0.9931	1	0			sp|Q9NZ08|ERAP1_HUMAN	Q9NZ08	ERAP1_HUMAN	ERAP1	Endoplasmic reticulum aminopeptidase 1
GLIEILKKV	Q	S	9	2	0.9728	3	0			sp|O14737|PDCD5_HUMAN	O14737	PDCD5_HUMAN	PDCD5	Programmed cell death protein 5
GLIEKNIEL	T	F	9	2	0.9925	4	0			sp|P26358|DNMT1_HUMAN	P26358	DNMT1_HUMAN	DNMT1	DNA (cytosine-5)-methyltransferase 1
GLIEKNIELF	T	F	10	2	0.9738	1	0			sp|P26358|DNMT1_HUMAN	P26358	DNMT1_HUMAN	DNMT1	DNA (cytosine-5)-methyltransferase 1
GLIGSSPHL	N	P	9	2	0.997	1	0			sp|Q8NEZ4|KMT2C_HUMAN	Q8NEZ4	KMT2C_HUMAN	KMT2C	Histone-lysine N-methyltransferase 2C
GLIIRKPVTV	D	H	10	2	0.9929	1	0			sp|P84098|RL19_HUMAN	P84098	RL19_HUMAN	RPL19	60S ribosomal protein L19
GLIKAIMHL	H	L	9	2	0.9993	2	0	7M(15.9949)		sp|Q5VW36|FOCAD_HUMAN	Q5VW36	FOCAD_HUMAN	FOCAD	Focadhesin
GLIPIHADPRL	L	F	11	2, 3	0.9999	8	0			sp|O15160|RPAC1_HUMAN	O15160	RPAC1_HUMAN	POLR1C	DNA-directed RNA polymerases I and III subunit RPAC1
GLIQIELTKA	Y	A	10	2	0.9846	1	0			sp|Q8IWA0|WDR75_HUMAN	Q8IWA0	WDR75_HUMAN	WDR75	WD repeat-containing protein 75
GLIRFPLMTI	L	E	10	2	0.9993	1	0	8M(15.9949)		sp|Q9BX70|BTBD2_HUMAN	Q9BX70	BTBD2_HUMAN	BTBD2	BTB/POZ domain-containing protein 2
GLISVDVRI	L	P	9	2	0.9774	1	0			sp|Q12789|TF3C1_HUMAN	Q12789	TF3C1_HUMAN	GTF3C1	General transcription factor 3C polypeptide 1
GLKELSEYV	A	R	9	2	0.9978	2	0			sp|Q7L1Q6|5MP2_HUMAN	Q7L1Q6	5MP2_HUMAN	BZW1	eIF5-mimic protein 2
GLKNGVPAV	A	G	9	1, 2	0.9791	3	0			sp|P53621|COPA_HUMAN	P53621	COPA_HUMAN	COPA	Coatomer subunit alpha
GLLAAFPKL	E	M	9	2	0.99	1	0			sp|P48444|COPD_HUMAN	P48444	COPD_HUMAN	ARCN1	Coatomer subunit delta
GLLAGDRLVEV	A	N	11	2	0.9994	1	0			sp|O14745|NHRF1_HUMAN	O14745	NHRF1_HUMAN	SLC9A3R1	Na(+)/H(+) exchange regulatory cofactor NHE-RF1
GLLAPAPAQA	A	G	10	2	0.9905	1	0			sp|Q9H7L9|SDS3_HUMAN	Q9H7L9	SDS3_HUMAN	SUDS3	Sin3 histone deacetylase corepressor complex component SDS3
GLLDAAHFCYL	R	M	11	2	1	2	0	9C(57.0215)		sp|O15027|SC16A_HUMAN	O15027	SC16A_HUMAN	SEC16A	Protein transport protein Sec16A
GLLDCPIFL	D	T	9	2	0.9885	4	0	5C(57.0215), 5C(61.9826)		sp|Q9BXW9|FACD2_HUMAN	Q9BXW9	FACD2_HUMAN	FANCD2	Fanconi anemia group D2 protein
GLLDLPFRV	F	G	9	2	0.9793	2	0			sp|A6NHR9|SMHD1_HUMAN	A6NHR9	SMHD1_HUMAN	SMCHD1	Structural maintenance of chromosomes flexible hinge domain-containing protein 1
GLLDLPFRVGV	F	P	11	2	0.9994	1	0			sp|A6NHR9|SMHD1_HUMAN	A6NHR9	SMHD1_HUMAN	SMCHD1	Structural maintenance of chromosomes flexible hinge domain-containing protein 1
GLLDMNKGLSL	N	Q	11	2	1	1	0	5M(15.9949)		sp|O43414|ERI3_HUMAN	O43414	ERI3_HUMAN	ERI3	ERI1 exoribonuclease 3
GLLDNDEIMAL	L	C	11	2	0.988	2	0	9M(15.9949)		sp|Q5JPI3|CC038_HUMAN	Q5JPI3	CC038_HUMAN	C3orf38	Uncharacterized protein C3orf38
GLLDNPRVKAAAL	L	A	13	2, 3	0.9997	3	0			sp|O15269|SPTC1_HUMAN	O15269	SPTC1_HUMAN	SPTLC1	Serine palmitoyltransferase 1
GLLDNVTVLI	E	G	10	2	0.9788	1	0			sp|O95861|BPNT1_HUMAN	O95861	BPNT1_HUMAN	BPNT1	3'(2'),5'-bisphosphate nucleotidase 1
GLLDPESAHRL	Q	A	11	3	0.9998	1	0			sp|Q02127|PYRD_HUMAN	Q02127	PYRD_HUMAN	DHODH	Dihydroorotate dehydrogenase (quinone), mitochondrial
GLLDPESAHRLAV	Q	R	13	2, 3	0.9999	2	0			sp|Q02127|PYRD_HUMAN	Q02127	PYRD_HUMAN	DHODH	Dihydroorotate dehydrogenase (quinone), mitochondrial
GLLDPGMLVNI	T	Q	11	2	0.9993	4	0	7M(15.9949)		sp|P49116|NR2C2_HUMAN	P49116	NR2C2_HUMAN	NR2C2	Nuclear receptor subfamily 2 group C member 2
GLLDPNVKSIFV	E	T	12	2	0.9967	3	0			sp|O43414|ERI3_HUMAN	O43414	ERI3_HUMAN	ERI3	ERI1 exoribonuclease 3
GLLDPSVFHV	Y	K	10	2	0.9959	1	0			sp|Q9BVI4|NOC4L_HUMAN	Q9BVI4	NOC4L_HUMAN	NOC4L	Nucleolar complex protein 4 homolog
GLLDQNPHL	L	A	9	2	0.999	1	0			sp|P51693|APLP1_HUMAN	P51693	APLP1_HUMAN	APLP1	Amyloid beta precursor like protein 1
GLLDRIMQL	H	L	9	2	0.9996	4	0	7M(15.9949)		sp|Q9NSD9|SYFB_HUMAN	Q9NSD9	SYFB_HUMAN	FARSB	Phenylalanine--tRNA ligase beta subunit
GLLDRVITNV	H	T	10	2	0.9984	1	0			sp|Q86UD5|SL9B2_HUMAN	Q86UD5	SL9B2_HUMAN	SLC9B2	Sodium/hydrogen exchanger 9B2
GLLDSPALKACL	S	D	12	2, 3	1	3	0	11C(57.0215), 11C(61.9826)		sp|P49327|FAS_HUMAN	P49327	FAS_HUMAN	FASN	Fatty acid synthase
GLLDVTCKTV	K	A	10	2	0.9998	3	0	7C(57.0215), 7C(61.9826)		sp|P63208|SKP1_HUMAN	P63208	SKP1_HUMAN	SKP1	S-phase kinase-associated protein 1
GLLEARGILGL	S	K	11	2	0.9929	1	0			sp|Q99741|CDC6_HUMAN	Q99741	CDC6_HUMAN	CDC6	Cell division control protein 6 homolog
GLLEDAETKNVAL	G	E	13	2	1	2	0			sp|Q8IVF7|FMNL3_HUMAN	Q8IVF7	FMNL3_HUMAN	FMNL3	Formin-like protein 3
GLLEELKTV	H	L	9	2	0.9952	1	0			sp|Q92616|GCN1_HUMAN	Q92616	GCN1_HUMAN	GCN1	eIF-2-alpha kinase activator GCN1
GLLEFLRPA	E	V	9	2	0.9868	1	0			sp|O95295|SNAPN_HUMAN	O95295	SNAPN_HUMAN	SNAPIN	SNARE-associated protein Snapin
GLLEKLTAI	R	A	9	2	0.9896	2	0			sp|Q92750|TAF4B_HUMAN	Q92750	TAF4B_HUMAN	TAF4B	Transcription initiation factor TFIID subunit 4B
GLLENIRQL	E	S	9	2	0.9712	2	0			sp|Q9Y496|KIF3A_HUMAN	Q9Y496	KIF3A_HUMAN	KIF3A	Kinesin-like protein KIF3A
GLLENSPHL	Q	I	9	2	0.9991	2	0			sp|Q9Y620|RA54B_HUMAN	Q9Y620	RA54B_HUMAN	RAD54B	DNA repair and recombination protein RAD54B
GLLERPVLL	F	P	9	2	0.9737	1	0			sp|Q9BU20|CPLN2_HUMAN	Q9BU20	CPLN2_HUMAN	CPLANE2	Ciliogenesis and planar polarity effector 2
GLLERVKELQA	A	E	11	2	0.9979	2	0			sp|Q00341|VIGLN_HUMAN	Q00341	VIGLN_HUMAN	HDLBP	Vigilin
GLLESGRHYL	T	A	10	2	0.9797	1	0			sp|Q15027|ACAP1_HUMAN	Q15027	ACAP1_HUMAN	ACAP1	Arf-GAP with coiled-coil, ANK repeat and PH domain-containing protein 1
GLLESHGIQKV	S	S	11	2, 3	0.9996	2	0			sp|Q8TEP8|CE192_HUMAN	Q8TEP8	CE192_HUMAN	CEP192	Centrosomal protein of 192 kDa
[truncated: 5,717 more rows]

## Sheet: Fig 2 MSBooster peptides
Peptide	Prev AA	Next AA	Peptide Length	Charges	Probability	Spectral Count	Intensity	Assigned Modifications	Observed Modifications	Protein	Protein ID	Entry Name	Gene	Protein Description	Mapped Genes	Mapped Proteins
AAADPNAAWAA	A	Y	11	1, 2	0.9963	2	0			sp|Q92945|FUBP2_HUMAN	Q92945	FUBP2_HUMAN	KHSRP	Far upstream element-binding protein 2
AAAGVVHAV	I	S	9	2	0.9937	1	0			sp|Q9GZT5|WN10A_HUMAN	Q9GZT5	WN10A_HUMAN	WNT10A	Protein Wnt-10a
AAAIEVHEV	I	L	9	2	0.997	1	0			sp|P07954|FUMH_HUMAN	P07954	FUMH_HUMAN	FH	Fumarate hydratase, mitochondrial
AAAKDTHEDHDTSTENTDESNHD	M	P	23	4	0.9998	1	0	N-term(42.0106)		sp|P43487|RANG_HUMAN	P43487	RANG_HUMAN	RANBP1	Ran-specific GTPase-activating protein
AAALIIHHV	D	K	9	2	0.9959	1	0			sp|Q96ST3|SIN3A_HUMAN	Q96ST3	SIN3A_HUMAN	SIN3A	Paired amphipathic helix protein Sin3a
AAATSVHVV	M	A	9	2	0.9874	1	0			sp|Q68EM7|RHG17_HUMAN	Q68EM7	RHG17_HUMAN	ARHGAP17	Rho GTPase-activating protein 17
AAFDDAIAELDTLSEESYK	K	D	19	2	1	1	0			sp|P62258|1433E_HUMAN	P62258	1433E_HUMAN	YWHAE	14-3-3 protein epsilon
AAFDGGFTV	N	K	9	1	0.9746	2	0			sp|Q86WA8|LONP2_HUMAN	Q86WA8	LONP2_HUMAN	LONP2	Lon protease homolog 2, peroxisomal
AAFDNFKEV	L	C	9	2	0.9897	1	0			sp|Q8IVF7|FMNL3_HUMAN	Q8IVF7	FMNL3_HUMAN	FMNL3	Formin-like protein 3	FMNL1	sp|O95466|FMNL1_HUMAN
AAFGGNPKSV	I	T	10	2	0.9987	2	0			sp|P06276|CHLE_HUMAN	P06276	CHLE_HUMAN	BCHE	Cholinesterase
AAFGRDLFL	W	A	9	2	0.9806	1	0			sp|Q6IA86|ELP2_HUMAN	Q6IA86	ELP2_HUMAN	ELP2	Elongator complex protein 2
AAGPPISEGK	F	Y	10	2	0.9957	1	0			sp|Q15517|CDSN_HUMAN	Q15517	CDSN_HUMAN	CDSN	Corneodesmosin
AAGPPISEGKY	F	F	11	2	0.9999	1	0			sp|Q15517|CDSN_HUMAN	Q15517	CDSN_HUMAN	CDSN	Corneodesmosin
AAGPPISEGKYF	F	S	12	2	0.9999	1	0			sp|Q15517|CDSN_HUMAN	Q15517	CDSN_HUMAN	CDSN	Corneodesmosin
AAGQAGNEAGRFG	N	Q	13	2	0.9999	1	0			sp|Q6UWP8|SBSN_HUMAN	Q6UWP8	SBSN_HUMAN	SBSN	Suprabasin
AAGQAGNEAGRFGQGVH	N	H	17	3	0.9973	2	0			sp|Q6UWP8|SBSN_HUMAN	Q6UWP8	SBSN_HUMAN	SBSN	Suprabasin
AALEEADKMFL	S	R	11	2	1	5	0	9M(15.9949)		sp|Q9Y6B2|EID1_HUMAN	Q9Y6B2	EID1_HUMAN	EID1	EP300-interacting inhibitor of differentiation 1
AALENTHLLEV	A	V	11	2	0.9544	1	0			sp|Q9Y3D0|CIA2B_HUMAN	Q9Y3D0	CIA2B_HUMAN	CIAO2B	Cytosolic iron-sulfur assembly component 2B
AALGNKVVESLRA	V	Q	13	3	1	2	0			sp|Q12905|ILF2_HUMAN	Q12905	ILF2_HUMAN	ILF2	Interleukin enhancer-binding factor 2
AALKYIPSV	V	L	9	2	0.9983	2	0			sp|Q92608|DOCK2_HUMAN	Q92608	DOCK2_HUMAN	DOCK2	Dedicator of cytokinesis protein 2
AALPNVYEV	L	I	9	1	0.9996	5	0			sp|P33992|MCM5_HUMAN	P33992	MCM5_HUMAN	MCM5	DNA replication licensing factor MCM5
AALSKIFAV	V	A	9	2	0.9918	1	0			sp|Q9H2D1|MFTC_HUMAN	Q9H2D1	MFTC_HUMAN	SLC25A32	Mitochondrial folate transporter/carrier
AAMNGHVPAV	L	K	10	2	0.9936	1	0	3M(15.9949)		sp|Q8IWZ3|ANKH1_HUMAN	Q8IWZ3	ANKH1_HUMAN	ANKHD1	Ankyrin repeat and KH domain-containing protein 1
AAPATRAAL	L	C	9	2	0.9921	1	0			sp|Q8N697|S15A4_HUMAN	Q8N697	S15A4_HUMAN	SLC15A4	Solute carrier family 15 member 4
AAPKAGPGV	A	V	9	2	0.9901	1	0			sp|Q15691|MARE1_HUMAN	Q15691	MARE1_HUMAN	MAPRE1	Microtubule-associated protein RP/EB family member 1
AAPLRLIAA	A	K	9	2	0.9909	2	0			sp|Q9NU22|MDN1_HUMAN	Q9NU22	MDN1_HUMAN	MDN1	Midasin
AAPPAPPHA	V	S	9	2	0.9677	1	0			sp|O15055|PER2_HUMAN	O15055	PER2_HUMAN	PER2	Period circadian protein homolog 2
AAPPAPVHA	T	Q	9	2	0.9702	1	0			sp|Q04721|NOTC2_HUMAN	Q04721	NOTC2_HUMAN	NOTCH2	Neurogenic locus notch homolog protein 2
AAPRAPSAL	R	S	9	2	0.9745	1	0			sp|Q70SY1|CR3L2_HUMAN	Q70SY1	CR3L2_HUMAN	CREB3L2	Cyclic AMP-responsive element-binding protein 3-like protein 2
AASDFIFLV	L	T	9	1	0.9635	1	0			sp|P49685|GPR15_HUMAN	P49685	GPR15_HUMAN	GPR15	G-protein coupled receptor 15
AASSDSAQGSDVSLTACKV	Q	-	19	2	1	1	0	17C(57.0215)		sp|P04439|HLAA_HUMAN	P04439	HLAA_HUMAN	HLA-A	HLA class I histocompatibility antigen, A alpha chain
AATEIVERV	D	A	9	2	0.9957	1	0			sp|Q9UID3|VPS51_HUMAN	Q9UID3	VPS51_HUMAN	VPS51	Vacuolar protein sorting-associated protein 51 homolog
AAVAAALARLLAA	A	F	13	2	0.9999	1	0			sp|Q8TCT7|SPP2B_HUMAN	Q8TCT7	SPP2B_HUMAN	SPPL2B	Signal peptide peptidase-like 2B
AAWARPLSV	A	S	9	2	0.9996	1	0			sp|Q9H488|OFUT1_HUMAN	Q9H488	OFUT1_HUMAN	POFUT1	GDP-fucose protein O-fucosyltransferase 1
AAWPNVAAV	A	S	9	1	0.9939	1	0			sp|Q3LXA3|TKFC_HUMAN	Q3LXA3	TKFC_HUMAN	TKFC	Triokinase/FMN cyclase
AAYEGSVAKV	R	S	10	2	0.9998	1	0			sp|Q8IWY9|CDAN1_HUMAN	Q8IWY9	CDAN1_HUMAN	CDAN1	Codanin-1
ADLCIGIYL	F	L	9	2	0.983	2	0	4C(61.9826)		sp|P23945|FSHR_HUMAN	P23945	FSHR_HUMAN	FSHR	Follicle-stimulating hormone receptor
ADLINNLGTIAK	K	S	12	2	0.9995	1	0			sp|P08238|HS90B_HUMAN	P08238	HS90B_HUMAN	HSP90AB1	Heat shock protein HSP 90-beta	HSP90AA1, HSP90AA2P, HSP90AB2P	sp|P07900|HS90A_HUMAN, sp|Q14568|HS902_HUMAN, sp|Q58FF8|H90B2_HUMAN
ADQLTEEQIAEFK	M	E	13	2	1	1	0	N-term(42.0106)		sp|P0DP23|CALM1_HUMAN	P0DP23	CALM1_HUMAN	CALM1	Calmodulin-1	CALM2, CALM3	sp|P0DP24|CALM2_HUMAN, sp|P0DP25|CALM3_HUMAN
AEEVEEERLK	M	Y	10	2	0.9999	2	0	N-term(42.0106)		contam_sp|O82803|SRPP_HEVBR	contam_sp|O82803|SRPP_HEVBR Small rubber particle protein OS=Hevea brasiliensis GN=SRPP PE=1 SV=1	contam_sp|O82803|SRPP_HEVBR Small rubber particle protein OS=Hevea brasiliensis GN=SRPP PE=1 SV=1		Small
AEFEVHEVYAVDVLVSSGEGK	K	A	21	3	0.9999	1	0			sp|Q9UQ80|PA2G4_HUMAN	Q9UQ80	PA2G4_HUMAN	PA2G4	Proliferation-associated protein 2G4
AEIAHNV	C	S	7	2	0.9945	1	0			sp|P62910|RL32_HUMAN	P62910	RL32_HUMAN	RPL32	60S ribosomal protein L32
AEQNRKDAEAW	L	F	11	3	0.9672	1	0			contam_sp|P13645|K1C10_HUMAN	contam_sp|P13645|K1C10_HUMAN Keratin, type I cytoskeletal 10 OS=Homo sapiens GN=KRT10 PE=1 SV=6	contam_sp|P13645|K1C10_HUMAN Keratin, type I cytoskeletal 10 OS=Homo sapiens GN=KRT10 PE=1 SV=6		Keratin,	KRT12, KRT19, KRT26, KRT28	sp|P08727|K1C19_HUMAN, sp|Q7Z3Y7|K1C28_HUMAN, sp|Q7Z3Y9|K1C26_HUMAN, sp|Q99456|K1C12_HUMAN
AESLYQSKYEEL	E	Q	12	2	0.9973	1	0			contam_sp|P04264|K2C1_HUMAN	contam_sp|P04264|K2C1_HUMAN Keratin, type II cytoskeletal 1 OS=Homo sapiens GN=KRT1 PE=1 SV=6	contam_sp|P04264|K2C1_HUMAN Keratin, type II cytoskeletal 1 OS=Homo sapiens GN=KRT1 PE=1 SV=6		Keratin,
AFGGSGGRGSSSGGGY	A	S	16	2	0.9983	2	0			contam_sp|P35908|K22E_HUMAN	contam_sp|P35908|K22E_HUMAN Keratin, type II cytoskeletal 2 epidermal OS=Homo sapiens GN=KRT2 PE=1 SV=2	contam_sp|P35908|K22E_HUMAN Keratin, type II cytoskeletal 2 epidermal OS=Homo sapiens GN=KRT2 PE=1 SV=2		Keratin,
AFLGLTAPPGSKEAEVQAKQQA	Y	-	22	3	0.9924	1	0			sp|O75368|SH3L1_HUMAN	O75368	SH3L1_HUMAN	SH3BGRL	SH3 domain-binding glutamic acid-rich-like protein
AGDDAPRAVFPSIVGRPRHQGVMV	F	G	24	4	1	1	0	23M(15.9949)		sp|P60709|ACTB_HUMAN	P60709	ACTB_HUMAN	ACTB	Actin, cytoplasmic 1	ACTA1, ACTA2, ACTC1, ACTG1, ACTG2	sp|P62736|ACTA_HUMAN, sp|P63261|ACTG_HUMAN, sp|P63267|ACTH_HUMAN, sp|P68032|ACTC_HUMAN, sp|P68133|ACTS_HUMAN
AGEDPGLARQAPKPRKQ	N	R	17	4	0.9871	1	0			sp|P81605|DCD_HUMAN	P81605	DCD_HUMAN	DCD	Dermcidin
AGELTPEEE	M	A	9	2	0.9956	1	0	N-term(42.0106)		sp|Q9NZT1|CALL5_HUMAN	Q9NZT1	CALL5_HUMAN	CALML5	Calmodulin-like protein 5
AGELTPEEEAQ	M	Y	11	2	0.9951	1	0	N-term(42.0106)		sp|Q9NZT1|CALL5_HUMAN	Q9NZT1	CALL5_HUMAN	CALML5	Calmodulin-like protein 5
AGFAGDDAPR	K	A	10	2	0.9996	8	0			sp|P60709|ACTB_HUMAN	P60709	ACTB_HUMAN	ACTB	Actin, cytoplasmic 1	ACTA1, ACTA2, ACTC1, ACTG1, ACTG2, POTEE, POTEF, POTEI, POTEJ	sp|A5A3E0|POTEF_HUMAN, sp|P0CG38|POTEI_HUMAN, sp|P0CG39|POTEJ_HUMAN, sp|P62736|ACTA_HUMAN, sp|P63261|ACTG_HUMAN, sp|P63267|ACTH_HUMAN, sp|P68032|ACTC_HUMAN, sp|P68133|ACTS_HUMAN, sp|Q6S8J3|POTEE_HUMAN
AGLQFPVGR	R	V	9	2	0.9978	1	0			sp|P0C0S8|H2A1_HUMAN	P0C0S8	H2A1_HUMAN	H2AC11	Histone H2A type 1	H2AC1, H2AC12, H2AC14, H2AC18, H2AC20, H2AC21, H2AC4, H2AC6, H2AC7, H2AJ, H2AW, H2AX, H2AZ1, H2AZ2	sp|P04908|H2A1B_HUMAN, sp|P0C0S5|H2AZ_HUMAN, sp|P16104|H2AX_HUMAN, sp|P20671|H2A1D_HUMAN, sp|Q16777|H2A2C_HUMAN, sp|Q6FI13|H2A2A_HUMAN, sp|Q71UI9|H2AV_HUMAN, sp|Q7L7L0|H2A3_HUMAN, sp|Q8IUE6|H2A2B_HUMAN, sp|Q93077|H2A1C_HUMAN, sp|Q96KK5|H2A1H_HUMAN, sp|Q96QV6|H2A1A_HUMAN, sp|Q99878|H2A1J_HUMAN, sp|Q9BTM1|H2AJ_HUMAN
AIAAAGVVHA	Y	V	10	2	0.9937	1	0			sp|Q9GZT5|WN10A_HUMAN	Q9GZT5	WN10A_HUMAN	WNT10A	Protein Wnt-10a
AIAAAGVVHAV	Y	S	11	2	0.9976	1	0			sp|Q9GZT5|WN10A_HUMAN	Q9GZT5	WN10A_HUMAN	WNT10A	Protein Wnt-10a
AIAAQVWKL	Y	S	9	2	0.9969	1	0			sp|Q01432|AMPD3_HUMAN	Q01432	AMPD3_HUMAN	AMPD3	AMP deaminase 3
AIAPCEVTVPA	G	Q	11	2	0.9995	3	0	5C(57.0215), 5C(61.9826)		sp|P05388|RLA0_HUMAN	P05388	RLA0_HUMAN	RPLP0	60S acidic ribosomal protein P0	RPLP0P6	sp|Q8NHW5|RLA0L_HUMAN
AIAPIIAAV	A	K	9	1, 2	0.9606	4	0			sp|Q9BQ52|RNZ2_HUMAN	Q9BQ52	RNZ2_HUMAN	ELAC2	Zinc phosphodiesterase ELAC protein 2
AIATELAQA	A	H	9	1, 2	0.9727	2	0			sp|Q86Y56|DAAF5_HUMAN	Q86Y56	DAAF5_HUMAN	DNAAF5	Dynein axonemal assembly factor 5
AIAYILQGV	L	L	9	2	0.9869	1	0			sp|Q7RTN6|STRAA_HUMAN	Q7RTN6	STRAA_HUMAN	STRADA	STE20-related kinase adapter protein alpha
AICPNNHEV	I	H	9	2	0.9707	2	0	3C(57.0215)		sp|O15143|ARC1B_HUMAN	O15143	ARC1B_HUMAN	ARPC1B	Actin-related protein 2/3 complex subunit 1B
AIDPHLLLSV	F	M	10	2	0.9992	3	0			sp|Q29RF7|PDS5A_HUMAN	Q29RF7	PDS5A_HUMAN	PDS5A	Sister chromatid cohesion protein PDS5 homolog A
AIDVVPPNV	V	R	9	2	0.9783	1	0			sp|O15519|CFLAR_HUMAN	O15519	CFLAR_HUMAN	CFLAR	CASP8 and FADD-like apoptosis regulator
AIFDFCPSV	R	S	9	1	0.9773	1	0	6C(57.0215)		sp|Q6XZF7|DNMBP_HUMAN	Q6XZF7	DNMBP_HUMAN	DNMBP	Dynamin-binding protein
AIFQQPPVGV	K	R	10	2	0.9985	1	0			sp|Q7L2E3|DHX30_HUMAN	Q7L2E3	DHX30_HUMAN	DHX30	ATP-dependent RNA helicase DHX30
AIFTAGHLIGL	L	Y	11	2	0.9977	1	0			sp|Q9H5I5|PIEZ2_HUMAN	Q9H5I5	PIEZ2_HUMAN	PIEZO2	Piezo-type mechanosensitive ion channel component 2
AIIDGKIFCV	S	H	10	2	0.9989	11	0	9C(57.0215), 9C(61.9826)		sp|P60510|PP4C_HUMAN	P60510	PP4C_HUMAN	PPP4C	Serine/threonine-protein phosphatase 4 catalytic subunit
AIIDKYIKL	E	V	9	2, 3	0.9964	4	0			sp|Q6NUM9|RETST_HUMAN	Q6NUM9	RETST_HUMAN	RETSAT	All-trans-retinol 13,14-reductase
AIIEHLYRV	A	Q	9	2, 3	0.998	2	0			sp|Q8WZ64|ARAP2_HUMAN	Q8WZ64	ARAP2_HUMAN	ARAP2	Arf-GAP with Rho-GAP domain, ANK repeat and PH domain-containing protein 2
AIIESTPEL	Q	D	9	2	0.9782	1	0			sp|O60271|JIP4_HUMAN	O60271	JIP4_HUMAN	SPAG9	C-Jun-amino-terminal kinase-interacting protein 4
AIIEYMPLL	L	A	9	1, 2	0.9971	2	0	6M(15.9949)		sp|P30154|2AAB_HUMAN	P30154	2AAB_HUMAN	PPP2R1B	Serine/threonine-protein phosphatase 2A 65 kDa regulatory subunit A beta isoform	PPP2R1A	sp|P30153|2AAA_HUMAN
AIIGGMFTV	C	A	9	1	0.9847	2	0	6M(15.9949)		sp|Q9Y282|ERGI3_HUMAN	Q9Y282	ERGI3_HUMAN	ERGIC3	Endoplasmic reticulum-Golgi intermediate compartment protein 3
AIIGGTFTV	C	A	9	1	0.9625	1	0			sp|Q969X5|ERGI1_HUMAN	Q969X5	ERGI1_HUMAN	ERGIC1	Endoplasmic reticulum-Golgi intermediate compartment protein 1
AIISELVSI	R	S	9	2	0.9614	1	0			sp|P78344|IF4G2_HUMAN	P78344	IF4G2_HUMAN	EIF4G2	Eukaryotic translation initiation factor 4 gamma 2
AILAARIAV	Y	S	9	2	0.9567	1	0			sp|P23921|RIR1_HUMAN	P23921	RIR1_HUMAN	RRM1	Ribonucleoside-diphosphate reductase large subunit
AILAHLNTV	E	P	9	2	0.9984	2	0			sp|Q9UNS1|TIM_HUMAN	Q9UNS1	TIM_HUMAN	TIMELESS	Protein timeless homolog
AILDHNPSI	L	L	9	2	0.9891	1	0			sp|Q86YS3|RFIP4_HUMAN	Q86YS3	RFIP4_HUMAN	RAB11FIP4	Rab11 family-interacting protein 4
AILDSAFLL	L	S	9	1	0.9763	1	0			sp|Q96JT2|S45A3_HUMAN	Q96JT2	S45A3_HUMAN	SLC45A3	Solute carrier family 45 member 3
AILETAPKEV	A	P	10	2	0.9874	2	0			sp|Q9P2E9|RRBP1_HUMAN	Q9P2E9	RRBP1_HUMAN	RRBP1	Ribosome-binding protein 1
AILKELVTL	C	R	9	2	0.9694	1	0			sp|P52888|THOP1_HUMAN	P52888	THOP1_HUMAN	THOP1	Thimet oligopeptidase
AILKYIETL	V	A	9	2	0.9838	2	0			sp|O75122|CLAP2_HUMAN	O75122	CLAP2_HUMAN	CLASP2	CLIP-associating protein 2
AILNRMEEV	Q	H	9	2	0.9888	1	0	6M(15.9949)		sp|Q9UPN3|MACF1_HUMAN	Q9UPN3	MACF1_HUMAN	MACF1	Microtubule-actin cross-linking factor 1, isoforms 1/2/3/5
AILPVCAEV	V	P	9	1	0.9986	1	0	6C(57.0215)		sp|Q8IY17|PLPL6_HUMAN	Q8IY17	PLPL6_HUMAN	PNPLA6	Patatin-like phospholipase domain-containing protein 6
AILQQVFVV	G	D	9	2	0.9959	1	0			sp|Q96D46|NMD3_HUMAN	Q96D46	NMD3_HUMAN	NMD3	60S ribosomal export protein NMD3
AILQRVQAA	R	A	9	2	0.9921	1	0			sp|Q9BT30|ALKB7_HUMAN	Q9BT30	ALKB7_HUMAN	ALKBH7	Alpha-ketoglutarate-dependent dioxygenase alkB homolog 7, mitochondrial
AILSPAFKV	C	R	9	2	0.9934	1	0			sp|Q92598|HS105_HUMAN	Q92598	HS105_HUMAN	HSPH1	Heat shock protein 105 kDa	HSPA4, HSPA4L	sp|O95757|HS74L_HUMAN, sp|P34932|HSP74_HUMAN
AILSRLAEI	Q	S	9	2	0.9926	1	0			sp|Q01082|SPTB2_HUMAN	Q01082	SPTB2_HUMAN	SPTBN1	Spectrin beta chain, non-erythrocytic 1
AILTGAHRFTL	V	S	11	3	0.9979	1	0			sp|Q9H269|VPS16_HUMAN	Q9H269	VPS16_HUMAN	VPS16	Vacuolar protein sorting-associated protein 16 homolog
AILTVVPKI	L	Q	9	2	0.9962	2	0			sp|Q9Y4B6|DCAF1_HUMAN	Q9Y4B6	DCAF1_HUMAN	DCAF1	DDB1- and CUL4-associated factor 1
AILVDLEPGTMDSVR	R	S	15	2	0.9992	1	0	11M(15.9949)		sp|P07437|TBB5_HUMAN	P07437	TBB5_HUMAN	TUBB	Tubulin beta chain	TUBB2A, TUBB2B, TUBB3	sp|Q13509|TBB3_HUMAN, sp|Q13885|TBB2A_HUMAN, sp|Q9BVA1|TBB2B_HUMAN
AIMDIVIKV	A	S	9	2	0.9973	7	0	3M(15.9949)		sp|Q9NZJ5|E2AK3_HUMAN	Q9NZJ5	E2AK3_HUMAN	EIF2AK3	Eukaryotic translation initiation factor 2-alpha kinase 3
AIMDSNNFL	L	G	9	2	0.9949	2	0	3M(15.9949)		sp|Q9HD40|SPCS_HUMAN	Q9HD40	SPCS_HUMAN	SEPSECS	O-phosphoseryl-tRNA(Sec) selenium transferase
AIMEHAYYA	M	S	9	2	0.9855	1	0	3M(15.9949)		sp|Q04446|GLGB_HUMAN	Q04446	GLGB_HUMAN	GBE1	1,4-alpha-glucan-branching enzyme
AIMEQLKEL	E	K	9	2	0.9887	1	0	3M(15.9949)		sp|Q5BJF6|ODFP2_HUMAN	Q5BJF6	ODFP2_HUMAN	ODF2	Outer dense fiber protein 2
AIMGFIGFFV	F	K	10	2	0.998	1	0	3M(15.9949)		sp|P60059|SC61G_HUMAN	P60059	SC61G_HUMAN	SEC61G	Protein transport protein Sec61 subunit gamma
AIMNVLAEL	M	H	9	2	0.9897	1	0	3M(15.9949)		sp|A5YKK6|CNOT1_HUMAN	A5YKK6	CNOT1_HUMAN	CNOT1	CCR4-NOT transcription complex subunit 1
AIMRSPQMV	H	S	9	2	0.997	3	0	3M(15.9949), 8M(15.9949)		sp|P35222|CTNB1_HUMAN	P35222	CTNB1_HUMAN	CTNNB1	Catenin beta-1
AIMSGRDLIGI	P	A	11	2	0.9974	1	0	3M(15.9949)		sp|Q7L014|DDX46_HUMAN	Q7L014	DDX46_HUMAN	DDX46	Probable ATP-dependent RNA helicase DDX46
AINDECYQV	L	R	9	1, 2	0.9918	2	0	6C(57.0215)		sp|Q9NTI5|PDS5B_HUMAN	Q9NTI5	PDS5B_HUMAN	PDS5B	Sister chromatid cohesion protein PDS5 homolog B
AINGKVFDV	M	T	9	2	0.9806	1	0			sp|O00264|PGRC1_HUMAN	O00264	PGRC1_HUMAN	PGRMC1	Membrane-associated progesterone receptor component 1
AIQDEIRSV	K	I	9	2	0.9725	1	0			sp|Q13257|MD2L1_HUMAN	Q13257	MD2L1_HUMAN	MAD2L1	Mitotic spindle assembly checkpoint protein MAD2A
AIQDKLFQV	A	A	9	1, 2	0.9991	3	0			sp|Q9BRQ6|MIC25_HUMAN	Q9BRQ6	MIC25_HUMAN	CHCHD6	MIC
AIQEQITRV	E	L	9	2	0.9859	1	0			sp|A5YKK6|CNOT1_HUMAN	A5YKK6	CNOT1_HUMAN	CNOT1	CCR4-NOT transcription complex subunit 1
AISEVIGKITA	T	L	11	2	0.9989	2	0			sp|O43264|ZW10_HUMAN	O43264	ZW10_HUMAN	ZW10	Centromere/kinetochore protein zw10 homolog
AITSQLHQV	L	N	9	2	0.9934	1	0			sp|P53611|PGTB2_HUMAN	P53611	PGTB2_HUMAN	RABGGTB	Geranylgeranyl transferase type-2 subunit beta
AIVDKVPSV	Q	S	9	2	0.992	10	0			sp|Q9Y678|COPG1_HUMAN	Q9Y678	COPG1_HUMAN	COPG1	Coatomer subunit gamma-1
AIVDKVSSV	Q	S	9	2	0.9558	1	0			sp|Q9UBF2|COPG2_HUMAN	Q9UBF2	COPG2_HUMAN	COPG2	Coatomer subunit gamma-2
AIVLVLHSV	N	A	9	2	0.996	1	0			sp|Q96S82|UBL7_HUMAN	Q96S82	UBL7_HUMAN	UBL7	Ubiquitin-like protein 7
AIVRSLPSV	N	E	9	2	0.9939	2	0			sp|P16615|AT2A2_HUMAN	P16615	AT2A2_HUMAN	ATP2A2	Sarcoplasmic/endoplasmic reticulum calcium ATPase 2	ATP2A1, ATP2A3	sp|O14983|AT2A1_HUMAN, sp|Q93084|AT2A3_HUMAN
AIWEKIKDVVV	D	K	11	2	0.9996	1	0			sp|Q14679|TTLL4_HUMAN	Q14679	TTLL4_HUMAN	TTLL4	Tubulin monoglutamylase TTLL4
AIWNYIHCV	R	F	9	2	0.9897	1	0	8C(57.0215)		sp|P58004|SESN2_HUMAN	P58004	SESN2_HUMAN	SESN2	Sestrin-2
AIYHGIPMV	E	G	9	2	0.9959	2	0	8M(15.9949)		sp|O75310|UDB11_HUMAN	O75310	UDB11_HUMAN	UGT2B11	UDP-glucuronosyltransferase 2B11	UGT2B10, UGT2B15, UGT2B17, UGT2B28, UGT2B4, UGT2B7	sp|O75795|UDB17_HUMAN, sp|P06133|UD2B4_HUMAN, sp|P16662|UD2B7_HUMAN, sp|P36537|UDB10_HUMAN, sp|P54855|UDB15_HUMAN, sp|Q9BY64|UDB28_HUMAN
AIYHVIMSV	L	L	9	2	0.9898	1	0	7M(15.9949)		sp|Q13571|LAPM5_HUMAN	Q13571	LAPM5_HUMAN	LAPTM5	Lysosomal-associated transmembrane protein 5
ALAAAGYDVEK	K	N	11	2	0.9997	1	0			sp|P10412|H14_HUMAN	P10412	H14_HUMAN	H1-4	Histone H1.4	H1-1, H1-2, H1-3, H1-6	sp|P16402|H13_HUMAN, sp|P16403|H12_HUMAN, sp|P22492|H1T_HUMAN, sp|Q02539|H11_HUMAN
ALAAALAHI	D	S	9	1, 2	0.9977	5	0			sp|Q9BQ39|DDX50_HUMAN	Q9BQ39	DDX50_HUMAN	DDX50	ATP-dependent RNA helicase DDX50	DDX21	sp|Q9NR30|DDX21_HUMAN
ALAAKYYSV	F	Q	9	2	0.9839	1	0			sp|Q8N6Q8|MET25_HUMAN	Q8N6Q8	MET25_HUMAN	METTL25	Probable methyltransferase-like protein 25
ALAALHVTL	E	Q	9	2	0.9953	2	0			sp|Q9NY26|S39A1_HUMAN	Q9NY26	S39A1_HUMAN	SLC39A1	Zinc transporter ZIP1
ALAAQLPVL	R	P	9	2	0.9957	1	0			sp|Q6P2I3|FAH2B_HUMAN	Q6P2I3	FAH2B_HUMAN	FAHD2B	Fumarylacetoacetate hydrolase domain-containing protein 2B	FAHD2A	sp|Q96GK7|FAH2A_HUMAN
ALAATVFCV	F	V	9	1, 2	0.9973	3	0	8C(57.0215)		sp|Q14739|LBR_HUMAN	Q14739	LBR_HUMAN	LBR	Delta(14)-sterol reductase LBR
ALADDDFLTV	R	T	10	1, 2	0.9915	3	0			sp|P33991|MCM4_HUMAN	P33991	MCM4_HUMAN	MCM4	DNA replication licensing factor MCM4
ALADFAELLRA	Q	L	11	2	0.9998	1	0			sp|Q9UHL4|DPP2_HUMAN	Q9UHL4	DPP2_HUMAN	DPP7	Dipeptidyl peptidase 2
ALADGVQKV	R	H	9	1, 2	0.992	5	0			sp|O14791|APOL1_HUMAN	O14791	APOL1_HUMAN	APOL1	Apolipoprotein L1
ALADGVTMQV	L	T	10	1, 2	0.9919	4	0	8M(15.9949)		sp|Q9UBF2|COPG2_HUMAN	Q9UBF2	COPG2_HUMAN	COPG2	Coatomer subunit gamma-2
ALADGVTMQVTV	L	R	12	2	0.991	1	0	8M(15.9949)		sp|Q9UBF2|COPG2_HUMAN	Q9UBF2	COPG2_HUMAN	COPG2	Coatomer subunit gamma-2
ALADGVVSQA	G	V	10	1	0.9771	1	0			sp|Q92917|GPKOW_HUMAN	Q92917	GPKOW_HUMAN	GPKOW	G-patch domain and KOW motifs-containing protein
ALADIAQSQL	S	K	10	1, 2	0.9943	4	0			sp|Q13503|MED21_HUMAN	Q13503	MED21_HUMAN	MED21	Mediator of RNA polymerase II transcription subunit 21
ALADKELLPSV	V	R	11	2	0.9999	5	0			sp|Q9BRQ8|FSP1_HUMAN	Q9BRQ8	FSP1_HUMAN	AIFM2	Ferroptosis suppressor protein 1
ALADLIEKELSV	K	Q	12	2	1	1	0			sp|O95628|CNOT4_HUMAN	O95628	CNOT4_HUMAN	CNOT4	CCR4-NOT transcription complex subunit 4
ALADLQEAV	A	K	9	1, 2	0.9747	2	0			sp|Q9C0D5|TANC1_HUMAN	Q9C0D5	TANC1_HUMAN	TANC1	Protein TANC1
ALADLQEAVKL	A	C	11	2	1	1	0			sp|Q9C0D5|TANC1_HUMAN	Q9C0D5	TANC1_HUMAN	TANC1	Protein TANC1
ALADLVPVDVVV	N	N	12	2	0.9908	1	0			sp|Q8WVX9|FACR1_HUMAN	Q8WVX9	FACR1_HUMAN	FAR1	Fatty acyl-CoA reductase 1
ALADTKKIVL	F	C	10	3	0.9996	1	0			sp|Q9UJX5|APC4_HUMAN	Q9UJX5	APC4_HUMAN	ANAPC4	Anaphase-promoting complex subunit 4
ALADTLVLL	L	T	9	1	0.965	1	0			sp|P41146|OPRX_HUMAN	P41146	OPRX_HUMAN	OPRL1	Nociceptin receptor
ALADVPELARL	A	L	11	2	1	1	0			sp|Q04446|GLGB_HUMAN	Q04446	GLGB_HUMAN	GBE1	1,4-alpha-glucan-branching enzyme
ALAEALKEV	A	S	9	2	0.9881	1	0			sp|Q6PI26|SHQ1_HUMAN	Q6PI26	SHQ1_HUMAN	SHQ1	Protein SHQ1 homolog
ALAEALKEVSL	A	T	11	2	0.9999	1	0			sp|Q6PI26|SHQ1_HUMAN	Q6PI26	SHQ1_HUMAN	SHQ1	Protein SHQ1 homolog
ALAEDPQEL	C	R	9	1	0.9765	1	0			sp|Q8IX12|CCAR1_HUMAN	Q8IX12	CCAR1_HUMAN	CCAR1	Cell division cycle and apoptosis regulator protein 1
ALAEEVEQV	R	H	9	1, 2	0.983	4	0			sp|Q9BQE5|APOL2_HUMAN	Q9BQE5	APOL2_HUMAN	APOL2	Apolipoprotein L2
ALAEGCPRL	G	Q	9	2	0.9919	2	0	6C(57.0215)		sp|Q9H469|FXL15_HUMAN	Q9H469	FXL15_HUMAN	FBXL15	F-box/LRR-repeat protein 15
ALAEGLDIKL	V	N	10	2	0.9992	1	0			sp|O60341|KDM1A_HUMAN	O60341	KDM1A_HUMAN	KDM1A	Lysine-specific histone demethylase 1A
ALAEGQLRL	L	P	9	2	0.996	2	0			sp|Q8NF37|PCAT1_HUMAN	Q8NF37	PCAT1_HUMAN	LPCAT1	Lysophosphatidylcholine acyltransferase 1
ALAEIAKAEL	R	D	10	2	0.9995	5	0			sp|P23246|SFPQ_HUMAN	P23246	SFPQ_HUMAN	SFPQ	Splicing factor, proline- and glutamine-rich
ALAEIPGVRSV	A	V	11	2	0.9967	1	0			sp|Q96CN7|ISOC1_HUMAN	Q96CN7	ISOC1_HUMAN	ISOC1	Isochorismatase domain-containing protein 1
ALAEKFKEL	L	K	9	2, 3	0.9884	2	0			sp|Q96EU6|RRP36_HUMAN	Q96EU6	RRP36_HUMAN	RRP36	Ribosomal RNA processing protein 36 homolog
ALAEKLDRL	A	A	9	2	0.9879	1	0			sp|A5PL33|KRBA1_HUMAN	A5PL33	KRBA1_HUMAN	KRBA1	Protein KRBA1
ALAELLHGA	E	L	9	2	0.9885	1	0			sp|Q6UXD5|SE6L2_HUMAN	Q6UXD5	SE6L2_HUMAN	SEZ6L2	Seizure 6-like protein 2
ALAELSESL	E	R	9	1	0.9734	1	0			sp|Q9H1B7|I2BPL_HUMAN	Q9H1B7	I2BPL_HUMAN	IRF2BPL	Probable E3 ubiquitin-protein ligase IRF2BPL
ALAEMLKENKV	Y	L	11	2, 3	1	8	0	5M(15.9949)		sp|P28289|TMOD1_HUMAN	P28289	TMOD1_HUMAN	TMOD1	Tropomodulin-1
ALAEMPDSAAA	S	L	11	1, 2	0.9999	6	0	5M(15.9949)		sp|O60443|GSDME_HUMAN	O60443	GSDME_HUMAN	GSDME	Gasdermin-E
ALAEVAAMENV	A	H	11	2	0.9973	2	0	8M(15.9949)		sp|Q8WY36|BBX_HUMAN	Q8WY36	BBX_HUMAN	BBX	HMG box transcription factor BBX
ALAEYACKL	E	S	9	2, 3	0.9991	4	0	7C(57.0215), 7C(61.9826)		sp|Q9UBT7|CTNL1_HUMAN	Q9UBT7	CTNL1_HUMAN	CTNNAL1	Alpha-catulin
ALAGGITMV	A	C	9	1, 2	0.984	7	0	8M(15.9949)		sp|P27708|PYR1_HUMAN	P27708	PYR1_HUMAN	CAD	CAD protein
ALAGHQDGITFI	G	D	12	2	0.9999	5	0			sp|Q8TEB1|DCA11_HUMAN	Q8TEB1	DCA11_HUMAN	DCAF11	DDB1- and CUL4-associated factor 11
ALAGPEVEAHL	Q	R	11	2	0.9998	1	0			sp|O15527|OGG1_HUMAN	O15527	OGG1_HUMAN	OGG1	N-glycosylase/DNA lyase
ALAGVNPQL	Q	Q	9	2	0.9652	2	0			sp|Q9UMX0|UBQL1_HUMAN	Q9UMX0	UBQL1_HUMAN	UBQLN1	Ubiquilin-1
ALAKAPFAA	A	H	9	2	0.9988	2	0			sp|P49721|PSB2_HUMAN	P49721	PSB2_HUMAN	PSMB2	Proteasome subunit beta type-2
ALAKEIDSV	L	K	9	2	0.9812	1	0			sp|P15153|RAC2_HUMAN	P15153	RAC2_HUMAN	RAC2	Ras-related C3 botulinum toxin substrate 2
ALAKIEIKL	L	S	9	2	0.9872	2	0			sp|P0C7P4|UCRIL_HUMAN	P0C7P4	UCRIL_HUMAN	UQCRFS1P1	Putative cytochrome b-c1 complex subunit Rieske-like protein 1	UQCRFS1	sp|P47985|UCRI_HUMAN
ALAKLVEAI	G	R	9	2	0.9764	2	0			sp|P62424|RL7A_HUMAN	P62424	RL7A_HUMAN	RPL7A	60S ribosomal protein L7a
ALAKNSPGL	D	C	9	2	0.9856	1	0			sp|O95267|GRP1_HUMAN	O95267	GRP1_HUMAN	RASGRP1	RAS guanyl-releasing protein 1
ALAKPPVVSV	V	P	10	2	0.9987	1	0			sp|Q96L91|EP400_HUMAN	Q96L91	EP400_HUMAN	EP400	E1A-binding protein p400
ALAKQIHAV	Q	R	9	2	0.9931	1	0			sp|P84095|RHOG_HUMAN	P84095	RHOG_HUMAN	RHOG	Rho-related GTP-binding protein RhoG
ALALIYNEAL	G	K	10	1, 2	0.9983	3	0			sp|P06703|S10A6_HUMAN	P06703	S10A6_HUMAN	S100A6	Protein S100-A6
ALALTVVCA	F	A	9	2	0.9769	2	0	8C(57.0215), 8C(61.9826)		sp|P30291|WEE1_HUMAN	P30291	WEE1_HUMAN	WEE1	Wee1-like protein kinase
ALANEEALQKI	P	C	11	2	1	1	0			sp|Q15390|MTFR1_HUMAN	Q15390	MTFR1_HUMAN	MTFR1	Mitochondrial fission regulator 1
ALANGVSRI	M	K	9	2	0.9858	2	0			sp|O00442|RTCA_HUMAN	O00442	RTCA_HUMAN	RTCA	RNA 3'-terminal phosphate cyclase
ALANHLIKV	F	K	9	2	0.9982	2	0			sp|Q9H4M9|EHD1_HUMAN	Q9H4M9	EHD1_HUMAN	EHD1	EH domain-containing protein 1	EHD3	sp|Q9NZN3|EHD3_HUMAN
ALANIAANI	N	Q	9	2	0.9865	1	0			sp|P42356|PI4KA_HUMAN	P42356	PI4KA_HUMAN	PI4KA	Phosphatidylinositol 4-kinase alpha
ALANIAVDKANL	G	E	12	2	0.9668	1	0			sp|P01903|DRA_HUMAN	P01903	DRA_HUMAN	HLA-DRA	HLA class II histocompatibility antigen, DR alpha chain
ALANIDLAL	S	E	9	1	0.9551	1	0			sp|P46940|IQGA1_HUMAN	P46940	IQGA1_HUMAN	IQGAP1	Ras GTPase-activating-like protein IQGAP1
ALANKLFGA	D	P	9	2	0.9777	1	0			sp|Q6PKG0|LARP1_HUMAN	Q6PKG0	LARP1_HUMAN	LARP1	La-related protein 1
ALANQKLYSV	A	S	10	2	0.9998	3	0			sp|Q9NU22|MDN1_HUMAN	Q9NU22	MDN1_HUMAN	MDN1	Midasin
ALANVTQRL	V	-	9	2	0.9983	1	0			sp|Q9NRJ4|TULP4_HUMAN	Q9NRJ4	TULP4_HUMAN	TULP4	Tubby-related protein 4
ALANYVVAL	S	V	9	1	0.9677	1	0			sp|Q9P2N5|RBM27_HUMAN	Q9P2N5	RBM27_HUMAN	RBM27	RNA-binding protein 27
ALAPAPPQV	S	L	9	1, 2	0.9904	5	0			sp|Q04206|TF65_HUMAN	Q04206	TF65_HUMAN	RELA	Transcription factor p65
ALAPATGGGSLLL	L	S	13	2	0.981	1	0			sp|Q9BWW8|APOL6_HUMAN	Q9BWW8	APOL6_HUMAN	APOL6	Apolipoprotein L6
ALAPATPAL	A	Q	9	1	0.9708	1	0			sp|Q9UKJ3|GPTC8_HUMAN	Q9UKJ3	GPTC8_HUMAN	GPATCH8	G patch domain-containing protein 8
ALAPGLPTA	L	R	9	1, 2	0.9852	8	0			sp|Q9UMX5|NENF_HUMAN	Q9UMX5	NENF_HUMAN	NENF	Neudesin
ALAPGVRAV	S	E	9	2	0.9657	3	0			sp|Q9Y508|RN114_HUMAN	Q9Y508	RN114_HUMAN	RNF114	E3 ubiquitin-protein ligase RNF114
ALAPHLDDA	A	L	9	2	0.9966	1	0			sp|Q86Y56|DAAF5_HUMAN	Q86Y56	DAAF5_HUMAN	DNAAF5	Dynein axonemal assembly factor 5
ALAPSPAAA	A	A	9	1	0.971	1	0			sp|Q12796|PNRC1_HUMAN	Q12796	PNRC1_HUMAN	PNRC1	Proline-rich nuclear receptor coactivator 1
ALAPWGPVKV	M	K	10	2	0.9994	1	0			sp|P13682|ZNF35_HUMAN	P13682	ZNF35_HUMAN	ZNF35	Zinc finger protein 35
ALAPYLDLL	C	N	9	1	0.9972	1	0			sp|Q9NVD3|SETD4_HUMAN	Q9NVD3	SETD4_HUMAN	SETD4	SET domain-containing protein 4
ALAQAVQRA	L	A	9	2	0.9934	1	0			sp|P11586|C1TC_HUMAN	P11586	C1TC_HUMAN	MTHFD1	C-1-tetrahydrofolate synthase, cytoplasmic
ALAQRLLEV	K	T	9	2	0.9974	2	0			sp|Q6ZMZ3|SYNE3_HUMAN	Q6ZMZ3	SYNE3_HUMAN	SYNE3	Nesprin-3
ALARLNYLL	E	R	9	2	0.9844	1	0			sp|P13807|GYS1_HUMAN	P13807	GYS1_HUMAN	GYS1	Glycogen [starch] synthase, muscle
ALASEEPRV	A	D	9	2	0.9718	1	0			sp|Q6ZMZ3|SYNE3_HUMAN	Q6ZMZ3	SYNE3_HUMAN	SYNE3	Nesprin-3
ALASEPLKV	G	S	9	2	0.997	1	0			sp|Q8N573|OXR1_HUMAN	Q8N573	OXR1_HUMAN	OXR1	Oxidation resistance protein 1
ALASHILTA	V	L	9	2	0.9934	1	0			sp|O00273|DFFA_HUMAN	O00273	DFFA_HUMAN	DFFA	DNA fragmentation factor subunit alpha
ALASIDSKL	R	N	9	2	0.9967	1	0			sp|P18206|VINC_HUMAN	P18206	VINC_HUMAN	VCL	Vinculin
ALASIDSKLNQA	R	K	12	2	0.9996	1	0			sp|P18206|VINC_HUMAN	P18206	VINC_HUMAN	VCL	Vinculin
ALASLENHV	D	K	9	2	0.9928	1	0			sp|Q9UPN9|TRI33_HUMAN	Q9UPN9	TRI33_HUMAN	TRIM33	E3 ubiquitin-protein ligase TRIM33
ALASLKKYGV	A	G	10	2, 3	0.9995	2	0			sp|O15269|SPTC1_HUMAN	O15269	SPTC1_HUMAN	SPTLC1	Serine palmitoyltransferase 1
ALASVAYQV	Q	G	9	2	0.9736	1	0			sp|Q9P2A4|ABI3_HUMAN	Q9P2A4	ABI3_HUMAN	ABI3	ABI gene family member 3
ALASVIKEL	S	R	9	2	0.9954	1	0			sp|Q8WYA0|IFT81_HUMAN	Q8WYA0	IFT81_HUMAN	IFT81	Intraflagellar transport protein 81 homolog
ALASVIMGL	S	S	9	1, 2	0.975	6	0	7M(15.9949)		sp|P30154|2AAB_HUMAN	P30154	2AAB_HUMAN	PPP2R1B	Serine/threonine-protein phosphatase 2A 65 kDa regulatory subunit A beta isoform	PPP2R1A	sp|P30153|2AAA_HUMAN
ALATHILSL	E	A	9	2	0.9904	1	0			sp|Q9UKA4|AKA11_HUMAN	Q9UKA4	AKA11_HUMAN	AKAP11	A-kinase anchor protein 11
ALATLIHQV	A	L	9	1, 2	0.9926	6	0			sp|Q9UBW8|CSN7A_HUMAN	Q9UBW8	CSN7A_HUMAN	COPS7A	COP9 signalosome complex subunit 7a
ALATSPITV	T	G	9	1	0.9808	1	0			sp|P13994|YJU2B_HUMAN	P13994	YJU2B_HUMAN	YJU2B	Probable splicing factor YJU2B
ALAVNISAA	A	R	9	1, 2	0.9765	3	0			sp|P40227|TCPZ_HUMAN	P40227	TCPZ_HUMAN	CCT6A	T-complex protein 1 subunit zeta
ALCALGKDCFL	A	E	11	2	1	1	0	3C(57.0215), 9C(57.0215)		sp|P14921|ETS1_HUMAN	P14921	ETS1_HUMAN	ETS1	Protein C-ets-1
ALCALVYRL	L	Q	9	2	0.9943	2	0	3C(57.0215)		sp|Q8TDZ2|MICA1_HUMAN	Q8TDZ2	MICA1_HUMAN	MICAL1	[F-actin]-monooxygenase MICAL1
ALCDAYIIL	E	A	9	1	0.969	1	0	3C(57.0215)		sp|Q13315|ATM_HUMAN	Q13315	ATM_HUMAN	ATM	Serine-protein kinase ATM
ALCDFGHAV	A	C	9	2	0.9997	3	0	3C(57.0215)		sp|Q99558|M3K14_HUMAN	Q99558	M3K14_HUMAN	MAP3K14	Mitogen-activated protein kinase kinase kinase 14
ALCDFGHAVCL	A	Q	11	2	1	2	0	10C(57.0215), 10C(61.9826), 3C(57.0215)		sp|Q99558|M3K14_HUMAN	Q99558	M3K14_HUMAN	MAP3K14	Mitogen-activated protein kinase kinase kinase 14
ALCDIKQAYT	T	Q	10	2	1	2	0	3C(57.0215)		sp|P25789|PSA4_HUMAN	P25789	PSA4_HUMAN	PSMA4	Proteasome subunit alpha type-4
ALCDTLITV	P	G	9	1, 2	0.9697	4	0	3C(57.0215)		sp|Q9Y2Y4|ZBT32_HUMAN	Q9Y2Y4	ZBT32_HUMAN	ZBTB32	Zinc finger and BTB domain-containing protein 32
ALCEENMRGV	G	R	10	2	0.9989	8	0	3C(57.0215), 7M(15.9949)		sp|P13639|EF2_HUMAN	P13639	EF2_HUMAN	EEF2	Elongation factor 2
ALCELRLSI	T	-	9	2	0.9949	1	0	3C(57.0215)		sp|Q13325|IFIT5_HUMAN	Q13325	IFIT5_HUMAN	IFIT5	Interferon-induced protein with tetratricopeptide repeats 5
ALCENVEGSFL	A	C	11	2	0.9572	1	0	3C(57.0215)		sp|Q14767|LTBP2_HUMAN	Q14767	LTBP2_HUMAN	LTBP2	Latent-transforming growth factor beta-binding protein 2	LTBP4	sp|Q8N2S1|LTBP4_HUMAN
ALCGFGPLIFI	G	Y	11	1, 2	0.9952	2	0	3C(57.0215)		sp|O95168|NDUB4_HUMAN	O95168	NDUB4_HUMAN	NDUFB4	NADH dehydrogenase [ubiquinone] 1 beta subcomplex subunit 4
ALCGFTEAA	K	A	9	1, 2	0.9988	2	0	3C(57.0215)		sp|Q9Y490|TLN1_HUMAN	Q9Y490	TLN1_HUMAN	TLN1	Talin-1
ALCGKLLTL	H	V	9	2	0.9937	1	0	3C(57.0215)		sp|Q9NRL2|BAZ1A_HUMAN	Q9NRL2	BAZ1A_HUMAN	BAZ1A	Bromodomain adjacent to zinc finger domain protein 1A
ALCGQTLVV	L	R	9	2	0.9984	1	0	3C(57.0215)		sp|P57081|WDR4_HUMAN	P57081	WDR4_HUMAN	WDR4	tRNA (guanine-N(7)-)-methyltransferase non-catalytic subunit WDR4
ALCGVPVLV	E	L	9	1	0.9729	1	0	3C(57.0215)		sp|Q13795|ARFRP_HUMAN	Q13795	ARFRP_HUMAN	ARFRP1	ADP-ribosylation factor-related protein 1
ALCHCLPVL	Y	S	9	2	0.9764	2	0	3C(57.0215), 5C(57.0215)		sp|Q7L5N1|CSN6_HUMAN	Q7L5N1	CSN6_HUMAN	COPS6	COP9 signalosome complex subunit 6
ALCHFTSIEV	A	V	10	2	0.9951	1	0	3C(57.0215)		sp|O96020|CCNE2_HUMAN	O96020	CCNE2_HUMAN	CCNE2	G1/S-specific cyclin-E2
ALCHSTATV	S	-	9	2	0.997	1	0	3C(57.0215)		sp|Q8IYT8|ULK2_HUMAN	Q8IYT8	ULK2_HUMAN	ULK2	Serine/threonine-protein kinase ULK2
ALCIPTFQL	Q	L	9	2	0.994	1	0	3C(57.0215)		sp|Q9Y5L0|TNPO3_HUMAN	Q9Y5L0	TNPO3_HUMAN	TNPO3	Transportin-3
ALCMFVAAA	F	G	9	1	0.9669	1	0	3C(57.0215), 4M(15.9949)		sp|P55061|BI1_HUMAN	P55061	BI1_HUMAN	TMBIM6	Bax inhibitor 1
ALCNIHENI	D	R	9	2	0.9995	2	0	3C(57.0215)		sp|P53621|COPA_HUMAN	P53621	COPA_HUMAN	COPA	Coatomer subunit alpha
ALCNIHENIRV	D	K	11	3	0.9995	1	0	3C(57.0215)		sp|P53621|COPA_HUMAN	P53621	COPA_HUMAN	COPA	Coatomer subunit alpha
ALCPAAFRL	C	V	9	2	0.9969	1	0	3C(57.0215)		sp|Q8NCA9|ZN784_HUMAN	Q8NCA9	ZN784_HUMAN	ZNF784	Zinc finger protein 784
ALCPHLKTL	A	K	9	2, 3	0.9996	4	0	3C(57.0215)		sp|Q7Z3T8|ZFY16_HUMAN	Q7Z3T8	ZFY16_HUMAN	ZFYVE16	Zinc finger FYVE domain-containing protein 16
ALCPQVINA	E	A	9	1, 2	0.9979	4	0	3C(57.0215)		sp|P35221|CTNA1_HUMAN	P35221	CTNA1_HUMAN	CTNNA1	Catenin alpha-1
ALCPQVINAAL	E	A	11	2	0.999	1	0	3C(57.0215)		sp|P35221|CTNA1_HUMAN	P35221	CTNA1_HUMAN	CTNNA1	Catenin alpha-1
ALCPRIHEV	T	P	9	2, 3	0.9993	3	0	3C(57.0215)		sp|Q09019|DMWD_HUMAN	Q09019	DMWD_HUMAN	DMWD	Dystrophia myotonica WD repeat-containing protein
ALCPRLWDV	S	P	9	2	0.9995	3	0	3C(57.0215)		sp|Q9NUJ7|PLCX1_HUMAN	Q9NUJ7	PLCX1_HUMAN	PLCXD1	PI-PLC X domain-containing protein 1
ALCPYVCHL	D	L	9	2, 3	0.9977	2	0	3C(57.0215), 7C(57.0215), 7C(61.9826)		sp|Q92674|CENPI_HUMAN	Q92674	CENPI_HUMAN	CENPI	Centromere protein I
ALCQRIPQL	S	M	9	2	0.9969	3	0	3C(57.0215)		sp|O94822|LTN1_HUMAN	O94822	LTN1_HUMAN	LTN1	E3 ubiquitin-protein ligase listerin
ALCSDLRSI	Y	R	9	2	0.9994	1	0	3C(57.0215)		sp|Q8IVF6|AN18A_HUMAN	Q8IVF6	AN18A_HUMAN	ANKRD18A	Ankyrin repeat domain-containing protein 18A
ALCSEAALQAI	A	R	11	2	0.9979	3	0	3C(57.0215)		sp|P55072|TERA_HUMAN	P55072	TERA_HUMAN	VCP	Transitional endoplasmic reticulum ATPase
ALCSNTFRI	T	L	9	2	0.9899	1	0	3C(57.0215)		sp|Q07864|DPOE1_HUMAN	Q07864	DPOE1_HUMAN	POLE	DNA polymerase epsilon catalytic subunit A
ALCSVLRTL	E	A	9	2	0.9993	1	0	3C(57.0215)		sp|Q12894|IFRD2_HUMAN	Q12894	IFRD2_HUMAN	IFRD2	Interferon-related developmental regulator 2
ALCTKVPEL	K	I	9	2	0.9978	1	0	3C(57.0215)		sp|Q07812|BAX_HUMAN	Q07812	BAX_HUMAN	BAX	Apoptosis regulator BAX
ALCVAKVQV	E	E	9	2	0.9996	3	0	3C(57.0215)		sp|Q99707|METH_HUMAN	Q99707	METH_HUMAN	MTR	Methionine synthase
ALCVISYFV	L	M	9	2	0.9927	1	0	3C(57.0215)		sp|Q15005|SPCS2_HUMAN	Q15005	SPCS2_HUMAN	SPCS2	Signal peptidase complex subunit 2
ALCVLAQTV	D	K	9	1, 2	0.9992	5	0	3C(57.0215)		sp|P78371|TCPB_HUMAN	P78371	TCPB_HUMAN	CCT2	T-complex protein 1 subunit beta
ALCWDTAILRV	T	F	11	2	0.9997	1	0	3C(57.0215)		sp|Q9UPZ3|HPS5_HUMAN	Q9UPZ3	HPS5_HUMAN	HPS5	Hermansky-Pudlak syndrome 5 protein
ALDAALFYL	D	S	9	1	0.9587	1	0			sp|Q8TDJ6|DMXL2_HUMAN	Q8TDJ6	DMXL2_HUMAN	DMXL2	DmX-like protein 2
ALDAGAVYTL	E	A	10	1, 2	0.9834	3	0			sp|O75891|AL1L1_HUMAN	O75891	AL1L1_HUMAN	ALDH1L1	Cytosolic 10-formyltetrahydrofolate dehydrogenase
ALDAGNIKL	A	T	9	2	0.9737	1	0			sp|Q6NWY9|PR40B_HUMAN	Q6NWY9	PR40B_HUMAN	PRPF40B	Pre-mRNA-processing factor 40 homolog B
ALDANIARL	A	Q	9	2	0.9952	2	0			sp|Q49A88|CCD14_HUMAN	Q49A88	CCD14_HUMAN	CCDC14	Coiled-coil domain-containing protein 14
ALDAQNIVAV	V	S	10	2	0.9974	1	0			sp|Q5GLZ8|HERC4_HUMAN	Q5GLZ8	HERC4_HUMAN	HERC4	Probable E3 ubiquitin-protein ligase HERC4
ALDASKPLPV	R	F	10	2	0.9684	1	0			sp|Q9H2F5|EPC1_HUMAN	Q9H2F5	EPC1_HUMAN	EPC1	Enhancer of polycomb homolog 1
ALDCMSVEV	S	G	9	2	0.998	2	0	4C(57.0215), 4C(61.9826), 5M(15.9949)		sp|Q14203|DCTN1_HUMAN	Q14203	DCTN1_HUMAN	DCTN1	Dynactin subunit 1
ALDCSEVTV	R	R	9	2	0.9965	2	0	4C(57.0215), 4C(61.9826)		sp|Q6XQN6|PNCB_HUMAN	Q6XQN6	PNCB_HUMAN	NAPRT	Nicotinate phosphoribosyltransferase
ALDDEEAGGRPAM	A	E	13	2	0.9971	1	0	13M(15.9949)		sp|Q00839|HNRPU_HUMAN	Q00839	HNRPU_HUMAN	HNRNPU	Heterogeneous nuclear ribonucleoprotein U
ALDDEFITV	I	H	9	2	0.972	1	0			sp|Q8WUH2|TGFA1_HUMAN	Q8WUH2	TGFA1_HUMAN	TGFBRAP1	Transforming growth factor-beta receptor-associated protein 1
ALDDIIYRA	K	Q	9	2	0.9981	1	0			sp|Q9BYI3|HYCCI_HUMAN	Q9BYI3	HYCCI_HUMAN	FAM126A	Hyccin
ALDDRLYCV	Q	Y	9	2	0.9996	6	0	8C(57.0215), 8C(61.9826)		sp|Q9NUQ2|PLCE_HUMAN	Q9NUQ2	PLCE_HUMAN	AGPAT5	1-acyl-sn-glycerol-3-phosphate acyltransferase epsilon
ALDEADRMIDMGF	L	E	13	2	0.9998	2	0	11M(15.9949), 8M(15.9949)		sp|Q9UJV9|DDX41_HUMAN	Q9UJV9	DDX41_HUMAN	DDX41	Probable ATP-dependent RNA helicase DDX41
ALDEAQGVGL	A	D	10	1, 2	0.9945	2	0			sp|O75533|SF3B1_HUMAN	O75533	SF3B1_HUMAN	SF3B1	Splicing factor 3B subunit 1
ALDEDFAPAKL	L	Q	11	2	0.9989	1	0			sp|Q17RB8|LONF1_HUMAN	Q17RB8	LONF1_HUMAN	LONRF1	LON peptidase N-terminal domain and RING finger protein 1
ALDEGDIAL	R	L	9	1	0.9563	1	0			sp|P35998|PRS7_HUMAN	P35998	PRS7_HUMAN	PSMC2	26S proteasome regulatory subunit 7
ALDEGDIALL	R	K	10	1	0.992	2	0			sp|P35998|PRS7_HUMAN	P35998	PRS7_HUMAN	PSMC2	26S proteasome regulatory subunit 7
ALDEICFKV	E	C	9	2, 3	0.9985	5	0	6C(57.0215), 6C(61.9826)		sp|Q75QN2|INT8_HUMAN	Q75QN2	INT8_HUMAN	INTS8	Integrator complex subunit 8
ALDEKLLNI	R	I	9	2	0.9963	2	0			sp|Q10570|CPSF1_HUMAN	Q10570	CPSF1_HUMAN	CPSF1	Cleavage and polyadenylation specificity factor subunit 1
ALDELASLQV	E	T	10	2	0.964	1	0			sp|O75475|PSIP1_HUMAN	O75475	PSIP1_HUMAN	PSIP1	PC4 and SFRS1-interacting protein
ALDEPPYLTV	K	G	10	2	0.9971	2	0			sp|Q4LE39|ARI4B_HUMAN	Q4LE39	ARI4B_HUMAN	ARID4B	AT-rich interactive domain-containing protein 4B
ALDEPTTNL	I	D	9	1, 2	0.9798	2	0			sp|Q92878|RAD50_HUMAN	Q92878	RAD50_HUMAN	RAD50	DNA repair protein RAD50
ALDESHNQNL	K	K	10	2	0.9993	1	0			sp|O94804|STK10_HUMAN	O94804	STK10_HUMAN	STK10	Serine/threonine-protein kinase 10
ALDEVFTKV	E	Y	9	2	0.9991	5	0			sp|Q9UMX5|NENF_HUMAN	Q9UMX5	NENF_HUMAN	NENF	Neudesin
ALDEVIFSL	Q	E	9	2	0.9885	1	0			sp|P08243|ASNS_HUMAN	P08243	ASNS_HUMAN	ASNS	Asparagine synthetase [glutamine-hydrolyzing]
ALDEYNMKI	D	M	9	2	0.9995	2	0	7M(15.9949)		sp|Q8IY21|DDX60_HUMAN	Q8IY21	DDX60_HUMAN	DDX60	Probable ATP-dependent RNA helicase DDX60
ALDFKLAAA	A	V	9	2	0.9935	1	0			sp|Q8IWZ3|ANKH1_HUMAN	Q8IWZ3	ANKH1_HUMAN	ANKHD1	Ankyrin repeat and KH domain-containing protein 1
ALDHMVEYV	E	A	9	2	0.9952	4	0	5M(15.9949)		sp|O60664|PLIN3_HUMAN	O60664	PLIN3_HUMAN	PLIN3	Perilipin-3
ALDILITNV	V	V	9	1	0.9814	2	0			sp|P62380|TBPL1_HUMAN	P62380	TBPL1_HUMAN	TBPL1	TATA box-binding protein-like 1
ALDIMIPMV	K	Q	9	1, 2	0.9986	18	0	5M(15.9949), 8M(15.9949)		sp|Q99683|M3K5_HUMAN	Q99683	M3K5_HUMAN	MAP3K5	Mitogen-activated protein kinase kinase kinase 5
ALDKALTSV	S	V	9	2	0.996	2	0			sp|Q13617|CUL2_HUMAN	Q13617	CUL2_HUMAN	CUL2	Cullin-2
ALDKATVLL	A	S	9	1, 2	0.9884	6	0			sp|Q53EL6|PDCD4_HUMAN	Q53EL6	PDCD4_HUMAN	PDCD4	Programmed cell death protein 4
ALDKMLQNV	S	Q	9	2	0.9935	1	0	5M(15.9949)		sp|P27487|DPP4_HUMAN	P27487	DPP4_HUMAN	DPP4	Dipeptidyl peptidase 4
ALDNSHPIEV	D	S	10	2	0.9991	1	0			sp|P55786|PSA_HUMAN	P55786	PSA_HUMAN	NPEPPS	Puromycin-sensitive aminopeptidase	NPEPPSL1	sp|A6NEC2|PSAL_HUMAN
ALDPAAQAFL	S	L	10	1, 2	0.9995	4	0			sp|Q5SWA1|PR15B_HUMAN	Q5SWA1	PR15B_HUMAN	PPP1R15B	Protein phosphatase 1 regulatory subunit 15B
ALDPAAQAFLL	S	E	11	2	0.9994	2	0			sp|Q5SWA1|PR15B_HUMAN	Q5SWA1	PR15B_HUMAN	PPP1R15B	Protein phosphatase 1 regulatory subunit 15B
ALDPASLPRV	R	L	10	2	0.9967	2	0			sp|Q5TEJ8|THMS2_HUMAN	Q5TEJ8	THMS2_HUMAN	THEMIS2	Protein THEMIS2
ALDPEISSGEGL	K	R	12	2	0.9906	1	0			sp|Q08554|DSC1_HUMAN	Q08554	DSC1_HUMAN	DSC1	Desmocollin-1
ALDPEISSGEGLR	K	Y	13	2	1	1	0			sp|Q08554|DSC1_HUMAN	Q08554	DSC1_HUMAN	DSC1	Desmocollin-1
ALDPGAKISV	V	I	10	2	0.9973	1	0			sp|P04843|RPN1_HUMAN	P04843	RPN1_HUMAN	RPN1	Dolichyl-diphosphooligosaccharide--protein glycosyltransferase subunit 1
ALDPKANFST	A	N	10	2	0.9978	2	0			sp|Q07912|ACK1_HUMAN	Q07912	ACK1_HUMAN	TNK2	Activated CDC42 kinase 1
ALDPLADKILI	S	S	11	2	1	3	0			sp|Q9UJA2|CRLS1_HUMAN	Q9UJA2	CRLS1_HUMAN	CRLS1	Cardiolipin synthase (CMP-forming)
ALDPNIATL	A	G	9	1	0.9789	2	0			sp|Q8WXA9|SREK1_HUMAN	Q8WXA9	SREK1_HUMAN	SREK1	Splicing regulatory glutamine/lysine-rich protein 1
ALDPRAPASTL	A	C	11	2	0.9964	1	0			sp|Q9UKB1|FBW1B_HUMAN	Q9UKB1	FBW1B_HUMAN	FBXW11	F-box/WD repeat-containing protein 11
ALDPSLDNHQV	Y	S	11	2	0.999	1	0			sp|O60508|PRP17_HUMAN	O60508	PRP17_HUMAN	CDC40	Pre-mRNA-processing factor 17
ALDPSLDNHQVSA	Y	K	13	2	0.9983	1	0			sp|O60508|PRP17_HUMAN	O60508	PRP17_HUMAN	CDC40	Pre-mRNA-processing factor 17
ALDPTARKINL	S	A	11	3	0.9998	1	0			sp|Q8TDD1|DDX54_HUMAN	Q8TDD1	DDX54_HUMAN	DDX54	ATP-dependent RNA helicase DDX54
ALDQDHVAVL	T	G	10	2	0.9942	1	0			sp|Q9H8H0|NOL11_HUMAN	Q9H8H0	NOL11_HUMAN	NOL11	Nucleolar protein 11
ALDQEIIEV	S	D	9	2	0.984	2	0			sp|P08708|RS17_HUMAN	P08708	RS17_HUMAN	RPS17	40S ribosomal protein S17
ALDRCYSV	S	Y	8	2	0.9976	1	0	5C(57.0215)		sp|Q01581|HMCS1_HUMAN	Q01581	HMCS1_HUMAN	HMGCS1	Hydroxymethylglutaryl-CoA synthase, cytoplasmic
ALDRDNFEL	K	L	9	2	0.9963	1	0			sp|Q92845|KIFA3_HUMAN	Q92845	KIFA3_HUMAN	KIFAP3	Kinesin-associated protein 3
ALDRMQFGV	Y	P	9	2	0.9984	1	0	5M(15.9949)		sp|Q92947|GCDH_HUMAN	Q92947	GCDH_HUMAN	GCDH	Glutaryl-CoA dehydrogenase, mitochondrial
ALDRQTATQLL	Q	K	11	2	0.9997	2	0			sp|P62424|RL7A_HUMAN	P62424	RL7A_HUMAN	RPL7A	60S ribosomal protein L7a
ALDSGAFQSV	A	W	10	1, 2	0.998	4	0			sp|Q8NFW8|NEUA_HUMAN	Q8NFW8	NEUA_HUMAN	CMAS	N-acylneuraminate cytidylyltransferase
ALDSHPTIV	I	S	9	2	0.9954	1	0			sp|Q02363|ID2_HUMAN	Q02363	ID2_HUMAN	ID2	DNA-binding protein inhibitor ID-2
ALDSQVPKV	M	T	9	1, 2	0.9985	5	0			sp|Q5JSP0|FGD3_HUMAN	Q5JSP0	FGD3_HUMAN	FGD3	FYVE, RhoGEF and PH domain-containing protein 3
ALDSTNVEA	S	A	9	1, 2	0.9933	2	0			sp|P62491|RB11A_HUMAN	P62491	RB11A_HUMAN	RAB11A	Ras-related protein Rab-11A
ALDTGWNEL	Q	H	9	2	0.9937	1	0			sp|Q01082|SPTB2_HUMAN	Q01082	SPTB2_HUMAN	SPTBN1	Spectrin beta chain, non-erythrocytic 1
ALDTINILL	W	Y	9	1, 2	0.9951	4	0			sp|O14497|ARI1A_HUMAN	O14497	ARI1A_HUMAN	ARID1A	AT-rich interactive domain-containing protein 1A	ARID1B	sp|Q8NFD5|ARI1B_HUMAN
ALDTLEDDMTI	R	S	11	2	0.9994	4	0	9M(15.9949)		sp|P37268|FDFT_HUMAN	P37268	FDFT_HUMAN	FDFT1	Squalene synthase
ALDTNQVLL	G	H	9	1, 2	0.9957	2	0			sp|Q96GC6|ZN274_HUMAN	Q96GC6	ZN274_HUMAN	ZNF274	Neurotrophin receptor-interacting factor homolog
ALDTNQVSL	G	Q	9	2	0.9624	1	0			sp|Q96GC6|ZN274_HUMAN	Q96GC6	ZN274_HUMAN	ZNF274	Neurotrophin receptor-interacting factor homolog
ALDTQIPAT	L	P	9	2	0.9872	1	0			sp|P41002|CCNF_HUMAN	P41002	CCNF_HUMAN	CCNF	Cyclin-F
ALDTSNVMV	Q	K	9	1, 2	0.9966	6	0	8M(15.9949)		sp|Q27J81|INF2_HUMAN	Q27J81	INF2_HUMAN	INF2	Inverted formin-2
ALDTTRHEL	T	P	9	2, 3	0.9971	2	0			sp|Q9BT25|HAUS8_HUMAN	Q9BT25	HAUS8_HUMAN	HAUS8	HAUS augmin-like complex subunit 8
ALDVARLVV	L	E	9	2	0.9994	1	0			sp|Q8N201|INT1_HUMAN	Q8N201	INT1_HUMAN	INTS1	Integrator complex subunit 1
ALDVPHAEL	G	V	9	2	0.9898	1	0			sp|Q96RG2|PASK_HUMAN	Q96RG2	PASK_HUMAN	PASK	PAS domain-containing serine/threonine-protein kinase
ALDVQGIYRV	R	S	10	2	0.9995	3	0			sp|Q9P107|GMIP_HUMAN	Q9P107	GMIP_HUMAN	GMIP	GEM-interacting protein
ALDVSPKHV	S	L	9	2	0.9915	1	0			sp|Q8IV63|VRK3_HUMAN	Q8IV63	VRK3_HUMAN	VRK3	Inactive serine/threonine-protein kinase VRK3
ALEAYVQSV	G	R	9	2	0.993	1	0			sp|Q9UP83|COG5_HUMAN	Q9UP83	COG5_HUMAN	COG5	Conserved oligomeric Golgi complex subunit 5
ALEDRVWEL	K	L	9	2	0.9986	1	0			sp|Q6ZP82|CC141_HUMAN	Q6ZP82	CC141_HUMAN	CCDC141	Coiled-coil domain-containing protein 141
ALEEADKMFL	A	R	10	2	0.9999	3	0	8M(15.9949)		sp|Q9Y6B2|EID1_HUMAN	Q9Y6B2	EID1_HUMAN	EID1	EP300-interacting inhibitor of differentiation 1
ALEEKLENV	E	K	9	2	0.9935	1	0			sp|Q9BU64|CENPO_HUMAN	Q9BU64	CENPO_HUMAN	CENPO	Centromere protein O
ALEEQLQQIRAE	S	T	12	2	1	3	0			contam_sp|P13645|K1C10_HUMAN	contam_sp|P13645|K1C10_HUMAN Keratin, type I cytoskeletal 10 OS=Homo sapiens GN=KRT10 PE=1 SV=6	contam_sp|P13645|K1C10_HUMAN Keratin, type I cytoskeletal 10 OS=Homo sapiens GN=KRT10 PE=1 SV=6		Keratin,
ALEEYVICV	F	R	9	1, 2	0.9878	4	0	8C(57.0215), 8C(61.9826)		sp|Q5TAX3|TUT4_HUMAN	Q5TAX3	TUT4_HUMAN	TUT4	Terminal uridylyltransferase 4
ALEHRVYEV	S	R	9	2	0.9993	1	0			sp|O60308|CE104_HUMAN	O60308	CE104_HUMAN	CEP104	Centrosomal protein of 104 kDa
ALEPIDITV	F	K	9	1	0.9739	2	0			sp|O60216|RAD21_HUMAN	O60216	RAD21_HUMAN	RAD21	Double-strand-break repair protein rad21 homolog
ALERLLPQV	E	E	9	2	0.9887	1	0			sp|Q86UT8|CATAC_HUMAN	Q86UT8	CATAC_HUMAN	CENATAC	Centrosomal AT-AC splicing factor
ALESFLKQV	S	S	9	2	0.9943	1	0			sp|P78527|PRKDC_HUMAN	P78527	PRKDC_HUMAN	PRKDC	DNA-dependent protein kinase catalytic subunit
ALFAGGKLRV	M	H	10	2	0.9947	1	0			sp|Q7Z7H5|TMED4_HUMAN	Q7Z7H5	TMED4_HUMAN	TMED4	Transmembrane emp24 domain-containing protein 4
ALFARPDLLLL	R	D	11	2	0.9988	1	0			sp|Q9NUQ8|ABCF3_HUMAN	Q9NUQ8	ABCF3_HUMAN	ABCF3	ATP-binding cassette sub-family F member 3
ALFASGLIHRV	L	C	11	2, 3	0.9998	2	0			sp|Q8N6L1|KTAP2_HUMAN	Q8N6L1	KTAP2_HUMAN	KRTCAP2	Keratinocyte-associated protein 2
ALFDAQAQV	F	W	9	1, 2	0.9592	2	0			sp|P29597|TYK2_HUMAN	P29597	TYK2_HUMAN	TYK2	Non-receptor tyrosine-protein kinase TYK2
ALFDCYVVV	A	M	9	1, 2	0.9931	2	0	5C(57.0215)		sp|O60266|ADCY3_HUMAN	O60266	ADCY3_HUMAN	ADCY3	Adenylate cyclase type 3
ALFDEQHREEM	F	R	11	2, 3	0.9982	2	0	11M(15.9949)		sp|P21675|TAF1_HUMAN	P21675	TAF1_HUMAN	TAF1	Transcription initiation factor TFIID subunit 1
ALFDGHGGPAAA	W	I	12	2	1	2	0			sp|Q96MI6|PPM1M_HUMAN	Q96MI6	PPM1M_HUMAN	PPM1M	Protein phosphatase 1M
ALFDQDKSSMRL	F	D	12	3	0.9926	1	0	10M(15.9949)		sp|Q96FN4|CPNE2_HUMAN	Q96FN4	CPNE2_HUMAN	CPNE2	Copine-2
ALFDQTRHSLAL	I	G	12	2, 3	0.9999	4	0			sp|Q5SRE5|NU188_HUMAN	Q5SRE5	NU188_HUMAN	NUP188	Nucleoporin NUP188
ALFDSGLHPA	E	V	10	2	0.9995	1	0			sp|Q8TAT5|NEIL3_HUMAN	Q8TAT5	NEIL3_HUMAN	NEIL3	Endonuclease 8-like 3
ALFEAAREVTL	S	A	11	2	0.9997	1	0			sp|P42858|HD_HUMAN	P42858	HD_HUMAN	HTT	Huntingtin
ALFEESGLIRI	T	T	11	2	0.9993	2	0			sp|Q9NYQ7|CELR3_HUMAN	Q9NYQ7	CELR3_HUMAN	CELSR3	Cadherin EGF LAG seven-pass G-type receptor 3
ALFEEVPEL	K	L	9	1, 2	0.9986	5	0			sp|P31939|PUR9_HUMAN	P31939	PUR9_HUMAN	ATIC	Bifunctional purine biosynthesis protein ATIC
ALFEGKVQL	A	H	9	2	0.998	3	0			sp|Q8NEZ3|WDR19_HUMAN	Q8NEZ3	WDR19_HUMAN	WDR19	WD repeat-containing protein 19
ALFEKVQPTHV	R	I	11	3	0.996	1	0			sp|Q13630|FCL_HUMAN	Q13630	FCL_HUMAN	GFUS	GDP-L-fucose synthase
ALFEQKGPVYV	G	A	11	2	0.9999	2	0			sp|P54709|AT1B3_HUMAN	P54709	AT1B3_HUMAN	ATP1B3	Sodium/potassium-transporting ATPase subunit beta-3
ALFGIPMAL	S	I	9	1, 2	0.9821	3	0	7M(15.9949)		sp|Q03135|CAV1_HUMAN	Q03135	CAV1_HUMAN	CAV1	Caveolin-1
ALFISPALI	G	R	9	1, 2	0.9771	2	0			sp|P05496|AT5G1_HUMAN	P05496	AT5G1_HUMAN	ATP5MC1	ATP synthase F(0) complex subunit C1, mitochondrial
ALFKAWAL	A	F	8	2	0.9865	2	0			sp|Q15306|IRF4_HUMAN	Q15306	IRF4_HUMAN	IRF4	Interferon regulatory factor 4
ALFKCKFEEA	A	Q	10	2	0.999	1	0	5C(61.9826)		sp|P49792|RBP2_HUMAN	P49792	RBP2_HUMAN	RANBP2	E3 SUMO-protein ligase RanBP2
ALFKGDFRI	H	T	9	3	0.9969	1	0			sp|Q9H6A9|PCX3_HUMAN	Q9H6A9	PCX3_HUMAN	PCNX3	Pecanex-like protein 3	PCNX1	sp|Q96RV3|PCX1_HUMAN
ALFMYKPKKV	V	V	10	3	0.9953	1	0	4M(15.9949)		sp|P78383|S35B1_HUMAN	P78383	S35B1_HUMAN	SLC35B1	Solute carrier family 35 member B1
ALFNGAQKL	R	F	9	2	0.9974	2	0			sp|P61619|S61A1_HUMAN	P61619	S61A1_HUMAN	SEC61A1	Protein transport protein Sec61 subunit alpha isoform 1	SEC61A2	sp|Q9H9S3|S61A2_HUMAN
ALFNKGGSVFL	V	A	11	2	0.9994	1	0			sp|Q8WXG9|AGRV1_HUMAN	Q8WXG9	AGRV1_HUMAN	ADGRV1	Adhesion G-protein coupled receptor V1
ALFNRLVPSV	K	N	10	2	0.9818	1	0			sp|P11586|C1TC_HUMAN	P11586	C1TC_HUMAN	MTHFD1	C-1-tetrahydrofolate synthase, cytoplasmic
ALFNTRIPRV	A	R	10	3	0.998	1	0			sp|Q15024|EXOS7_HUMAN	Q15024	EXOS7_HUMAN	EXOSC7	Exosome complex component RRP42
ALFPALRPGGFQA	A	H	13	2	0.9994	2	0			sp|Q13501|SQSTM_HUMAN	Q13501	SQSTM_HUMAN	SQSTM1	Sequestosome-1
ALFPAPLAQI	R	S	10	1, 2	0.999	4	0			sp|Q8ND24|RN214_HUMAN	Q8ND24	RN214_HUMAN	RNF214	RING finger protein 214
ALFPELPKSA	H	L	10	2	0.9991	2	0			sp|Q96JM3|CHAP1_HUMAN	Q96JM3	CHAP1_HUMAN	CHAMP1	Chromosome alignment-maintaining phosphoprotein 1
ALFPERITV	D	L	9	2	0.9816	1	0			sp|Q5SQI0|ATAT_HUMAN	Q5SQI0	ATAT_HUMAN	ATAT1	Alpha-tubulin N-acetyltransferase 1
ALFPGDVDRL	A	R	10	2	0.9998	2	0			sp|P11216|PYGB_HUMAN	P11216	PYGB_HUMAN	PYGB	Glycogen phosphorylase, brain form
ALFPGVALL	L	L	9	1, 2	0.9956	3	0			sp|P30101|PDIA3_HUMAN	P30101	PDIA3_HUMAN	PDIA3	Protein disulfide-isomerase A3
ALFPHLLQPVL	M	W	11	2	0.9994	2	0			sp|P55060|XPO2_HUMAN	P55060	XPO2_HUMAN	CSE1L	Exportin-2
ALFPHLLQPVLW	M	E	12	2	0.9996	1	0			sp|P55060|XPO2_HUMAN	P55060	XPO2_HUMAN	CSE1L	Exportin-2
ALFPQKSSMSV	C	T	11	2	0.9999	2	0	9M(15.9949)		sp|Q9H9B4|SFXN1_HUMAN	Q9H9B4	SFXN1_HUMAN	SFXN1	Sideroflexin-1
ALFPVAEDISL	D	L	11	2	0.9933	1	0			sp|Q9H1I8|ASCC2_HUMAN	Q9H1I8	ASCC2_HUMAN	ASCC2	Activating signal cointegrator 1 complex subunit 2
ALFQHITAL	S	F	9	2	0.9979	3	0			sp|Q9P055|JKAMP_HUMAN	Q9P055	JKAMP_HUMAN	JKAMP	JNK1/MAPK8-associated membrane protein
ALFQPHLINV	E	E	10	2	0.9996	1	0			sp|P61160|ARP2_HUMAN	P61160	ARP2_HUMAN	ACTR2	Actin-related protein 2
ALFQRPPLI	G	A	9	2	0.9981	2	0			sp|O60832|DKC1_HUMAN	O60832	DKC1_HUMAN	DKC1	H/ACA ribonucleoprotein complex subunit DKC1
ALFSDTPANA	A	S	10	1	0.9948	1	0			sp|Q2QGD7|ZXDC_HUMAN	Q2QGD7	ZXDC_HUMAN	ZXDC	Zinc finger protein ZXDC
ALFSFLYHL	T	A	9	2	0.9967	2	0			sp|Q7Z6Z7|HUWE1_HUMAN	Q7Z6Z7	HUWE1_HUMAN	HUWE1	E3 ubiquitin-protein ligase HUWE1
ALFSGPLVQA	C	V	10	1	0.9957	1	0			sp|Q9H1K6|TLRN1_HUMAN	Q9H1K6	TLRN1_HUMAN	TLNRD1	Talin rod domain-containing protein 1
ALFSHLVNHV	L	N	10	2, 3	0.9984	2	0			sp|Q9UPR3|SMG5_HUMAN	Q9UPR3	SMG5_HUMAN	SMG5	Nonsense-mediated mRNA decay factor SMG5
ALFSKAEEQLL	K	S	11	2	0.9998	1	0			sp|Q96EZ8|MCRS1_HUMAN	Q96EZ8	MCRS1_HUMAN	MCRS1	Microspherule protein 1
ALFTKELEKV	E	Y	10	3	0.9908	1	0			sp|P80303|NUCB2_HUMAN	P80303	NUCB2_HUMAN	NUCB2	Nucleobindin-2	NUCB1	sp|Q02818|NUCB1_HUMAN
ALFTKVLENV	T	E	10	2	0.9989	2	0			sp|Q8TCU6|PREX1_HUMAN	Q8TCU6	PREX1_HUMAN	PREX1	Phosphatidylinositol 3,4,5-trisphosphate-dependent Rac exchanger 1 protein
ALFTYEGNSNDIRV	W	A	14	2	1	1	0			sp|Q9UJU6|DBNL_HUMAN	Q9UJU6	DBNL_HUMAN	DBNL	Drebrin-like protein
ALFVKTKEV	F	P	9	2	0.9836	2	0			sp|Q5T7W7|TSTD2_HUMAN	Q5T7W7	TSTD2_HUMAN	TSTD2	Thiosulfate sulfurtransferase/rhodanese-like domain-containing protein 2
ALFWEQHDL	S	V	9	2	0.989	1	0			sp|O96005|CLPT1_HUMAN	O96005	CLPT1_HUMAN	CLPTM1	Cleft lip and palate transmembrane protein 1
ALGALVCRV	E	Q	9	2	0.9906	1	0	7C(57.0215)		sp|Q9BZ67|FRMD8_HUMAN	Q9BZ67	FRMD8_HUMAN	FRMD8	FERM domain-containing protein 8	FRMD8P1	sp|Q9BZ68|FR8P1_HUMAN
ALGDFDRALL	L	R	10	2	0.9999	1	0			sp|Q9BX10|GTPB2_HUMAN	Q9BX10	GTPB2_HUMAN	GTPBP2	GTP-binding protein 2
ALGDKFLLRV	L	S	10	2, 3	0.9977	4	0			sp|Q13203|MYBPH_HUMAN	Q13203	MYBPH_HUMAN	MYBPH	Myosin-binding protein H
ALGDQILFV	K	N	9	2	0.9841	1	0			sp|P29084|T2EB_HUMAN	P29084	T2EB_HUMAN	GTF2E2	Transcription initiation factor IIE subunit beta
ALGDVSERL	A	Q	9	2	0.9957	1	0			sp|Q8TEH3|DEN1A_HUMAN	Q8TEH3	DEN1A_HUMAN	DENND1A	DENN domain-containing protein 1A
ALGEEALLRYV	R	L	11	2	1	1	0			sp|Q92503|S14L1_HUMAN	Q92503	S14L1_HUMAN	SEC14L1	SEC14-like protein 1
ALGEPLYRV	I	S	9	2	0.9985	1	0			sp|Q9NRD5|PICK1_HUMAN	Q9NRD5	PICK1_HUMAN	PICK1	PRKCA-binding protein
ALGFYPAEITL	W	T	11	2	0.9974	3	0			sp|P13747|HLAE_HUMAN	P13747	HLAE_HUMAN	HLA-E	HLA class I histocompatibility antigen, alpha chain E	HLA-A, HLA-B, HLA-C, HLA-F, HLA-H	sp|P01889|HLAB_HUMAN, sp|P01893|HLAH_HUMAN, sp|P04439|HLAA_HUMAN, sp|P10321|HLAC_HUMAN, sp|P30511|HLAF_HUMAN
ALGGAPYQV	Y	T	9	1, 2	0.9862	4	0			sp|Q8NA29|NLS1_HUMAN	Q8NA29	NLS1_HUMAN	MFSD2A	Sodium-dependent lysophosphatidylcholine symporter 1
ALGHVNCTI	S	K	9	2	0.9943	2	0	7C(57.0215)		sp|Q9NQC3|RTN4_HUMAN	Q9NQC3	RTN4_HUMAN	RTN4	Reticulon-4
ALGHVRYV	N	L	8	2	0.9982	2	0			sp|Q9NUQ2|PLCE_HUMAN	Q9NUQ2	PLCE_HUMAN	AGPAT5	1-acyl-sn-glycerol-3-phosphate acyltransferase epsilon
ALGKIFTA	S	L	8	2	0.9621	1	0			sp|O14772|FPGT_HUMAN	O14772	FPGT_HUMAN	FPGT	Fucose-1-phosphate guanylyltransferase
ALGKILSV	F	E	8	2	0.9872	1	0			sp|O60427|FADS1_HUMAN	O60427	FADS1_HUMAN	FADS1	Acyl-CoA (8-3)-desaturase
ALGLLYHV	H	R	8	2	0.967	1	0			sp|Q9Y678|COPG1_HUMAN	Q9Y678	COPG1_HUMAN	COPG1	Coatomer subunit gamma-1
ALGNIVHGL	L	S	9	2	0.973	1	0			sp|Q5VW36|FOCAD_HUMAN	Q5VW36	FOCAD_HUMAN	FOCAD	Focadhesin
ALGNVRTV	E	R	8	2	0.985	2	0			sp|Q9NUT2|MITOS_HUMAN	Q9NUT2	MITOS_HUMAN	ABCB8	Mitochondrial potassium channel ATP-binding subunit
ALGPGVPHI	S	I	9	2	0.9991	1	0			sp|Q9GZS1|RPA49_HUMAN	Q9GZS1	RPA49_HUMAN	POLR1E	DNA-directed RNA polymerase I subunit RPA49
ALGPIREL	A	K	8	2	0.9876	1	0			sp|Q9UBP0|SPAST_HUMAN	Q9UBP0	SPAST_HUMAN	SPAST	Spastin
ALGPKPQGL	Q	M	9	2	0.9885	1	0			sp|O14686|KMT2D_HUMAN	O14686	KMT2D_HUMAN	KMT2D	Histone-lysine N-methyltransferase 2D
ALGPPGAAL	W	E	9	1	0.9929	3	0			sp|Q8NCW0|KREM2_HUMAN	Q8NCW0	KREM2_HUMAN	KREMEN2	Kremen protein 2
ALGTDAEGQKV	L	K	11	2	0.9994	1	0			sp|O00186|STXB3_HUMAN	O00186	STXB3_HUMAN	STXBP3	Syntaxin-binding protein 3
ALGTLVSHV	K	T	9	2	0.9947	1	0			sp|Q92616|GCN1_HUMAN	Q92616	GCN1_HUMAN	GCN1	eIF-2-alpha kinase activator GCN1
ALHDHLATI	D	Y	9	2	0.9992	2	0			sp|Q02153|GCYB1_HUMAN	Q02153	GCYB1_HUMAN	GUCY1B1	Guanylate cyclase soluble subunit beta-1
ALHDILTEI	L	H	9	2	0.9821	4	0			sp|P40937|RFC5_HUMAN	P40937	RFC5_HUMAN	RFC5	Replication factor C subunit 5
ALHDLLQHV	Q	R	9	2	0.9981	1	0			sp|Q9Y4G6|TLN2_HUMAN	Q9Y4G6	TLN2_HUMAN	TLN2	Talin-2
ALHDQLFYL	F	N	9	2	0.9956	3	0			sp|Q8NBM8|PCYXL_HUMAN	Q8NBM8	PCYXL_HUMAN	PCYOX1L	Prenylcysteine oxidase-like
ALHFKINKV	Q	V	9	3	0.9987	1	0			sp|Q8N5H7|SH2D3_HUMAN	Q8N5H7	SH2D3_HUMAN	SH2D3C	SH2 domain-containing protein 3C
ALHGMVALV	A	G	9	2	0.9984	2	0	5M(15.9949)		sp|Q5VW36|FOCAD_HUMAN	Q5VW36	FOCAD_HUMAN	FOCAD	Focadhesin
ALHHAVIFL	E	F	9	2	0.9987	3	0			sp|Q7Z2K6|ERMP1_HUMAN	Q7Z2K6	ERMP1_HUMAN	ERMP1	Endoplasmic reticulum metallopeptidase 1
ALHPVQFYL	R	T	9	2	0.9849	1	0			sp|Q8TBZ6|TM10A_HUMAN	Q8TBZ6	TM10A_HUMAN	TRMT10A	tRNA methyltransferase 10 homolog A
ALHSLTACL	A	S	9	2	0.9948	2	0	8C(57.0215), 8C(61.9826)		sp|Q96T76|MMS19_HUMAN	Q96T76	MMS19_HUMAN	MMS19	MMS19 nucleotide excision repair protein homolog
ALHSVEVEL	N	Q	9	2	0.9771	1	0			sp|Q86XP1|DGKH_HUMAN	Q86XP1	DGKH_HUMAN	DGKH	Diacylglycerol kinase eta
ALHTSPVCA	R	K	9	2	0.9955	1	0	8C(57.0215)		sp|Q96EL2|RT24_HUMAN	Q96EL2	RT24_HUMAN	MRPS24	28S ribosomal protein S24, mitochondrial
ALHVNIVNV	V	P	9	2	0.9981	1	0			sp|P10242|MYB_HUMAN	P10242	MYB_HUMAN	MYB	Transcriptional activator Myb
ALIAEMIHTA	I	S	10	2	0.9981	1	0			sp|Q5T2R2|DPS1_HUMAN	Q5T2R2	DPS1_HUMAN	PDSS1	All trans-polyprenyl-diphosphate synthase PDSS1
ALIAHYPRI	D	Y	9	2, 3	0.9895	3	0			sp|O75533|SF3B1_HUMAN	O75533	SF3B1_HUMAN	SF3B1	Splicing factor 3B subunit 1
ALIARVTNV	A	E	9	2	0.9996	2	0			sp|Q9ULZ3|ASC_HUMAN	Q9ULZ3	ASC_HUMAN	PYCARD	Apoptosis-associated speck-like protein containing a CARD
ALICKSERV	E	H	9	3	0.9957	1	0	4C(57.0215)		sp|P38398|BRCA1_HUMAN	P38398	BRCA1_HUMAN	BRCA1	Breast cancer type 1 susceptibility protein
ALIDEGETDWKL	L	I	12	2	0.9999	2	0			sp|Q9H2U2|IPYR2_HUMAN	Q9H2U2	IPYR2_HUMAN	PPA2	Inorganic pyrophosphatase 2, mitochondrial
ALIDEQILCV	A	H	10	1, 2	0.9976	11	0	9C(57.0215), 9C(61.9826)		sp|O00743|PPP6_HUMAN	O00743	PPP6_HUMAN	PPP6C	Serine/threonine-protein phosphatase 6 catalytic subunit
ALIDGKNFSA	S	G	10	2	0.9993	2	0			sp|Q9Y277|VDAC3_HUMAN	Q9Y277	VDAC3_HUMAN	VDAC3	Voltage-dependent anion-selective channel protein 3
ALIDGSREGFYL	Q	Y	12	2	1	2	0			sp|Q13191|CBLB_HUMAN	Q13191	CBLB_HUMAN	CBLB	E3 ubiquitin-protein ligase CBL-B
ALIDLGQSIDM	L	K	11	2	0.994	1	0	11M(15.9949)		sp|O43683|BUB1_HUMAN	O43683	BUB1_HUMAN	BUB1	Mitotic checkpoint serine/threonine-protein kinase BUB1
ALIDRMVNL	R	H	9	2	0.9991	2	0	6M(15.9949)		sp|P35638|DDIT3_HUMAN	P35638	DDIT3_HUMAN	DDIT3	DNA damage-inducible transcript 3 protein
ALIDSMSLA	D	K	9	1	0.9833	1	0	6M(15.9949)		sp|P13010|XRCC5_HUMAN	P13010	XRCC5_HUMAN	XRCC5	X-ray repair cross-complementing protein 5
ALIEAEKVAQV	K	A	11	2	0.9998	2	0			sp|O94905|ERLN2_HUMAN	O94905	ERLN2_HUMAN	ERLIN2	Erlin-2
ALIEDEHNL	M	D	9	2	0.992	1	0			sp|Q49A88|CCD14_HUMAN	Q49A88	CCD14_HUMAN	CCDC14	Coiled-coil domain-containing protein 14
ALIEGAGILL	L	T	10	1, 2	0.9852	4	0			sp|Q99595|TI17A_HUMAN	Q99595	TI17A_HUMAN	TIMM17A	Mitochondrial import inner membrane translocase subunit Tim17-A
ALIEGQFMA	R	K	9	2	0.9858	1	0	8M(15.9949)		sp|O75191|XYLB_HUMAN	O75191	XYLB_HUMAN	XYLB	Xylulose kinase
ALIEGVGILL	L	T	10	1	0.9799	2	0			sp|O60830|TI17B_HUMAN	O60830	TI17B_HUMAN	TIMM17B	Mitochondrial import inner membrane translocase subunit Tim17-B
ALIEKLNMA	K	A	9	2	0.9883	2	0	8M(15.9949)		sp|O15034|RIMB2_HUMAN	O15034	RIMB2_HUMAN	RIMBP2	RIMS-binding protein 2
ALIEKLVEL	E	C	9	1, 2	0.9956	7	0			sp|Q14181|DPOA2_HUMAN	Q14181	DPOA2_HUMAN	POLA2	DNA polymerase alpha subunit B
ALIEKLVELC	E	V	10	2	0.9959	2	0	10C(57.0215), 10C(61.9826)		sp|Q14181|DPOA2_HUMAN	Q14181	DPOA2_HUMAN	POLA2	DNA polymerase alpha subunit B
ALIENLTHQI	F	R	10	2	0.9996	1	0			sp|Q6PFW1|VIP1_HUMAN	Q6PFW1	VIP1_HUMAN	PPIP5K1	Inositol hexakisphosphate and diphosphoinositol-pentakisphosphate kinase 1
ALIEPLSVGI	G	H	10	2	0.9962	1	0			sp|Q00796|DHSO_HUMAN	Q00796	DHSO_HUMAN	SORD	Sorbitol dehydrogenase
ALIEQKLNEA	K	K	10	2	0.9981	1	0			sp|Q03001|DYST_HUMAN	Q03001	DYST_HUMAN	DST	Dystonin
ALIEVPDGFTA	S	V	11	1, 2	0.999	4	0			sp|Q9H4A4|AMPB_HUMAN	Q9H4A4	AMPB_HUMAN	RNPEP	Aminopeptidase B
ALIEVPDGFTAV	S	M	12	2	0.9751	1	0			sp|Q9H4A4|AMPB_HUMAN	Q9H4A4	AMPB_HUMAN	RNPEP	Aminopeptidase B
ALIFKIASA	L	T	9	2	0.9726	1	0			sp|Q13233|M3K1_HUMAN	Q13233	M3K1_HUMAN	MAP3K1	Mitogen-activated protein kinase kinase kinase 1
ALIFRRIYL	A	A	9	3	0.9906	1	0			sp|Q9Y385|UB2J1_HUMAN	Q9Y385	UB2J1_HUMAN	UBE2J1	Ubiquitin-conjugating enzyme E2 J1
ALIGKQEGRNIEV	G	M	13	3	0.9777	1	0			sp|Q7L5N1|CSN6_HUMAN	Q7L5N1	CSN6_HUMAN	COPS6	COP9 signalosome complex subunit 6
ALIGQCIHI	S	E	9	1, 2, 3	0.9996	10	0	6C(57.0215), 6C(61.9826)		sp|Q86TG7|PEG10_HUMAN	Q86TG7	PEG10_HUMAN	PEG10	Retrotransposon-derived protein PEG10
ALIGRCQNV	R	S	9	2	0.9951	1	0	6C(57.0215)		sp|Q9BUB4|ADAT1_HUMAN	Q9BUB4	ADAT1_HUMAN	ADAT1	tRNA-specific adenosine deaminase 1
ALILEPSLYTV	E	K	11	1, 2	0.9988	4	0			sp|P61923|COPZ1_HUMAN	P61923	COPZ1_HUMAN	COPZ1	Coatomer subunit zeta-1
ALILKSEHIRL	K	E	11	3	0.9985	1	0			sp|Q02224|CENPE_HUMAN	Q02224	CENPE_HUMAN	CENPE	Centromere-associated protein E
ALINNIVEI	L	R	9	2	0.9805	2	0			sp|Q75V66|ANO5_HUMAN	Q75V66	ANO5_HUMAN	ANO5	Anoctamin-5
ALINNIVEIRV	L	D	11	2	0.9865	1	0			sp|Q75V66|ANO5_HUMAN	Q75V66	ANO5_HUMAN	ANO5	Anoctamin-5
ALIPETTTL	L	T	9	1	0.9709	1	0			sp|Q9UBR5|CKLF_HUMAN	Q9UBR5	CKLF_HUMAN	CKLF	Chemokine-like factor
ALIPIPLAVI	Y	T	10	1	0.9715	1	0			sp|P19256|LFA3_HUMAN	P19256	LFA3_HUMAN	CD58	Lymphocyte function-associated antigen 3
ALIQQATTV	A	K	9	1, 2	0.9674	3	0			sp|P32969|RL9_HUMAN	P32969	RL9_HUMAN	RPL9	60S ribosomal protein L9
ALIRLDDLFL	L	E	10	2	0.9888	1	0			sp|Q9NRX1|PNO1_HUMAN	Q9NRX1	PNO1_HUMAN	PNO1	RNA-binding protein PNO1
ALIRVISKL	G	S	9	2	0.9907	1	0			sp|O14974|MYPT1_HUMAN	O14974	MYPT1_HUMAN	PPP1R12A	Protein phosphatase 1 regulatory subunit 12A	PPP1R12B, PPP1R12C	sp|O60237|MYPT2_HUMAN, sp|Q9BZL4|PP12C_HUMAN
ALISLGEGLITA	P	G	12	2	0.9972	1	0			sp|P46060|RAGP1_HUMAN	P46060	RAGP1_HUMAN	RANGAP1	Ran GTPase-activating protein 1
ALISRGLEWV	A	A	10	2	0.9983	1	0			sp|O15287|FANCG_HUMAN	O15287	FANCG_HUMAN	FANCG	Fanconi anemia group G protein
ALITDPDEMRM	E	Q	11	2	0.9995	1	0	11M(15.9949), 9M(15.9949)		sp|Q9BSK4|FEM1A_HUMAN	Q9BSK4	FEM1A_HUMAN	FEM1A	Protein fem-1 homolog A
ALITEVVRL	T	A	9	2	0.9969	1	0			sp|Q4AC94|C2CD3_HUMAN	Q4AC94	C2CD3_HUMAN	C2CD3	C2 domain-containing protein 3
ALITRIFGV	S	K	9	2	0.9979	2	0			sp|Q6YHU6|THADA_HUMAN	Q6YHU6	THADA_HUMAN	THADA	Thyroid adenoma-associated protein
ALITTILHL	E	L	9	2	0.9859	1	0			sp|Q6R327|RICTR_HUMAN	Q6R327	RICTR_HUMAN	RICTOR	Rapamycin-insensitive companion of mTOR
ALKDEVVSV	A	E	9	2	0.9725	1	0			sp|Q9ULJ1|ODF2L_HUMAN	Q9ULJ1	ODF2L_HUMAN	ODF2L	Protein BCAP
ALKDFVASI	R	D	9	2	0.9918	2	0			sp|P25205|MCM3_HUMAN	P25205	MCM3_HUMAN	MCM3	DNA replication licensing factor MCM3
ALKDLINEA	E	C	9	1, 2	0.9562	2	0			sp|P12004|PCNA_HUMAN	P12004	PCNA_HUMAN	PCNA	Proliferating cell nuclear antigen
ALKEDDPKAAL	K	S	11	2, 3	0.9999	2	0			sp|P61201|CSN2_HUMAN	P61201	CSN2_HUMAN	COPS2	COP9 signalosome complex subunit 2
ALKGHLYAV	S	G	9	2	0.9677	1	0			sp|Q9P2J3|KLHL9_HUMAN	Q9P2J3	KLHL9_HUMAN	KLHL9	Kelch-like protein 9
ALKKQLPGV	E	K	9	2	0.9955	2	0			sp|P09874|PARP1_HUMAN	P09874	PARP1_HUMAN	PARP1	Poly [ADP-ribose] polymerase 1
ALKPDLVNV	M	I	9	2	0.9858	4	0			sp|P09884|DPOLA_HUMAN	P09884	DPOLA_HUMAN	POLA1	DNA polymerase alpha catalytic subunit
ALKRFVNLV	R	A	9	2	0.987	1	0			sp|Q9Y5X2|SNX8_HUMAN	Q9Y5X2	SNX8_HUMAN	SNX8	Sorting nexin-8
ALKRIHKELNDLARD	M	P	15	4	1	1	0	N-term(42.0106)		sp|P62837|UB2D2_HUMAN	P62837	UB2D2_HUMAN	UBE2D2	Ubiquitin-conjugating enzyme E2 D2
ALKRINKELSDLARD	M	P	15	3, 4	1	2	0	N-term(42.0106)		sp|P61077|UB2D3_HUMAN	P61077	UB2D3_HUMAN	UBE2D3	Ubiquitin-conjugating enzyme E2 D3
ALKRIQKELSDLQRD	M	P	15	4	0.9999	1	0	N-term(42.0106)		sp|P51668|UB2D1_HUMAN	P51668	UB2D1_HUMAN	UBE2D1	Ubiquitin-conjugating enzyme E2 D1
ALLAALKNV	F	Q	9	2	0.9921	1	0			sp|Q96B26|EXOS8_HUMAN	Q96B26	EXOS8_HUMAN	EXOSC8	Exosome complex component RRP43
ALLACVREV	S	K	9	2	0.9949	1	0	5C(57.0215)		sp|Q9H1K6|TLRN1_HUMAN	Q9H1K6	TLRN1_HUMAN	TLNRD1	Talin rod domain-containing protein 1
ALLADEFAL	L	E	9	1	0.969	2	0			sp|Q8WX92|NELFB_HUMAN	Q8WX92	NELFB_HUMAN	NELFB	Negative elongation factor B
ALLAEGITWV	T	L	10	1, 2	0.9873	4	0			sp|Q9UM00|TMCO1_HUMAN	Q9UM00	TMCO1_HUMAN	TMCO1	Calcium load-activated calcium channel
ALLAELEKI	A	K	9	2	0.9972	1	0			sp|Q9P013|CWC15_HUMAN	Q9P013	CWC15_HUMAN	CWC15	Spliceosome-associated protein CWC15 homolog
ALLAENSELKL	E	G	11	2	0.9991	1	0			sp|Q99941|ATF6B_HUMAN	Q99941	ATF6B_HUMAN	ATF6B	Cyclic AMP-dependent transcription factor ATF-6 beta
ALLAFVQTHL	A	P	10	2	0.9933	1	0			sp|Q9H467|CUED2_HUMAN	Q9H467	CUED2_HUMAN	CUEDC2	CUE domain-containing protein 2
ALLAGPLRPA	K	A	10	2	0.9968	3	0			sp|Q9BWD3|RTL8A_HUMAN	Q9BWD3	RTL8A_HUMAN	RTL8A	Retrotransposon Gag-like protein 8A
ALLAGSEYL	C	K	9	1, 2	0.9758	6	0			sp|O15371|EIF3D_HUMAN	O15371	EIF3D_HUMAN	EIF3D	Eukaryotic translation initiation factor 3 subunit D
ALLAGSEYLKL	C	G	11	2	0.9999	4	0			sp|O15371|EIF3D_HUMAN	O15371	EIF3D_HUMAN	EIF3D	Eukaryotic translation initiation factor 3 subunit D
ALLAHGTSFLL	D	H	11	2	0.9975	1	0			sp|Q9H9Y6|RPA2_HUMAN	Q9H9Y6	RPA2_HUMAN	POLR1B	DNA-directed RNA polymerase I subunit RPA2
ALLAKILQI	L	D	9	2	0.9952	1	0			sp|P78527|PRKDC_HUMAN	P78527	PRKDC_HUMAN	PRKDC	DNA-dependent protein kinase catalytic subunit
ALLARLQVA	C	L	9	2	0.9542	1	0			sp|Q9Y6Q6|TNR11_HUMAN	Q9Y6Q6	TNR11_HUMAN	TNFRSF11A	Tumor necrosis factor receptor superfamily member 11A
ALLDAAGVASL	T	L	11	1	0.9752	1	0			sp|P10809|CH60_HUMAN	P10809	CH60_HUMAN	HSPD1	60 kDa heat shock protein, mitochondrial
ALLDAAGVASLLT	T	T	13	2	0.9682	1	0			sp|P10809|CH60_HUMAN	P10809	CH60_HUMAN	HSPD1	60 kDa heat shock protein, mitochondrial
ALLDCANKV	T	T	9	2	0.9923	1	0	5C(57.0215)		sp|Q9NX70|MED29_HUMAN	Q9NX70	MED29_HUMAN	MED29	Mediator of RNA polymerase II transcription subunit 29
ALLDDSVRV	V	Y	9	2	0.9712	1	0			sp|Q9NRG9|AAAS_HUMAN	Q9NRG9	AAAS_HUMAN	AAAS	Aladin
ALLDEISTCHQL	L	L	12	2	0.9998	1	0	9C(57.0215)		sp|Q8IXH7|NELFD_HUMAN	Q8IXH7	NELFD_HUMAN	NELFCD	Negative elongation factor C/D
ALLDEISTCHQLL	L	H	13	2, 3	0.9999	2	0	9C(57.0215), 9C(61.9826)		sp|Q8IXH7|NELFD_HUMAN	Q8IXH7	NELFD_HUMAN	NELFCD	Negative elongation factor C/D
ALLDGKNVNA	S	G	10	2	0.9884	1	0			sp|P21796|VDAC1_HUMAN	P21796	VDAC1_HUMAN	VDAC1	Voltage-dependent anion-selective channel protein 1
ALLDGSNVV	L	F	9	1	0.9786	1	0			sp|O15212|PFD6_HUMAN	O15212	PFD6_HUMAN	PFDN6	Prefoldin subunit 6
ALLDGSNVVF	L	K	10	1	0.9872	1	0			sp|O15212|PFD6_HUMAN	O15212	PFD6_HUMAN	PFDN6	Prefoldin subunit 6
ALLDHDAFVL	A	C	10	2	0.9841	1	0			sp|Q8NB46|ANR52_HUMAN	Q8NB46	ANR52_HUMAN	ANKRD52	Serine/threonine-protein phosphatase 6 regulatory ankyrin repeat subunit C
ALLDHDLAL	D	P	9	2	0.964	1	0			sp|Q8NI27|THOC2_HUMAN	Q8NI27	THOC2_HUMAN	THOC2	THO complex subunit 2
ALLDIIRSL	R	K	9	2	0.993	3	0			sp|O95864|FADS2_HUMAN	O95864	FADS2_HUMAN	FADS2	Acyl-CoA 6-desaturase
ALLDIQSSGRA	N	K	11	2	0.9944	1	0			sp|B5ME19|EIFCL_HUMAN	B5ME19	EIFCL_HUMAN	EIF3CL	Eukaryotic translation initiation factor 3 subunit C-like protein	EIF3C	sp|Q99613|EIF3C_HUMAN
ALLDKDQAVAV	V	Q	11	2	0.9988	1	0			sp|P78527|PRKDC_HUMAN	P78527	PRKDC_HUMAN	PRKDC	DNA-dependent protein kinase catalytic subunit
ALLDKLYAL	A	G	9	1, 2	0.9982	11	0			sp|Q9NV31|IMP3_HUMAN	Q9NV31	IMP3_HUMAN	IMP3	U3 small nucleolar ribonucleoprotein protein IMP3
ALLDKPPFL	L	T	9	2	0.9984	2	0			sp|P17252|KPCA_HUMAN	P17252	KPCA_HUMAN	PRKCA	Protein kinase C alpha type
ALLDLSSNHL	L	G	10	2	0.9998	1	0			sp|Q96HA7|TONSL_HUMAN	Q96HA7	TONSL_HUMAN	TONSL	Tonsoku-like protein
ALLDNNIGL	M	V	9	2	0.9694	2	0			sp|O75153|CLU_HUMAN	O75153	CLU_HUMAN	CLUH	Clustered mitochondria protein homolog
ALLDQLHTL	R	L	9	2	0.9978	2	0			sp|Q9Y6Q9|NCOA3_HUMAN	Q9Y6Q9	NCOA3_HUMAN	NCOA3	Nuclear receptor coactivator 3
ALLDQLHTLL	R	S	10	2	0.9948	1	0			sp|Q9Y6Q9|NCOA3_HUMAN	Q9Y6Q9	NCOA3_HUMAN	NCOA3	Nuclear receptor coactivator 3
ALLDQTKTL	M	A	9	2	0.9921	1	0			sp|Q9Y490|TLN1_HUMAN	Q9Y490	TLN1_HUMAN	TLN1	Talin-1
ALLDQTKTLAESAL	M	Q	14	2	1	1	0			sp|Q9Y490|TLN1_HUMAN	Q9Y490	TLN1_HUMAN	TLN1	Talin-1
ALLDRIVSV	L	D	9	1, 2	0.9983	6	0			sp|Q92621|NU205_HUMAN	Q92621	NU205_HUMAN	NUP205	Nuclear pore complex protein Nup205
ALLDSAHLL	S	A	9	1, 2	0.9979	5	0			sp|O14617|AP3D1_HUMAN	O14617	AP3D1_HUMAN	AP3D1	AP-3 complex subunit delta-1
ALLDSFITI	G	S	9	1, 2	0.9891	2	0			sp|Q96C57|CSTOS_HUMAN	Q96C57	CSTOS_HUMAN	CUSTOS	Protein CUST
ALLDSVEVGL	D	S	10	1, 2	0.9978	3	0			sp|O95613|PCNT_HUMAN	O95613	PCNT_HUMAN	PCNT	Pericentrin
ALLDVSNNYGI	L	-	11	2	0.996	2	0			sp|Q8TF46|DI3L1_HUMAN	Q8TF46	DI3L1_HUMAN	DIS3L	DIS3-like exonuclease 1
ALLDVTPKA	H	V	9	2	0.9958	3	0			sp|Q9UDY2|ZO2_HUMAN	Q9UDY2	ZO2_HUMAN	TJP2	Tight junction protein ZO-2
ALLDVTPKAV	H	D	10	1, 2	0.9989	5	0			sp|Q9UDY2|ZO2_HUMAN	Q9UDY2	ZO2_HUMAN	TJP2	Tight junction protein ZO-2
ALLDWVTSV	D	G	9	1, 2	0.9983	4	0			sp|Q9UPN3|MACF1_HUMAN	Q9UPN3	MACF1_HUMAN	MACF1	Microtubule-actin cross-linking factor 1, isoforms 1/2/3/5
ALLDYIKRC	T	R	9	3	0.9969	1	0	9C(57.0215)		sp|Q96JI7|SPTCS_HUMAN	Q96JI7	SPTCS_HUMAN	SPG11	Spatacsin
ALLEADVNIKL	T	V	11	2	0.9966	1	0			sp|P61011|SRP54_HUMAN	P61011	SRP54_HUMAN	SRP54	Signal recognition particle 54 kDa protein
ALLEAGLARV	T	L	10	2	0.9828	1	0			sp|Q8WUK0|PTPM1_HUMAN	Q8WUK0	PTPM1_HUMAN	PTPMT1	Phosphatidylglycerophosphatase and protein-tyrosine phosphatase 1
ALLEASGTLLL	E	L	11	2	0.9878	1	0			sp|Q9BSF4|TIM29_HUMAN	Q9BSF4	TIM29_HUMAN	TIMM29	Mitochondrial import inner membrane translocase subunit Tim29
ALLEDEERVVRL	L	G	12	2, 3	0.9998	4	0			sp|A0FGR8|ESYT2_HUMAN	A0FGR8	ESYT2_HUMAN	ESYT2	Extended synaptotagmin-2
ALLEDLGKASGL	T	L	12	2	1	2	0			sp|Q96S19|MTL26_HUMAN	Q96S19	MTL26_HUMAN	METTL26	Methyltransferase-like 26
ALLEDSCHYL	Q	L	10	2, 3	0.9998	9	0	7C(57.0215), 7C(61.9826)		sp|P57088|TMM33_HUMAN	P57088	TMM33_HUMAN	TMEM33	Transmembrane protein 33
ALLEDSCHYLL	Q	Y	11	2	0.9987	1	0	7C(57.0215)		sp|P57088|TMM33_HUMAN	P57088	TMM33_HUMAN	TMEM33	Transmembrane protein 33
ALLEDSVIRQA	P	K	11	2	0.9996	1	0			sp|Q5H8A4|PIGG_HUMAN	Q5H8A4	PIGG_HUMAN	PIGG	GPI ethanolamine phosphate transferase 2
ALLEENSTPQL	L	A	11	1, 2	0.9996	4	0			sp|Q969S8|HDA10_HUMAN	Q969S8	HDA10_HUMAN	HDAC10	Polyamine deacetylase HDAC10
ALLEEQNLSV	Q	A	10	2	0.9991	2	0			sp|O43257|ZNHI1_HUMAN	O43257	ZNHI1_HUMAN	ZNHIT1	Zinc finger HIT domain-containing protein 1
ALLEEVKAL	R	L	9	2	0.9938	1	0			sp|Q96EK5|KBP_HUMAN	Q96EK5	KBP_HUMAN	KIFBP	KIF-binding protein
ALLEGKPEGTFLL	E	R	13	2	0.9998	1	0			sp|O75159|SOCS5_HUMAN	O75159	SOCS5_HUMAN	SOCS5	Suppressor of cytokine signaling 5	SOCS4	sp|Q8WXH5|SOCS4_HUMAN
ALLEGLTVV	I	Y	9	1	0.9691	2	0			sp|P61923|COPZ1_HUMAN	P61923	COPZ1_HUMAN	COPZ1	Coatomer subunit zeta-1
ALLEGVKNV	Q	L	9	2	0.9905	2	0			sp|Q8NHM5|KDM2B_HUMAN	Q8NHM5	KDM2B_HUMAN	KDM2B	Lysine-specific demethylase 2B
ALLEKGITEA	K	E	10	2	0.9988	1	0			sp|P41229|KDM5C_HUMAN	P41229	KDM5C_HUMAN	KDM5C	Lysine-specific demethylase 5C
ALLEKNLSTA	Q	T	10	2	0.9989	1	0			sp|P61758|PFD3_HUMAN	P61758	PFD3_HUMAN	VBP1	Prefoldin subunit 3
ALLEMDARL	I	H	9	2	0.9959	5	0	5M(15.9949)		sp|Q9NPD3|EXOS4_HUMAN	Q9NPD3	EXOS4_HUMAN	EXOSC4	Exosome complex component RRP41
ALLENGIIHHV	Q	S	11	2, 3	0.9998	3	0			sp|Q8TCU6|PREX1_HUMAN	Q8TCU6	PREX1_HUMAN	PREX1	Phosphatidylinositol 3,4,5-trisphosphate-dependent Rac exchanger 1 protein	PREX2	sp|Q70Z35|PREX2_HUMAN
ALLENMEGLFL	R	A	11	1, 2	0.9995	7	0	6M(15.9949)		sp|P61923|COPZ1_HUMAN	P61923	COPZ1_HUMAN	COPZ1	Coatomer subunit zeta-1
ALLENPKMEL	E	L	10	2	0.9998	4	0	8M(15.9949)		sp|Q8N165|PDK1L_HUMAN	Q8N165	PDK1L_HUMAN	PDIK1L	Serine/threonine-protein kinase PDIK1L	STK35	sp|Q8TDR2|STK35_HUMAN
ALLEPARLREA	A	A	11	3	0.9938	1	0			sp|O43149|ZZEF1_HUMAN	O43149	ZZEF1_HUMAN	ZZEF1	Zinc finger ZZ-type and EF-hand domain-containing protein 1
ALLEPGGVLTI	N	S	11	2	0.9895	2	0			sp|Q9NU22|MDN1_HUMAN	Q9NU22	MDN1_HUMAN	MDN1	Midasin
ALLEPVFPIAC	L	H	11	2	0.9992	1	0	11C(57.0215)		sp|Q99549|MPP8_HUMAN	Q99549	MPP8_HUMAN	MPHOSPH8	M-phase phosphoprotein 8
ALLEQTGDMSL	R	L	11	2	0.9999	3	0	9M(15.9949)		sp|P49454|CENPF_HUMAN	P49454	CENPF_HUMAN	CENPF	Centromere protein F
ALLEQTGDMSLL	R	S	12	2	0.9969	3	0	9M(15.9949)		sp|P49454|CENPF_HUMAN	P49454	CENPF_HUMAN	CENPF	Centromere protein F
ALLEQVNAL	V	V	9	2	0.9839	3	0			sp|O75935|DCTN3_HUMAN	O75935	DCTN3_HUMAN	DCTN3	Dynactin subunit 3
ALLEQVNALV	V	P	10	2	0.9797	1	0			sp|O75935|DCTN3_HUMAN	O75935	DCTN3_HUMAN	DCTN3	Dynactin subunit 3
ALLERGELFV	G	G	10	2	0.9989	1	0			sp|Q9BVI4|NOC4L_HUMAN	Q9BVI4	NOC4L_HUMAN	NOC4L	Nucleolar complex protein 4 homolog
ALLERGYSL	D	V	9	2	0.9994	4	0			sp|P34897|GLYM_HUMAN	P34897	GLYM_HUMAN	SHMT2	Serine hydroxymethyltransferase, mitochondrial
ALLERGYSLV	D	S	10	2	0.9948	1	0			sp|P34897|GLYM_HUMAN	P34897	GLYM_HUMAN	SHMT2	Serine hydroxymethyltransferase, mitochondrial
ALLERTGYTL	K	D	10	2	0.9999	1	0			sp|O60506|HNRPQ_HUMAN	O60506	HNRPQ_HUMAN	SYNCRIP	Heterogeneous nuclear ribonucleoprotein Q	HNRNPR	sp|O43390|HNRPR_HUMAN
ALLERVLSA	Q	E	9	2	0.9882	1	0			sp|Q6ZT12|UBR3_HUMAN	Q6ZT12	UBR3_HUMAN	UBR3	E3 ubiquitin-protein ligase UBR3
ALLESGTEKV	V	L	10	2	0.9966	1	0			sp|Q9BY84|DUS16_HUMAN	Q9BY84	DUS16_HUMAN	DUSP16	Dual specificity protein phosphatase 16
ALLESGTEKVLL	V	I	12	2	1	1	0			sp|Q9BY84|DUS16_HUMAN	Q9BY84	DUS16_HUMAN	DUSP16	Dual specificity protein phosphatase 16
ALLESSLRQA	E	Q	10	2	0.9837	1	0			sp|P24385|CCND1_HUMAN	P24385	CCND1_HUMAN	CCND1	G1/S-specific cyclin-D1
ALLESVLRHV	L	G	10	2, 3	0.9996	2	0			sp|O75064|DEN4B_HUMAN	O75064	DEN4B_HUMAN	DENND4B	DENN domain-containing protein 4B
ALLETNPYL	V	L	9	1, 2	0.9883	4	0			sp|O96005|CLPT1_HUMAN	O96005	CLPT1_HUMAN	CLPTM1	Cleft lip and palate transmembrane protein 1
ALLETNPYLL	V	A	10	2	0.9804	1	0			sp|O96005|CLPT1_HUMAN	O96005	CLPT1_HUMAN	CLPTM1	Cleft lip and palate transmembrane protein 1
ALLETVNRL	D	Q	9	2	0.9984	2	0			sp|Q8IWJ2|GCC2_HUMAN	Q8IWJ2	GCC2_HUMAN	GCC2	GRIP and coiled-coil domain-containing protein 2
ALLEVVQSGGKNIEL	K	A	15	2	1	1	0			sp|O14818|PSA7_HUMAN	O14818	PSA7_HUMAN	PSMA7	Proteasome subunit alpha type-7	PSMA8	sp|Q8TAA3|PSMA8_HUMAN
ALLEYPEYSGPLL	T	P	13	2	1	1	0			sp|Q969Z0|FAKD4_HUMAN	Q969Z0	FAKD4_HUMAN	TBRG4	FAST kinase domain-containing protein 4
ALLGAGCDPEL	E	R	11	1, 2	1	10	0	7C(57.0215), 7C(61.9826)		sp|P25963|IKBA_HUMAN	P25963	IKBA_HUMAN	NFKBIA	NF-kappa-B inhibitor alpha
ALLGAHVTI	A	T	9	2	0.9949	1	0			sp|Q8WXB1|MT21A_HUMAN	Q8WXB1	MT21A_HUMAN	METTL21A	Protein N-lysine methyltransferase METTL21A
ALLGDLTKA	F	C	9	1, 2	0.9972	5	0			sp|Q92973|TNPO1_HUMAN	Q92973	TNPO1_HUMAN	TNPO1	Transportin-1	TNPO2	sp|O14787|TNPO2_HUMAN
ALLGDNEKMNL	Q	S	11	2	0.9992	1	0	9M(15.9949)		sp|Q8NEB9|PK3C3_HUMAN	Q8NEB9	PK3C3_HUMAN	PIK3C3	Phosphatidylinositol 3-kinase catalytic subunit type 3
ALLGEDCFILM	A	P	11	2	0.998	2	0	11M(15.9949), 7C(57.0215)		sp|P54132|BLM_HUMAN	P54132	BLM_HUMAN	BLM	Bloom syndrome protein
ALLGELARL	A	R	9	2	0.9945	1	0			sp|Q8N9M5|TM102_HUMAN	Q8N9M5	TM102_HUMAN	TMEM102	Transmembrane protein 102
ALLGFAEHFRT	L	S	11	3	0.9998	1	0			sp|Q9Y6X3|SCC4_HUMAN	Q9Y6X3	SCC4_HUMAN	MAU2	MAU2 chromatid cohesion factor homolog
ALLGGNVRMML	K	S	11	2	0.997	2	0	10M(15.9949), 9M(15.9949)		sp|O60488|ACSL4_HUMAN	O60488	ACSL4_HUMAN	ACSL4	Long-chain-fatty-acid--CoA ligase 4
ALLGILQHV	Q	G	9	2	0.9943	3	0			sp|Q8IVD9|NUDC3_HUMAN	Q8IVD9	NUDC3_HUMAN	NUDCD3	NudC domain-containing protein 3
ALLGKDVPPL	P	S	10	2	0.9776	2	0			sp|O75362|ZN217_HUMAN	O75362	ZN217_HUMAN	ZNF217	Zinc finger protein 217
ALLGKIEKV	G	R	9	2	0.9975	2	0			sp|Q10471|GALT2_HUMAN	Q10471	GALT2_HUMAN	GALNT2	Polypeptide N-acetylgalactosaminyltransferase 2
ALLGKLDAI	L	N	9	2	0.9911	2	0			sp|P53611|PGTB2_HUMAN	P53611	PGTB2_HUMAN	RABGGTB	Geranylgeranyl transferase type-2 subunit beta
ALLGKLDAINV	L	E	11	2	0.9979	2	0			sp|P53611|PGTB2_HUMAN	P53611	PGTB2_HUMAN	RABGGTB	Geranylgeranyl transferase type-2 subunit beta
ALLGPDQPARV	A	Q	11	2	0.9985	1	0			sp|P31629|ZEP2_HUMAN	P31629	ZEP2_HUMAN	HIVEP2	Transcription factor HIVEP2
ALLGRIPSA	S	V	9	2	0.995	3	0			sp|P06576|ATPB_HUMAN	P06576	ATPB_HUMAN	ATP5F1B	ATP synthase subunit beta, mitochondrial
ALLGRLAEL	T	R	9	2	0.9816	2	0			sp|P41229|KDM5C_HUMAN	P41229	KDM5C_HUMAN	KDM5C	Lysine-specific demethylase 5C
ALLGRLREV	R	H	9	2	0.9684	2	0			sp|Q9BTW9|TBCD_HUMAN	Q9BTW9	TBCD_HUMAN	TBCD	Tubulin-specific chaperone D
ALLGSAFQL	V	C	9	2	0.9662	1	0			sp|Q96MG2|JSPR1_HUMAN	Q96MG2	JSPR1_HUMAN	JSRP1	Junctional sarcoplasmic reticulum protein 1
ALLGSQIPEEALRV	L	S	14	2	0.9999	1	0			sp|Q8TCU4|ALMS1_HUMAN	Q8TCU4	ALMS1_HUMAN	ALMS1	Alstrom syndrome protein 1
ALLGSTGERICL	C	A	12	2	0.9999	1	0	11C(57.0215)		sp|Q05469|LIPS_HUMAN	Q05469	LIPS_HUMAN	LIPE	Hormone-sensitive lipase
ALLGYEMVQV	E	A	10	2	0.9949	2	0	7M(15.9949)		sp|Q86SG6|NEK8_HUMAN	Q86SG6	NEK8_HUMAN	NEK8	Serine/threonine-protein kinase Nek8
ALLHADFRV	S	S	9	2	0.9948	1	0			sp|Q9NXH9|TRM1_HUMAN	Q9NXH9	TRM1_HUMAN	TRMT1	tRNA (guanine(26)-N(2))-dimethyltransferase
ALLHEEATMTI	A	E	11	2	0.9982	1	0	9M(15.9949)		sp|O15355|PPM1G_HUMAN	O15355	PPM1G_HUMAN	PPM1G	Protein phosphatase 1G
ALLHGHIVEL	R	L	10	2, 3	0.998	2	0			sp|Q9HCL2|GPAT1_HUMAN	Q9HCL2	GPAT1_HUMAN	GPAM	Glycerol-3-phosphate acyltransferase 1, mitochondrial
ALLHKTIQL	A	A	9	2	0.9961	1	0			sp|Q8N5H7|SH2D3_HUMAN	Q8N5H7	SH2D3_HUMAN	SH2D3C	SH2 domain-containing protein 3C
ALLHPQGFEV	L	A	10	2	0.9995	2	0			sp|Q14656|TM187_HUMAN	Q14656	TM187_HUMAN	TMEM187	Transmembrane protein 187
ALLHQLESL	K	A	9	2	0.9727	1	0			sp|O15164|TIF1A_HUMAN	O15164	TIF1A_HUMAN	TRIM24	Transcription intermediary factor 1-alpha
ALLHTVTSI	E	L	9	2	0.9895	2	0			sp|O75575|RPC9_HUMAN	O75575	RPC9_HUMAN	CRCP	DNA-directed RNA polymerase III subunit RPC9
ALLICLPEV	A	A	9	2	0.9936	4	0	5C(57.0215), 5C(61.9826)		sp|O00329|PK3CD_HUMAN	O00329	PK3CD_HUMAN	PIK3CD	Phosphatidylinositol 4,5-bisphosphate 3-kinase catalytic subunit delta isoform
ALLIRSYGL	K	C	9	2	0.963	1	0			sp|P48651|PTSS1_HUMAN	P48651	PTSS1_HUMAN	PTDSS1	Phosphatidylserine synthase 1
ALLKDQQPGTFLL	R	R	13	2	0.9879	1	0			sp|P42224|STAT1_HUMAN	P42224	STAT1_HUMAN	STAT1	Signal transducer and activator of transcription 1-alpha/beta
ALLKGLAAV	I	K	9	2	0.9849	2	0			sp|Q9P2H5|UBP35_HUMAN	Q9P2H5	UBP35_HUMAN	USP35	Ubiquitin carboxyl-terminal hydrolase 35	USP38	sp|Q8NB14|UBP38_HUMAN
ALLKIEGVYA	T	R	10	1, 2	0.9977	6	0			sp|P18077|RL35A_HUMAN	P18077	RL35A_HUMAN	RPL35A	60S ribosomal protein L35a
ALLKQIQEA	L	Y	9	2	0.9922	2	0			sp|Q9UNL4|ING4_HUMAN	Q9UNL4	ING4_HUMAN	ING4	Inhibitor of growth protein 4
ALLKRLEAV	L	K	9	2	0.9748	2	0			sp|Q9P2B7|CFA97_HUMAN	Q9P2B7	CFA97_HUMAN	CFAP97	Cilia- and flagella-associated protein 97
ALLKVNQEL	G	A	9	2	0.9982	2	0			sp|Q9Y512|SAM50_HUMAN	Q9Y512	SAM50_HUMAN	SAMM50	Sorting and assembly machinery component 50 homolog
ALLLDQPAV	R	A	9	2	0.9814	2	0			sp|A0A3B3IS91|PLGRF_HUMAN	A0A3B3IS91	PLGRF_HUMAN	POLG	POLG alternative reading frame
ALLLRTPVV	R	R	9	2	0.9842	1	0			sp|O14521|DHSD_HUMAN	O14521	DHSD_HUMAN	SDHD	Succinate dehydrogenase [ubiquinone] cytochrome b small subunit, mitochondrial
ALLLWKPVTV	L	L	10	2	0.9968	1	0			sp|Q8TEQ8|PIGO_HUMAN	Q8TEQ8	PIGO_HUMAN	PIGO	GPI ethanolamine phosphate transferase 3
ALLNAILHSA	A	Y	10	2	0.9985	2	0			sp|Q9H8H0|NOL11_HUMAN	Q9H8H0	NOL11_HUMAN	NOL11	Nucleolar protein 11
ALLNDHIYV	V	V	9	2	0.9956	1	0			sp|Q53G59|KLH12_HUMAN	Q53G59	KLH12_HUMAN	KLHL12	Kelch-like protein 12
ALLNDHIYVV	V	G	10	2	0.9966	1	0			sp|Q53G59|KLH12_HUMAN	Q53G59	KLH12_HUMAN	KLHL12	Kelch-like protein 12
ALLNGEYLLAA	L	Q	11	1, 2	0.9995	3	0			sp|Q9BV38|WDR18_HUMAN	Q9BV38	WDR18_HUMAN	WDR18	WD repeat-containing protein 18
ALLNKTMRI	E	R	9	3	0.9995	1	0	7M(15.9949)		sp|Q9BRA0|LSMD1_HUMAN	Q9BRA0	LSMD1_HUMAN	NAA38	N-alpha-acetyltransferase 38, NatC auxiliary subunit
ALLNLAERL	E	G	9	2	0.9994	1	0			sp|Q9H0F5|RNF38_HUMAN	Q9H0F5	RNF38_HUMAN	RNF38	E3 ubiquitin-protein ligase RNF38	RNF44	sp|Q7L0R7|RNF44_HUMAN
ALLNMDSPGPML	E	D	12	2	0.9944	1	0	11M(15.9949), 5M(15.9949)		sp|P32519|ELF1_HUMAN	P32519	ELF1_HUMAN	ELF1	ETS-related transcription factor Elf-1
ALLNRLERI	T	F	9	3	0.9819	1	0			sp|Q6ULP2|AFTIN_HUMAN	Q6ULP2	AFTIN_HUMAN	AFTPH	Aftiphilin
ALLNTINYL	E	H	9	2	0.9923	1	0			sp|Q96RL7|VP13A_HUMAN	Q96RL7	VP13A_HUMAN	VPS13A	Vacuolar protein sorting-associated protein 13A
ALLPALVDA	V	G	9	1	0.9771	1	0			sp|O43299|AP5Z1_HUMAN	O43299	AP5Z1_HUMAN	AP5Z1	AP-5 complex subunit zeta-1
ALLPASAGV	W	K	9	1	0.9966	3	0			sp|Q9NX20|RM16_HUMAN	Q9NX20	RM16_HUMAN	MRPL16	39S ribosomal protein L16, mitochondrial
ALLPASGQIAL	L	L	11	1	0.9879	1	0			sp|Q9NPD3|EXOS4_HUMAN	Q9NPD3	EXOS4_HUMAN	EXOSC4	Exosome complex component RRP41
ALLPDLPAL	D	V	9	1, 2	0.9876	3	0			sp|Q8NC60|NOA1_HUMAN	Q8NC60	NOA1_HUMAN	NOA1	Nitric oxide-associated protein 1
ALLPEPNHVML	P	N	11	2	0.9785	1	0	10M(15.9949)		sp|O43741|AAKB2_HUMAN	O43741	AAKB2_HUMAN	PRKAB2	5'-AMP-activated protein kinase subunit beta-2	PRKAB1	sp|Q9Y478|AAKB1_HUMAN
ALLPGTKFTV	W	S	10	2	0.9908	1	0			sp|Q9NZJ4|SACS_HUMAN	Q9NZJ4	SACS_HUMAN	SACS	Sacsin
ALLPLLERV	G	A	9	2	0.9952	3	0			sp|Q6ZNJ1|NBEL2_HUMAN	Q6ZNJ1	NBEL2_HUMAN	NBEAL2	Neurobeachin-like protein 2
ALLPQNHKL	L	I	9	2	0.9972	2	0			sp|Q92797|SYMPK_HUMAN	Q92797	SYMPK_HUMAN	SYMPK	Symplekin
ALLPQPKNLTV	S	K	11	2	0.9936	2	0			sp|Q92733|PRCC_HUMAN	Q92733	PRCC_HUMAN	PRCC	Proline-rich protein PRCC
ALLPRLHQL	G	C	9	3	0.9857	1	0			sp|Q96JT2|S45A3_HUMAN	Q96JT2	S45A3_HUMAN	SLC45A3	Solute carrier family 45 member 3
ALLPSSPTL	E	G	9	1, 2	0.9933	5	0			sp|Q92994|TF3B_HUMAN	Q92994	TF3B_HUMAN	BRF1	Transcription factor IIIB 90 kDa subunit
ALLQALMEL	A	A	9	1, 2	0.9848	4	0	7M(15.9949)		sp|Q9BTY7|HGH1_HUMAN	Q9BTY7	HGH1_HUMAN	HGH1	Protein HGH1 homolog
ALLQDLHKA	C	C	9	2	0.9943	1	0			sp|A1A4V9|CF119_HUMAN	A1A4V9	CF119_HUMAN	CFAP119	Cilia- and flagella-associated protein 119
ALLQEIVNI	A	Y	9	2	0.9927	2	0			sp|Q92600|CNOT9_HUMAN	Q92600	CNOT9_HUMAN	CNOT9	CCR4-NOT transcription complex subunit 9
ALLQETKEL	S	K	9	2	0.9862	1	0			sp|O60763|USO1_HUMAN	O60763	USO1_HUMAN	USO1	General vesicular transport factor p115
ALLQQMEELKL	E	K	11	2	0.9986	1	0			sp|Q9BT92|TCHP_HUMAN	Q9BT92	TCHP_HUMAN	TCHP	Trichoplein keratin filament-binding protein
ALLQQPLFL	F	A	9	2	0.961	1	0			sp|Q8N370|LAT4_HUMAN	Q8N370	LAT4_HUMAN	SLC43A2	Large neutral amino acids transporter small subunit 4
ALLQQVHSA	S	S	9	2	0.9975	4	0			sp|Q86XN7|PRSR1_HUMAN	Q86XN7	PRSR1_HUMAN	PROSER1	Proline and serine-rich protein 1
ALLQRLEAL	N	K	9	2	0.9834	1	0			sp|Q9P0R6|GSKIP_HUMAN	Q9P0R6	GSKIP_HUMAN	GSKIP	GSK3B-interacting protein
ALLQRQFDV	L	D	9	2	0.9978	1	0			sp|Q9UBQ0|VPS29_HUMAN	Q9UBQ0	VPS29_HUMAN	VPS29	Vacuolar protein sorting-associated protein 29
ALLQRQHAL	L	L	9	2, 3	0.9986	2	0			sp|Q92974|ARHG2_HUMAN	Q92974	ARHG2_HUMAN	ARHGEF2	Rho guanine nucleotide exchange factor 2
ALLRCIPAL	C	D	9	2	0.9622	1	0	5C(61.9826)		sp|P10809|CH60_HUMAN	P10809	CH60_HUMAN	HSPD1	60 kDa heat shock protein, mitochondrial
ALLRDGIELV	V	V	10	2	0.9986	1	0			sp|Q8N3J5|PPM1K_HUMAN	Q8N3J5	PPM1K_HUMAN	PPM1K	Protein phosphatase 1K, mitochondrial
ALLRGVFVV	M	A	9	2	0.9729	1	0			sp|P42765|THIM_HUMAN	P42765	THIM_HUMAN	ACAA2	3-ketoacyl-CoA thiolase, mitochondrial
ALLRQLKEV	R	T	9	2	0.9628	2	0			sp|Q96NA2|RILP_HUMAN	Q96NA2	RILP_HUMAN	RILP	Rab-interacting lysosomal protein
ALLRTVVSV	S	L	9	2	0.9946	1	0			sp|Q10471|GALT2_HUMAN	Q10471	GALT2_HUMAN	GALNT2	Polypeptide N-acetylgalactosaminyltransferase 2
ALLRVTPFI	V	L	9	2	0.9953	2	0			sp|Q8N4H5|TOM5_HUMAN	Q8N4H5	TOM5_HUMAN	TOMM5	Mitochondrial import receptor subunit TOM5 homolog
ALLRYVLSI	E	N	9	2	0.995	1	0			sp|Q92503|S14L1_HUMAN	Q92503	S14L1_HUMAN	SEC14L1	SEC14-like protein 1
ALLSAFVQL	G	C	9	2	0.9581	1	0			sp|Q9Y4A5|TRRAP_HUMAN	Q9Y4A5	TRRAP_HUMAN	TRRAP	Transformation/transcription domain-associated protein
ALLSAVTRL	R	L	9	2	0.9789	2	0			sp|P35221|CTNA1_HUMAN	P35221	CTNA1_HUMAN	CTNNA1	Catenin alpha-1	CTNNA2	sp|P26232|CTNA2_HUMAN
ALLSGLREA	G	G	9	2	0.9871	3	0			sp|O60341|KDM1A_HUMAN	O60341	KDM1A_HUMAN	KDM1A	Lysine-specific histone demethylase 1A
ALLSHAPRL	E	D	9	2	0.9956	1	0			sp|Q00536|CDK16_HUMAN	Q00536	CDK16_HUMAN	CDK16	Cyclin-dependent kinase 16
ALLSHRPREV	K	T	10	3	0.9813	1	0			sp|Q5UE93|PI3R6_HUMAN	Q5UE93	PI3R6_HUMAN	PIK3R6	Phosphoinositide 3-kinase regulatory subunit 6
ALLSLDPAAV	A	S	10	1, 2	0.9917	5	0			sp|P78527|PRKDC_HUMAN	P78527	PRKDC_HUMAN	PRKDC	DNA-dependent protein kinase catalytic subunit
ALLSLPETHLV	L	T	11	2	0.9997	1	0			sp|O60287|NPA1P_HUMAN	O60287	NPA1P_HUMAN	URB1	Nucleolar pre-ribosomal-associated protein 1
ALLSRLEQI	D	A	9	2	0.9979	2	0			sp|Q9UKM9|RALY_HUMAN	Q9UKM9	RALY_HUMAN	RALY	RNA-binding protein Raly
ALLSRPALTL	M	L	10	2	0.9867	1	0			sp|Q9BZM1|PG12A_HUMAN	Q9BZM1	PG12A_HUMAN	PLA2G12A	Group XIIA secretory phospholipase A2
ALLSTMHTV	R	L	9	2	0.9937	1	0	6M(15.9949)		sp|O75061|AUXI_HUMAN	O75061	AUXI_HUMAN	DNAJC6	Putative tyrosine-protein phosphatase auxilin
ALLTGIISKA	L	A	10	2	0.9985	3	0			sp|Q92621|NU205_HUMAN	Q92621	NU205_HUMAN	NUP205	Nuclear pore complex protein Nup205
ALLTVVSQV	Q	L	9	2	0.9733	1	0			sp|Q9Y5S1|TRPV2_HUMAN	Q9Y5S1	TRPV2_HUMAN	TRPV2	Transient receptor potential cation channel subfamily V member 2
ALLTYLEQV	D	R	9	2	0.9714	1	0			sp|Q96SM3|CPXM1_HUMAN	Q96SM3	CPXM1_HUMAN	CPXM1	Probable carboxypeptidase X1
ALLVQLPEL	N	P	9	2	0.9884	2	0			sp|Q9Y5X0|SNX10_HUMAN	Q9Y5X0	SNX10_HUMAN	SNX10	Sorting nexin-10
ALLVRLQEV	H	T	9	2	0.9956	3	0			sp|P26010|ITB7_HUMAN	P26010	ITB7_HUMAN	ITGB7	Integrin beta-7
ALMADMLAHV	E	E	10	2	0.9998	1	0			sp|O95983|MBD3_HUMAN	O95983	MBD3_HUMAN	MBD3	Methyl-CpG-binding domain protein 3
ALMADMVYV	F	T	9	1, 2	0.9967	22	0	3M(15.9949), 6M(15.9949)		sp|O75643|U520_HUMAN	O75643	U520_HUMAN	SNRNP200	U5 small nuclear ribonucleoprotein 200 kDa helicase
ALMAGCIQEA	D	R	10	2	0.9882	2	0	3M(15.9949), 6C(57.0215), 6C(61.9826)		sp|P38936|CDN1A_HUMAN	P38936	CDN1A_HUMAN	CDKN1A	Cyclin-dependent kinase inhibitor 1
ALMAHAMEEV	Y	K	10	2	0.9995	6	0	3M(15.9949), 7M(15.9949)		sp|Q07666|KHDR1_HUMAN	Q07666	KHDR1_HUMAN	KHDRBS1	KH domain-containing, RNA-binding, signal transduction-associated protein 1
ALMAQEQKL	L	P	9	2	0.9965	1	0	3M(15.9949)		sp|O95602|RPA1_HUMAN	O95602	RPA1_HUMAN	POLR1A	DNA-directed RNA polymerase I subunit RPA1
ALMCTNPEI	E	K	9	2	0.987	1	0	3M(15.9949), 4C(61.9826)		sp|Q96EK7|F120B_HUMAN	Q96EK7	F120B_HUMAN	FAM120B	Constitutive coactivator of peroxisome proliferator-activated receptor gamma
ALMDEILML	Q	Q	9	2	0.9911	4	0	3M(15.9949), 8M(15.9949)		sp|Q8NF91|SYNE1_HUMAN	Q8NF91	SYNE1_HUMAN	SYNE1	Nesprin-1
ALMDEVVKA	K	T	9	1, 2	0.999	12	0	3M(15.9949)		sp|P00558|PGK1_HUMAN	P00558	PGK1_HUMAN	PGK1	Phosphoglycerate kinase 1
ALMDFAYTA	T	T	9	1, 2	0.9994	5	0	3M(15.9949)		sp|O95365|ZBT7A_HUMAN	O95365	ZBT7A_HUMAN	ZBTB7A	Zinc finger and BTB domain-containing protein 7A
ALMDGKVYDI	F	T	10	2	1	2	0	3M(15.9949)		sp|Q6Y2X3|DJC14_HUMAN	Q6Y2X3	DJC14_HUMAN	DNAJC14	DnaJ homolog subfamily C member 14
ALMDHGVKV	Q	A	9	2	0.9948	2	0	3M(15.9949)		sp|Q92624|APBP2_HUMAN	Q92624	APBP2_HUMAN	APPBP2	Amyloid protein-binding protein 2
ALMDLDVKKMPL	M	G	12	2, 3	1	10	0	10M(15.9949), 3M(15.9949)		sp|Q9Y6F1|PARP3_HUMAN	Q9Y6F1	PARP3_HUMAN	PARP3	Protein mono-ADP-ribosyltransferase PARP3
ALMDLLLRL	S	V	9	2	0.9934	3	0	3M(15.9949)		sp|O75170|PP6R2_HUMAN	O75170	PP6R2_HUMAN	PPP6R2	Serine/threonine-protein phosphatase 6 regulatory subunit 2
ALMDNPTLYL	K	E	10	1, 2	0.9995	8	0	3M(15.9949)		sp|P49848|TAF6_HUMAN	P49848	TAF6_HUMAN	TAF6	Transcription initiation factor TFIID subunit 6
ALMDQVHHM	C	Q	9	2, 3	1	18	0	3M(15.9949), 9M(15.9949)		sp|Q96BU1|S1PBP_HUMAN	Q96BU1	S1PBP_HUMAN	S100PBP	S100P-binding protein
ALMDRDLVHRQTA	D	S	13	3	0.9949	1	0	3M(15.9949)		sp|O75533|SF3B1_HUMAN	O75533	SF3B1_HUMAN	SF3B1	Splicing factor 3B subunit 1
ALMDVGNMGQSV	I	D	12	2	0.9991	4	0	3M(15.9949), 8M(15.9949)		sp|Q9UKZ1|CNO11_HUMAN	Q9UKZ1	CNO11_HUMAN	CNOT11	CCR4-NOT transcription complex subunit 11
ALMEALVLI	C	S	9	1, 2	0.9912	4	0	3M(15.9949)		sp|Q9HAV4|XPO5_HUMAN	Q9HAV4	XPO5_HUMAN	XPO5	Exportin-5
ALMEAVSHA	K	K	9	2	0.9978	2	0	3M(15.9949)		sp|Q9Y6D5|BIG2_HUMAN	Q9Y6D5	BIG2_HUMAN	ARFGEF2	Brefeldin A-inhibited guanine nucleotide-exchange protein 2
ALMEAVSHV	K	Q	9	2	0.9965	2	0	3M(15.9949)		sp|Q9Y6D6|BIG1_HUMAN	Q9Y6D6	BIG1_HUMAN	ARFGEF1	Brefeldin A-inhibited guanine nucleotide-exchange protein 1
ALMEDGRCQVLL	S	A	12	2	1	4	0	3M(15.9949), 8C(57.0215), 8C(61.9826)		sp|Q7Z4L5|TT21B_HUMAN	Q7Z4L5	TT21B_HUMAN	TTC21B	Tetratricopeptide repeat protein 21B
ALMEDTLRV	R	A	9	2	0.9869	1	0	3M(15.9949)		sp|O43820|HYAL3_HUMAN	O43820	HYAL3_HUMAN	HYAL3	Hyaluronidase-3
ALMEEILKL	E	K	9	2	0.9992	5	0	3M(15.9949)		sp|Q8TD16|BICD2_HUMAN	Q8TD16	BICD2_HUMAN	BICD2	Protein bicaudal D homolog 2	BICD1	sp|Q96G01|BICD1_HUMAN
ALMELFPKL	E	Q	9	2	0.9998	10	0	3M(15.9949)		sp|O75691|UTP20_HUMAN	O75691	UTP20_HUMAN	UTP20	Small subunit processome component 20 homolog
ALMELGIQEC	Y	T	10	2	0.964	1	0	10C(61.9826), 3M(15.9949)		sp|Q9UBB6|NCDN_HUMAN	Q9UBB6	NCDN_HUMAN	NCDN	Neurochondrin
ALMENAVQPLL	H	T	11	2	0.9981	2	0	3M(15.9949)		sp|Q9UP83|COG5_HUMAN	Q9UP83	COG5_HUMAN	COG5	Conserved oligomeric Golgi complex subunit 5
ALMEQVAHQTI	C	V	11	2	1	6	0	3M(15.9949)		sp|Q16543|CDC37_HUMAN	Q16543	CDC37_HUMAN	CDC37	Hsp90 co-chaperone Cdc37
ALMERTGYSMV	L	Q	11	2	0.9985	2	0	10M(15.9949), 3M(15.9949)		sp|A0AV96|RBM47_HUMAN	A0AV96	RBM47_HUMAN	RBM47	RNA-binding protein 47
ALMGACVTA	S	S	9	2	0.9926	1	0	3M(15.9949), 6C(57.0215)		sp|Q5C9Z4|NOM1_HUMAN	Q5C9Z4	NOM1_HUMAN	NOM1	Nucleolar MIF4G domain-containing protein 1
ALMGLSAQL	R	D	9	2	0.9804	1	0	3M(15.9949)		sp|Q6XZF7|DNMBP_HUMAN	Q6XZF7	DNMBP_HUMAN	DNMBP	Dynamin-binding protein
ALMGSPQLV	R	A	9	1	0.9874	1	0			sp|P14923|PLAK_HUMAN	P14923	PLAK_HUMAN	JUP	Junction plakoglobin
ALMGSPQLVAA	R	V	11	2	0.9893	1	0	3M(15.9949)		sp|P14923|PLAK_HUMAN	P14923	PLAK_HUMAN	JUP	Junction plakoglobin
ALMHALTDL	N	R	9	2	0.9963	1	0	3M(15.9949)		sp|Q14527|HLTF_HUMAN	Q14527	HLTF_HUMAN	HLTF	Helicase-like transcription factor
ALMHLLLRL	T	P	9	2, 3	0.996	4	0	3M(15.9949)		sp|Q6GPH6|IPIL1_HUMAN	Q6GPH6	IPIL1_HUMAN	ITPRIPL1	Inositol 1,4,5-trisphosphate receptor-interacting protein-like 1
ALMISVPAL	G	L	9	2	0.9602	1	0	3M(15.9949)		sp|Q5T4F4|ZFY27_HUMAN	Q5T4F4	ZFY27_HUMAN	ZFYVE27	Protrudin
ALMKEEGVKL	V	L	10	2, 3	0.9995	2	0	3M(15.9949)		sp|O95433|AHSA1_HUMAN	O95433	AHSA1_HUMAN	AHSA1	Activator of 90 kDa heat shock protein ATPase homolog 1
ALMKEIPAL	K	L	9	2	0.9957	4	0	3M(15.9949)		sp|Q96S66|CLCC1_HUMAN	Q96S66	CLCC1_HUMAN	CLCC1	Chloride channel CLIC-like protein 1
ALMKLSTRL	T	C	9	2, 3	0.9988	2	0	3M(15.9949)		sp|O75843|AP1G2_HUMAN	O75843	AP1G2_HUMAN	AP1G2	AP-1 complex subunit gamma-like 2
ALMLQGVDLLADAVAVTMGPK	R	G	21	3	1	2	0	18M(15.9949), 3M(15.9949)		sp|P10809|CH60_HUMAN	P10809	CH60_HUMAN	HSPD1	60 kDa heat shock protein, mitochondrial
ALMMTIVNL	Q	A	9	2	0.9956	3	0	3M(15.9949), 4M(15.9949)		sp|Q02880|TOP2B_HUMAN	Q02880	TOP2B_HUMAN	TOP2B	DNA topoisomerase 2-beta
ALMNEIQAA	G	K	9	2	0.9885	2	0	3M(15.9949)		sp|B7ZAP0|RBG10_HUMAN	B7ZAP0	RBG10_HUMAN	RABGAP1L	Rab GTPase-activating protein 1-like, isoform 10
ALMPKQATV	T	M	9	2	0.9985	3	0	3M(15.9949)		sp|Q9P2D3|HTR5B_HUMAN	Q9P2D3	HTR5B_HUMAN	HEATR5B	HEAT repeat-containing protein 5B
ALMPQLVQL	D	V	9	2	0.9818	3	0	3M(15.9949)		sp|Q9Y4D8|HECD4_HUMAN	Q9Y4D8	HECD4_HUMAN	HECTD4	Probable E3 ubiquitin-protein ligase HECTD4
ALMPTLEAL	Q	Y	9	1, 2	0.9917	5	0	3M(15.9949)		sp|Q92793|CBP_HUMAN	Q92793	CBP_HUMAN	CREBBP	CREB-binding protein	EP300	sp|Q09472|EP300_HUMAN
ALMPVLNQV	V	A	9	1, 2	0.9983	13	0	3M(15.9949)		sp|Q5RKV6|EXOS6_HUMAN	Q5RKV6	EXOS6_HUMAN	EXOSC6	Exosome complex component MTR3
ALMQIQQGL	Q	Q	9	2	0.9857	1	0	3M(15.9949)		sp|Q9UHD9|UBQL2_HUMAN	Q9UHD9	UBQL2_HUMAN	UBQLN2	Ubiquilin-2
ALMRERDMQYV	A	Q	11	3	0.9958	1	0	3M(15.9949), 8M(15.9949)		sp|Q969S3|ZN622_HUMAN	Q969S3	ZN622_HUMAN	ZNF622	Zinc finger protein 622
ALMSGSNPML	Q	G	10	2	0.9723	2	0	3M(15.9949), 9M(15.9949)		sp|Q8NEM7|SP20H_HUMAN	Q8NEM7	SP20H_HUMAN	SUPT20H	Transcription factor SPT20 homolog
ALMSRPAQV	L	P	9	2	0.9988	2	0	3M(15.9949)		sp|O60336|MABP1_HUMAN	O60336	MABP1_HUMAN	MAPKBP1	Mitogen-activated protein kinase-binding protein 1
ALMTQRTYL	K	Q	9	2	0.992	1	0	3M(15.9949)		sp|Q9Y2C9|TLR6_HUMAN	Q9Y2C9	TLR6_HUMAN	TLR6	Toll-like receptor 6
ALMYESEKV	L	G	9	2	0.9947	1	0	3M(15.9949)		sp|O95721|SNP29_HUMAN	O95721	SNP29_HUMAN	SNAP29	Synaptosomal-associated protein 29
ALMYESEKVGV	L	A	11	2	0.9999	1	0	3M(15.9949)		sp|O95721|SNP29_HUMAN	O95721	SNP29_HUMAN	SNAP29	Synaptosomal-associated protein 29
ALNDCIYSV	A	G	9	2	0.9914	2	0	5C(57.0215), 5C(61.9826)		sp|Q9Y573|IPP_HUMAN	Q9Y573	IPP_HUMAN	IPP	Actin-binding protein IPP
ALNDEIRQL	D	Q	9	2	0.998	2	0			sp|Q9UQE7|SMC3_HUMAN	Q9UQE7	SMC3_HUMAN	SMC3	Structural maintenance of chromosomes protein 3
ALNDQVFEI	V	R	9	2	0.9906	1	0			sp|P42345|MTOR_HUMAN	P42345	MTOR_HUMAN	MTOR	Serine/threonine-protein kinase mTOR
ALNEEAGRLLL	S	E	11	2	1	5	0			sp|Q16763|UBE2S_HUMAN	Q16763	UBE2S_HUMAN	UBE2S	Ubiquitin-conjugating enzyme E2 S
ALNEKLVNL	I	-	9	1, 2	0.9973	5	0			sp|O00303|EIF3F_HUMAN	O00303	EIF3F_HUMAN	EIF3F	Eukaryotic translation initiation factor 3 subunit F
ALNELLQHV	Q	K	9	1, 2	0.9957	5	0			sp|Q9Y490|TLN1_HUMAN	Q9Y490	TLN1_HUMAN	TLN1	Talin-1
ALNENINQV	C	V	9	1, 2	0.9806	2	0			sp|Q9BZ23|PANK2_HUMAN	Q9BZ23	PANK2_HUMAN	PANK2	Pantothenate kinase 2, mitochondrial
ALNEQIARL	R	E	9	2	0.9989	3	0			sp|O14777|NDC80_HUMAN	O14777	NDC80_HUMAN	NDC80	Kinetochore protein NDC80 homolog
ALNGHVEMV	A	N	9	2	0.9943	2	0	8M(15.9949)		sp|Q8N8A2|ANR44_HUMAN	Q8N8A2	ANR44_HUMAN	ANKRD44	Serine/threonine-protein phosphatase 6 regulatory ankyrin repeat subunit B
ALNGKLYIV	C	G	9	2	0.9964	2	0			sp|Q9Y6Y0|NS1BP_HUMAN	Q9Y6Y0	NS1BP_HUMAN	IVNS1ABP	Influenza virus NS1A-binding protein
ALNHVVQLL	P	T	9	2	0.9873	2	0			sp|Q12772|SRBP2_HUMAN	Q12772	SRBP2_HUMAN	SREBF2	Sterol regulatory element-binding protein 2
ALNIATHVL	A	K	9	2	0.9995	1	0			sp|Q9UET6|TRM7_HUMAN	Q9UET6	TRM7_HUMAN	FTSJ1	Putative tRNA (cytidine(32)/guanosine(34)-2'-O)-methyltransferase
ALNLYMHQV	N	L	9	2	0.997	1	0	6M(15.9949)		sp|O94952|FBX21_HUMAN	O94952	FBX21_HUMAN	FBXO21	F-box only protein 21
ALNNENYSL	F	S	9	2	0.9985	1	0			sp|Q86V48|LUZP1_HUMAN	Q86V48	LUZP1_HUMAN	LUZP1	Leucine zipper protein 1
ALNNLLHSL	C	Q	9	2	0.9905	1	0			sp|Q96Q15|SMG1_HUMAN	Q96Q15	SMG1_HUMAN	SMG1	Serine/threonine-protein kinase SMG1
ALNPADITV	G	L	9	1	0.9963	2	0			sp|Q8IXH7|NELFD_HUMAN	Q8IXH7	NELFD_HUMAN	NELFCD	Negative elongation factor C/D
ALNPEIVSV	A	I	9	1	0.9746	1	0			sp|P37287|PIGA_HUMAN	P37287	PIGA_HUMAN	PIGA	Phosphatidylinositol N-acetylglucosaminyltransferase subunit A
ALNPVANFHL	Y	Q	10	2	0.999	2	0			sp|O95822|DCMC_HUMAN	O95822	DCMC_HUMAN	MLYCD	Malonyl-CoA decarboxylase, mitochondrial
ALNRGIAAV	Q	K	9	2	0.9567	1	0			sp|Q9HCJ1|ANKH_HUMAN	Q9HCJ1	ANKH_HUMAN	ANKH	Progressive ankylosis protein homolog
ALNRSVQVV	E	N	9	2	0.9829	3	0			sp|Q9UHW5|GPN3_HUMAN	Q9UHW5	GPN3_HUMAN	GPN3	GPN-loop GTPase 3
ALNSKDAAL	A	A	9	2	0.9785	1	0			sp|P20700|LMNB1_HUMAN	P20700	LMNB1_HUMAN	LMNB1	Lamin-B1
ALNSKILSV	C	M	9	2	0.9993	3	0			sp|Q96NW4|ANR27_HUMAN	Q96NW4	ANR27_HUMAN	ANKRD27	Ankyrin repeat domain-containing protein 27
ALNSMQNFL	D	R	9	2	0.9997	1	0	5M(15.9949)		sp|Q9Y570|PPME1_HUMAN	Q9Y570	PPME1_HUMAN	PPME1	Protein phosphatase methylesterase 1
ALPDIKVLTL	S	T	10	2	0.982	1	0			sp|O15355|PPM1G_HUMAN	O15355	PPM1G_HUMAN	PPM1G	Protein phosphatase 1G
ALPDQGIAKA	G	A	10	2	0.9981	2	0			sp|P78318|IGBP1_HUMAN	P78318	IGBP1_HUMAN	IGBP1	Immunoglobulin-binding protein 1
ALPEIFTEL	G	E	9	1	0.9947	3	0			sp|P41091|IF2G_HUMAN	P41091	IF2G_HUMAN	EIF2S3	Eukaryotic translation initiation factor 2 subunit 3	EIF2S3B	sp|Q2VIR3|IF2GL_HUMAN
ALPENPPAI	A	D	9	2	0.9808	1	0			sp|O75947|ATP5H_HUMAN	O75947	ATP5H_HUMAN	ATP5PD	ATP synthase subunit d, mitochondrial
ALPGGAAVAAV	D	P	11	1	0.9948	2	0			sp|Q9H6W3|RIOX1_HUMAN	Q9H6W3	RIOX1_HUMAN	RIOX1	Ribosomal oxygenase 1
ALPGSAVLAAA	R	V	11	1	0.9896	1	0			sp|Q8IUW5|RELL1_HUMAN	Q8IUW5	RELL1_HUMAN	RELL1	RELT-like protein 1
ALPHAILRL	Y	D	9	2	0.9928	1	0			sp|P60709|ACTB_HUMAN	P60709	ACTB_HUMAN	ACTB	Actin, cytoplasmic 1	ACTBL2, ACTG1	sp|P63261|ACTG_HUMAN, sp|Q562R1|ACTBL_HUMAN
ALPHHRVIEV	R	G	10	3	0.9986	1	0			sp|P69849|NOMO3_HUMAN	P69849	NOMO3_HUMAN	NOMO3	Nodal modulator 3	NOMO1, NOMO2	sp|Q15155|NOMO1_HUMAN, sp|Q5JPE7|NOMO2_HUMAN
ALPKELPLI	F	S	9	2	0.9775	2	0			sp|Q8N344|MIER2_HUMAN	Q8N344	MIER2_HUMAN	MIER2	Mesoderm induction early response protein 2
ALPNGVPKA	Q	S	9	2	0.9911	1	0			sp|Q9C0C9|UBE2O_HUMAN	Q9C0C9	UBE2O_HUMAN	UBE2O	(E3-independent) E2 ubiquitin-conjugating enzyme
ALPNVYEVI	A	S	9	1	0.9814	1	0			sp|P33992|MCM5_HUMAN	P33992	MCM5_HUMAN	MCM5	DNA replication licensing factor MCM5
ALPPPCESA	D	C	9	2	0.985	1	0	6C(57.0215)		sp|Q15181|IPYR_HUMAN	Q15181	IPYR_HUMAN	PPA1	Inorganic pyrophosphatase
ALPPPGPEA	P	E	9	2	0.9965	3	0			sp|A0A3B3IS91|PLGRF_HUMAN	A0A3B3IS91	PLGRF_HUMAN	POLG	POLG alternative reading frame
ALPPPPPAA	A	L	9	2	0.9759	4	0			sp|A6NMB9|FIGL2_HUMAN	A6NMB9	FIGL2_HUMAN	FIGNL2	Fidgetin-like protein 2
ALPRCPPQV	A	V	9	2	0.9922	1	0	5C(57.0215)		sp|O43299|AP5Z1_HUMAN	O43299	AP5Z1_HUMAN	AP5Z1	AP-5 complex subunit zeta-1
ALPTLIPSV	I	S	9	1	0.9693	1	0			sp|P15822|ZEP1_HUMAN	P15822	ZEP1_HUMAN	HIVEP1	Zinc finger protein 40
ALQAEIHRL	F	K	9	3	0.9794	1	0			sp|A4D1P6|WDR91_HUMAN	A4D1P6	WDR91_HUMAN	WDR91	WD repeat-containing protein 91
ALQALVVTL	Y	E	9	2	0.9778	2	0			sp|Q04637|IF4G1_HUMAN	Q04637	IF4G1_HUMAN	EIF4G1	Eukaryotic translation initiation factor 4 gamma 1
ALQDFAQVTL	A	R	10	2	0.9878	1	0			sp|Q96F07|CYFP2_HUMAN	Q96F07	CYFP2_HUMAN	CYFIP2	Cytoplasmic FMR1-interacting protein 2
ALQDFLLSV	K	Q	9	1, 2	0.9665	3	0			sp|O15287|FANCG_HUMAN	O15287	FANCG_HUMAN	FANCG	Fanconi anemia group G protein
ALQDIGKNIYTI	A	R	12	2	1	1	0			sp|Q9ULX3|NOB1_HUMAN	Q9ULX3	NOB1_HUMAN	NOB1	RNA-binding protein NOB1
ALQDLEPQQLLL	A	F	12	2	0.9994	2	0			sp|Q8N201|INT1_HUMAN	Q8N201	INT1_HUMAN	INTS1	Integrator complex subunit 1
ALQDRVPLA	V	S	9	2	0.9981	2	0			sp|P05161|ISG15_HUMAN	P05161	ISG15_HUMAN	ISG15	Ubiquitin-like protein ISG15
ALQDVGISLV	V	N	10	2	0.9728	1	0			sp|Q96RL7|VP13A_HUMAN	Q96RL7	VP13A_HUMAN	VPS13A	Vacuolar protein sorting-associated protein 13A
ALQDVPLSSV	F	V	10	1, 2	0.9961	5	0			sp|Q9Y3B7|RM11_HUMAN	Q9Y3B7	RM11_HUMAN	MRPL11	39S ribosomal protein L11, mitochondrial
ALQEAAEAFLV	L	H	11	2	0.9989	1	0			sp|P49450|CENPA_HUMAN	P49450	CENPA_HUMAN	CENPA	Histone H3-like centromeric protein A
ALQEACEAYL	M	V	10	1, 2	0.9974	6	0	6C(57.0215), 6C(61.9826)		sp|P68431|H31_HUMAN	P68431	H31_HUMAN	H3C1	Histone H3.1
ALQEACEAYLV	M	G	11	2	0.9999	6	0	6C(57.0215), 6C(61.9826)		sp|P68431|H31_HUMAN	P68431	H31_HUMAN	H3C1	Histone H3.1
ALQEAHLCL	H	K	9	2	0.9666	1	0	8C(61.9826)		sp|P23276|KELL_HUMAN	P23276	KELL_HUMAN	KEL	Kell blood group glycoprotein
ALQEAIDAIFL	Q	T	11	2	0.998	1	0			sp|Q14008|CKAP5_HUMAN	Q14008	CKAP5_HUMAN	CKAP5	Cytoskeleton-associated protein 5
ALQEALENA	A	G	9	2	0.9801	1	0			sp|O75694|NU155_HUMAN	O75694	NU155_HUMAN	NUP155	Nuclear pore complex protein Nup155
ALQEASEAYL	G	V	10	1, 2	0.9989	3	0			sp|P84243|H33_HUMAN	P84243	H33_HUMAN	H3-3A	Histone H3.3	H3-5, H3C15, H3Y1, H3Y2	sp|P0DPK2|H3Y1_HUMAN, sp|P0DPK5|H3Y2_HUMAN, sp|Q6NXT2|H3C_HUMAN, sp|Q71DI3|H32_HUMAN
ALQEASEAYLV	G	G	11	1, 2	0.9993	5	0			sp|P84243|H33_HUMAN	P84243	H33_HUMAN	H3-3A	Histone H3.3	H3-5, H3C15, H3Y1, H3Y2	sp|P0DPK2|H3Y1_HUMAN, sp|P0DPK5|H3Y2_HUMAN, sp|Q6NXT2|H3C_HUMAN, sp|Q71DI3|H32_HUMAN
ALQEENVKL	S	A	9	2	0.9872	1	0			sp|P30622|CLIP1_HUMAN	P30622	CLIP1_HUMAN	CLIP1	CAP-Gly domain-containing linker protein 1
ALQEGHSVPEI	N	N	11	2	0.9985	1	0			sp|Q9UEE5|ST17A_HUMAN	Q9UEE5	ST17A_HUMAN	STK17A	Serine/threonine-protein kinase 17A
ALQEKEALL	K	S	9	2	0.9976	1	0			sp|Q9H5I5|PIEZ2_HUMAN	Q9H5I5	PIEZ2_HUMAN	PIEZO2	Piezo-type mechanosensitive ion channel component 2
ALQEKLQYL	A	A	9	2	0.9978	1	0			sp|Q96CN4|EVI5L_HUMAN	Q96CN4	EVI5L_HUMAN	EVI5L	EVI5-like protein
ALQEKLWNV	K	A	9	2	0.9995	2	0			sp|Q96HW7|INT4_HUMAN	Q96HW7	INT4_HUMAN	INTS4	Integrator complex subunit 4
ALQEKVQAV	N	C	9	2	0.9916	1	0			sp|Q15018|ABRX2_HUMAN	Q15018	ABRX2_HUMAN	ABRAXAS2	BRISC complex subunit Abraxas 2
ALQELLNFA	E	-	9	2	0.9724	1	0			sp|O60518|RNBP6_HUMAN	O60518	RNBP6_HUMAN	RANBP6	Ran-binding protein 6
ALQELTQMV	Q	S	9	2	0.9619	1	0	8M(15.9949)		sp|Q96RK0|CIC_HUMAN	Q96RK0	CIC_HUMAN	CIC	Protein capicua homolog
ALQEMVHQV	T	T	9	2	0.9976	4	0	5M(15.9949)		sp|Q14511|CASL_HUMAN	Q14511	CASL_HUMAN	NEDD9	Enhancer of filamentation 1
ALQEQLSRL	A	R	9	2	0.9551	1	0			sp|Q5SW24|DACT2_HUMAN	Q5SW24	DACT2_HUMAN	DACT2	Dapper homolog 2
ALQERLDGL	A	V	9	2	0.9943	1	0			sp|P55209|NP1L1_HUMAN	P55209	NP1L1_HUMAN	NAP1L1	Nucleosome assembly protein 1-like 1
ALQERLDNV	A	P	9	2	0.9848	1	0			sp|Q99733|NP1L4_HUMAN	Q99733	NP1L4_HUMAN	NAP1L4	Nucleosome assembly protein 1-like 4
ALQESLVQI	Q	L	9	1, 2	0.9878	3	0			sp|P08240|SRPRA_HUMAN	P08240	SRPRA_HUMAN	SRPRA	Signal recognition particle receptor subunit alpha
ALQEVLKTA	T	L	9	2	0.9988	2	0			sp|P25398|RS12_HUMAN	P25398	RS12_HUMAN	RPS12	40S ribosomal protein S12
ALQEYMNRL	K	D	9	2	0.9988	1	0			sp|Q9Y6R9|CCD61_HUMAN	Q9Y6R9	CCD61_HUMAN	CCDC61	Centrosomal protein CCDC61
ALQGGLRQV	G	L	9	2	0.9824	1	0			sp|Q9UMN6|KMT2B_HUMAN	Q9UMN6	KMT2B_HUMAN	KMT2B	Histone-lysine N-methyltransferase 2B
ALQKRLDEV	E	S	9	2	0.9925	1	0			sp|Q9P2E9|RRBP1_HUMAN	Q9P2E9	RRBP1_HUMAN	RRBP1	Ribosome-binding protein 1
ALQLYNQII	E	K	9	2	0.965	1	0			sp|O76094|SRP72_HUMAN	O76094	SRP72_HUMAN	SRP72	Signal recognition particle subunit SRP72
ALQLYQHAV	E	Q	9	2	0.9953	1	0			sp|O75351|VPS4B_HUMAN	O75351	VPS4B_HUMAN	VPS4B	Vacuolar protein sorting-associated protein 4B
ALQNYNNEL	A	V	9	2	0.9984	1	0			sp|O43805|SSNA1_HUMAN	O43805	SSNA1_HUMAN	SSNA1	Sjoegren syndrome nuclear autoantigen 1
ALQPGTLQLI	M	P	10	2	0.9916	3	0			sp|Q9NUK0|MBNL3_HUMAN	Q9NUK0	MBNL3_HUMAN	MBNL3	Muscleblind-like protein 3
ALQQAQMLL	M	S	9	2	0.9975	3	0	7M(15.9949)		sp|Q9UJX4|APC5_HUMAN	Q9UJX4	APC5_HUMAN	ANAPC5	Anaphase-promoting complex subunit 5
ALQQNPGAFRL	D	A	11	2	0.9994	1	0			sp|Q96P11|NSUN5_HUMAN	Q96P11	NSUN5_HUMAN	NSUN5	28S rRNA (cytosine-C(5))-methyltransferase	NSUN5P1, NSUN5P2	sp|Q3KNT7|NSN5B_HUMAN, sp|Q63ZY6|NSN5C_HUMAN
ALQSLLHLL	S	S	9	2	0.9635	1	0			sp|P52294|IMA5_HUMAN	P52294	IMA5_HUMAN	KPNA1	Importin subunit alpha-5
ALQTIQLFL	E	A	9	2	0.9679	1	0			sp|Q03001|DYST_HUMAN	Q03001	DYST_HUMAN	DST	Dystonin
ALQTKLETL	L	T	9	2	0.9995	1	0			sp|Q8IUD2|RB6I2_HUMAN	Q8IUD2	RB6I2_HUMAN	ERC1	ELKS/Rab6-interacting/CAST family member 1	ERC2	sp|O15083|ERC2_HUMAN
ALQTNQPLV	H	S	9	2	0.996	1	0			sp|Q8TAM1|BBS10_HUMAN	Q8TAM1	BBS10_HUMAN	BBS10	Bardet-Biedl syndrome 10 protein
ALQWVVVEV	D	S	9	1, 2	0.9763	3	0			sp|Q13952|NFYC_HUMAN	Q13952	NFYC_HUMAN	NFYC	Nuclear transcription factor Y subunit gamma
ALRCKIEHV	R	E	9	3	0.9601	1	0	4C(57.0215)		sp|Q9UKK3|PARP4_HUMAN	Q9UKK3	PARP4_HUMAN	PARP4	Protein mono-ADP-ribosyltransferase PARP4
ALRDGEVFQV	R	R	10	2	0.9954	2	0			sp|Q96JN8|NEUL4_HUMAN	Q96JN8	NEUL4_HUMAN	NEURL4	Neuralized-like protein 4
ALRDQIPEL	F	E	9	2	0.9928	1	0			sp|P01106|MYC_HUMAN	P01106	MYC_HUMAN	MYC	Myc proto-oncogene protein
ALRDVSEEL	G	S	9	1, 2	0.9943	4	0			sp|P40222|TXLNA_HUMAN	P40222	TXLNA_HUMAN	TXLNA	Alpha-taxilin
ALREENEQL	A	S	9	2	0.9912	1	0			sp|Q8IYR2|SMYD4_HUMAN	Q8IYR2	SMYD4_HUMAN	SMYD4	SET and MYND domain-containing protein 4
ALRETVVEV	S	P	9	2	0.9883	1	0			sp|P55072|TERA_HUMAN	P55072	TERA_HUMAN	VCP	Transitional endoplasmic reticulum ATPase
ALRGEIETV	A	K	9	2	0.966	1	0			sp|P42704|LPPRC_HUMAN	P42704	LPPRC_HUMAN	LRPPRC	Leucine-rich PPR motif-containing protein, mitochondrial
ALSALTARL	E	S	9	2	0.9942	2	0			sp|P04844|RPN2_HUMAN	P04844	RPN2_HUMAN	RPN2	Dolichyl-diphosphooligosaccharide--protein glycosyltransferase subunit 2
ALSASLARV	A	V	9	2	0.9928	2	0			sp|O00541|PESC_HUMAN	O00541	PESC_HUMAN	PES1	Pescadillo homolog
ALSDGVHKI	V	E	9	2	0.9957	1	0			sp|Q9NVQ4|FAIM1_HUMAN	Q9NVQ4	FAIM1_HUMAN	FAIM	Fas apoptotic inhibitory molecule 1
ALSDHHIYL	K	E	9	2, 3	0.9997	9	0			contam_sp|P00883|ALDOA_RABIT	contam_sp|P00883|ALDOA_RABIT Fructose-bisphosphate aldolase A OS=Oryctolagus cuniculus GN=ALDOA PE=1 SV=2	contam_sp|P00883|ALDOA_RABIT Fructose-bisphosphate aldolase A OS=Oryctolagus cuniculus GN=ALDOA PE=1 SV=2		Fructose-bisphosphate	ALDOA	sp|P04075|ALDOA_HUMAN
ALSDHHVYL	K	E	9	2	0.9995	2	0			sp|P09972|ALDOC_HUMAN	P09972	ALDOC_HUMAN	ALDOC	Fructose-bisphosphate aldolase C
ALSDIFQAV	T	L	9	1, 2	0.9872	3	0			sp|O60443|GSDME_HUMAN	O60443	GSDME_HUMAN	GSDME	Gasdermin-E
ALSDLALHFL	D	N	10	2	0.9983	1	0			sp|P50991|TCPD_HUMAN	P50991	TCPD_HUMAN	CCT4	T-complex protein 1 subunit delta
ALSDLLSRL	H	V	9	2	0.9773	1	0			sp|Q5TBA9|FRY_HUMAN	Q5TBA9	FRY_HUMAN	FRY	Protein furry homolog
ALSDLRCNL	V	A	9	2	0.9938	3	0	7C(57.0215)		sp|P46379|BAG6_HUMAN	P46379	BAG6_HUMAN	BAG6	Large proline-rich protein BAG6
ALSDSIHTV	S	A	9	1, 2	0.9967	5	0			sp|Q9UKN5|PRDM4_HUMAN	Q9UKN5	PRDM4_HUMAN	PRDM4	PR domain zinc finger protein 4
ALSEAMGLFCL	F	M	11	1, 2	1	19	0	10C(57.0215), 10C(61.9826), 6M(15.9949)		sp|P05496|AT5G1_HUMAN	P05496	AT5G1_HUMAN	ATP5MC1	ATP synthase F(0) complex subunit C1, mitochondrial	ATP5MC2, ATP5MC3	sp|P48201|AT5G3_HUMAN, sp|Q06055|AT5G2_HUMAN
ALSECAVTL	L	K	9	1	0.9745	1	0	5C(57.0215)		sp|O43592|XPOT_HUMAN	O43592	XPOT_HUMAN	XPOT	Exportin-T
ALSEEGLLVYL	G	R	11	2	0.9997	1	0			sp|Q15386|UBE3C_HUMAN	Q15386	UBE3C_HUMAN	UBE3C	Ubiquitin-protein ligase E3C
ALSEELVQL	D	R	9	1, 2	0.9891	4	0			sp|P33176|KINH_HUMAN	P33176	KINH_HUMAN	KIF5B	Kinesin-1 heavy chain
ALSEKIVSV	I	L	9	1, 2	0.9982	4	0			sp|Q567U6|CCD93_HUMAN	Q567U6	CCD93_HUMAN	CCDC93	Coiled-coil domain-containing protein 93
ALSEKLARL	V	K	9	2	0.9979	2	0			sp|Q96CS2|HAUS1_HUMAN	Q96CS2	HAUS1_HUMAN	HAUS1	HAUS augmin-like complex subunit 1
ALSELLQQV	A	V	9	1, 2	0.9739	2	0			sp|Q14146|URB2_HUMAN	Q14146	URB2_HUMAN	URB2	Unhealthy ribosome biogenesis protein 2 homolog
ALSELTQGV	R	T	9	1, 2	0.987	2	0			sp|Q96Q89|KI20B_HUMAN	Q96Q89	KI20B_HUMAN	KIF20B	Kinesin-like protein KIF20B
ALSELTTCL	K	R	9	1, 2	0.9843	2	0	8C(57.0215), 8C(61.9826)		sp|Q9P246|STIM2_HUMAN	Q9P246	STIM2_HUMAN	STIM2	Stromal interaction molecule 2
ALSEMVEYI	A	T	9	1	0.9565	3	0	5M(15.9949)		sp|Q13362|2A5G_HUMAN	Q13362	2A5G_HUMAN	PPP2R5C	Serine/threonine-protein phosphatase 2A 56 kDa regulatory subunit gamma isoform
ALSEVSLRL	S	L	9	2	0.9964	1	0			sp|Q9H7X0|NAA60_HUMAN	Q9H7X0	NAA60_HUMAN	NAA60	N-alpha-acetyltransferase 60
ALSEVTAAL	Q	R	9	1	0.9578	1	0			sp|Q13586|STIM1_HUMAN	Q13586	STIM1_HUMAN	STIM1	Stromal interaction molecule 1
ALSGHLETV	S	I	9	2	0.9958	1	0			sp|A6NMY6|AXA2L_HUMAN	A6NMY6	AXA2L_HUMAN	ANXA2P2	Putative annexin A2-like protein	ANXA2	sp|P07355|ANXA2_HUMAN
ALSGHLGEV	G	L	9	2	0.9989	1	0			sp|P62306|RUXF_HUMAN	P62306	RUXF_HUMAN	SNRPF	Small nuclear ribonucleoprotein F
ALSGHLGEVLI	G	R	11	2	0.9964	1	0			sp|P62306|RUXF_HUMAN	P62306	RUXF_HUMAN	SNRPF	Small nuclear ribonucleoprotein F
ALSGHVSTV	A	K	9	2	0.9867	1	0			sp|Q9Y283|INVS_HUMAN	Q9Y283	INVS_HUMAN	INVS	Inversin
ALSGKSPLL	I	A	9	2	0.9956	1	0			sp|Q96LT7|CI072_HUMAN	Q96LT7	CI072_HUMAN	C9orf72	Guanine nucleotide exchange factor C9orf72
ALSGLAVRL	A	S	9	2	0.987	2	0			sp|P0DMW4|SIL2A_HUMAN	P0DMW4	SIL2A_HUMAN	SMIM10L2A	Small integral membrane protein 10-like protein 2A	SMIM10, SMIM10L2B	sp|P0DMW5|SIL2B_HUMAN, sp|Q96HG1|SIM10_HUMAN
ALSGTLSGV	A	E	9	1	0.9912	2	0			sp|P33992|MCM5_HUMAN	P33992	MCM5_HUMAN	MCM5	DNA replication licensing factor MCM5
ALSIQNYHL	S	E	9	2	0.9993	1	0			sp|Q01082|SPTB2_HUMAN	Q01082	SPTB2_HUMAN	SPTBN1	Spectrin beta chain, non-erythrocytic 1	SPTBN2	sp|O15020|SPTN2_HUMAN
ALSKEGIVAL	D	R	10	1, 2	0.997	4	0			sp|P40227|TCPZ_HUMAN	P40227	TCPZ_HUMAN	CCT6A	T-complex protein 1 subunit zeta
ALSKEIYVI	Y	S	9	2	0.996	1	0			sp|P24539|AT5F1_HUMAN	P24539	AT5F1_HUMAN	ATP5PB	ATP synthase F(0) complex subunit B1, mitochondrial
ALSKIFAV	A	A	8	2	0.9602	1	0			sp|Q9H2D1|MFTC_HUMAN	Q9H2D1	MFTC_HUMAN	SLC25A32	Mitochondrial folate transporter/carrier
ALSLVSCKL	Y	G	9	1, 2, 3	0.9994	10	0	7C(57.0215), 7C(61.9826)		sp|Q16531|DDB1_HUMAN	Q16531	DDB1_HUMAN	DDB1	DNA damage-binding protein 1
ALSNHLNAV	M	E	9	2	0.9978	2	0			sp|Q07866|KLC1_HUMAN	Q07866	KLC1_HUMAN	KLC1	Kinesin light chain 1
ALSNLEVKL	V	E	9	1, 2	0.9986	5	0			sp|Q86UX7|URP2_HUMAN	Q86UX7	URP2_HUMAN	FERMT3	Fermitin family homolog 3
ALSNMVAAL	S	R	9	1, 2	0.974	2	0	5M(15.9949)		sp|P49327|FAS_HUMAN	P49327	FAS_HUMAN	FASN	Fatty acid synthase
ALSNSDVIRQV	L	H	11	2	0.9999	2	0			sp|Q9Y5K5|UCHL5_HUMAN	Q9Y5K5	UCHL5_HUMAN	UCHL5	Ubiquitin carboxyl-terminal hydrolase isozyme L5
ALSPHNILL	R	D	9	2	0.9937	4	0			sp|Q8TEA7|TBCK_HUMAN	Q8TEA7	TBCK_HUMAN	TBCK	TBC domain-containing protein kinase-like protein
ALSPLGIEV	A	D	9	1	0.994	1	0			sp|Q13501|SQSTM_HUMAN	Q13501	SQSTM_HUMAN	SQSTM1	Sequestosome-1
ALSPNNHEV	I	H	9	2	0.9868	2	0			sp|Q92747|ARC1A_HUMAN	Q92747	ARC1A_HUMAN	ARPC1A	Actin-related protein 2/3 complex subunit 1A
ALSPTVFAL	W	L	9	1	0.9951	1	0			sp|Q96Q15|SMG1_HUMAN	Q96Q15	SMG1_HUMAN	SMG1	Serine/threonine-protein kinase SMG1
ALSQDIPEI	T	A	9	2	0.9899	2	0			sp|Q6P2E9|EDC4_HUMAN	Q6P2E9	EDC4_HUMAN	EDC4	Enhancer of mRNA-decapping protein 4
ALSQINTKL	C	L	9	2	0.9986	3	0			sp|O95825|QORL1_HUMAN	O95825	QORL1_HUMAN	CRYZL1	Quinone oxidoreductase-like protein 1
ALSQLVPCV	S	G	9	2	0.9902	3	0	8C(61.9826)		sp|Q9H3C7|GGNB2_HUMAN	Q9H3C7	GGNB2_HUMAN	GGNBP2	Gametogenetin-binding protein 2
ALSQRTITV	K	G	9	2	0.9978	2	0			sp|P24522|GA45A_HUMAN	P24522	GA45A_HUMAN	GADD45A	Growth arrest and DNA damage-inducible protein GADD45 alpha
ALSRKSPYL	V	P	9	2	0.977	1	0			sp|P23258|TBG1_HUMAN	P23258	TBG1_HUMAN	TUBG1	Tubulin gamma-1 chain	TUBG2	sp|Q9NRH3|TBG2_HUMAN
ALSRVSVNV	A	S	9	2	0.9951	2	0			sp|Q8NCE0|SEN2_HUMAN	Q8NCE0	SEN2_HUMAN	TSEN2	tRNA-splicing endonuclease subunit Sen2
ALSSFAHCL	K	E	9	2, 3	0.9995	3	0	8C(57.0215), 8C(61.9826)		sp|P42695|CNDD3_HUMAN	P42695	CNDD3_HUMAN	NCAPD3	Condensin-2 complex subunit D3
ALSSLIHAL	V	D	9	1, 2	0.9982	5	0			sp|P13010|XRCC5_HUMAN	P13010	XRCC5_HUMAN	XRCC5	X-ray repair cross-complementing protein 5
ALSSNAIREV	G	L	10	2	0.9963	1	0			sp|P36404|ARL2_HUMAN	P36404	ARL2_HUMAN	ARL2	ADP-ribosylation factor-like protein 2
ALSSSSIRV	V	A	9	2	0.9915	1	0			sp|Q8IVD9|NUDC3_HUMAN	Q8IVD9	NUDC3_HUMAN	NUDCD3	NudC domain-containing protein 3
ALSSVIKEL	E	R	9	2	0.9949	1	0			sp|Q08AG7|MZT1_HUMAN	Q08AG7	MZT1_HUMAN	MZT1	Mitotic-spindle organizing protein 1
ALSSVLHSI	S	P	9	2	0.9986	1	0			sp|Q6ZV73|FGD6_HUMAN	Q6ZV73	FGD6_HUMAN	FGD6	FYVE, RhoGEF and PH domain-containing protein 6
ALSSYDPQM	T	R	9	2	0.9648	1	0	9M(15.9949)		sp|O60287|NPA1P_HUMAN	O60287	NPA1P_HUMAN	URB1	Nucleolar pre-ribosomal-associated protein 1
ALSTLALYV	L	A	9	1	0.9587	1	0			sp|Q9BVK8|TM147_HUMAN	Q9BVK8	TM147_HUMAN	TMEM147	Transmembrane protein 147
ALSVRPDTV	A	R	9	2	0.9929	1	0			sp|Q9H3S7|PTN23_HUMAN	Q9H3S7	PTN23_HUMAN	PTPN23	Tyrosine-protein phosphatase non-receptor type 23
ALTAALVKV	F	D	9	2	0.9594	1	0			sp|Q14542|S29A2_HUMAN	Q14542	S29A2_HUMAN	SLC29A2	Equilibrative nucleoside transporter 2
ALTAHLYSL	R	L	9	2	0.9986	1	0			sp|P53365|ARFP2_HUMAN	P53365	ARFP2_HUMAN	ARFIP2	Arfaptin-2
ALTAHNWLL	I	R	9	2	0.9778	1	0			sp|Q5H9S7|DCA17_HUMAN	Q5H9S7	DCA17_HUMAN	DCAF17	DDB1- and CUL4-associated factor 17
ALTDFVRSV	P	H	9	2	0.9962	1	0			sp|O60888|CUTA_HUMAN	O60888	CUTA_HUMAN	CUTA	Protein CutA
ALTDVILCV	N	D	9	1	0.9729	1	0	8C(61.9826)		sp|Q8WZ60|KLHL6_HUMAN	Q8WZ60	KLHL6_HUMAN	KLHL6	Kelch-like protein 6
ALTDYITRL	R	E	9	2	0.9989	1	0			sp|Q99996|AKAP9_HUMAN	Q99996	AKAP9_HUMAN	AKAP9	A-kinase anchor protein 9
ALTEIAFVV	D	P	9	1	0.961	1	0			sp|Q86X10|RLGPB_HUMAN	Q86X10	RLGPB_HUMAN	RALGAPB	Ral GTPase-activating protein subunit beta
ALTELGYNV	G	F	9	1	0.9768	2	0			sp|Q9H2L4|TMM60_HUMAN	Q9H2L4	TMM60_HUMAN	TMEM60	Transmembrane protein 60
ALTELLAKI	D	T	9	1, 2	0.9992	7	0			sp|P30279|CCND2_HUMAN	P30279	CCND2_HUMAN	CCND2	G1/S-specific cyclin-D2
ALTELNTKV	S	K	9	2	0.9959	1	0			sp|Q12981|SEC20_HUMAN	Q12981	SEC20_HUMAN	BNIP1	Vesicle transport protein SEC20
ALTERLALI	A	Q	9	2	0.9929	1	0			sp|P78330|SERB_HUMAN	P78330	SERB_HUMAN	PSPH	Phosphoserine phosphatase
ALTETTLRL	E	A	9	2	0.9975	1	0			sp|Q9BZL4|PP12C_HUMAN	Q9BZL4	PP12C_HUMAN	PPP1R12C	Protein phosphatase 1 regulatory subunit 12C
ALTEYTLYL	L	G	9	1	0.9711	2	0			sp|Q14139|UBE4A_HUMAN	Q14139	UBE4A_HUMAN	UBE4A	Ubiquitin conjugation factor E4 A
ALTGYLHTI	S	S	9	2	0.998	3	0			sp|Q9NYY8|FAKD2_HUMAN	Q9NYY8	FAKD2_HUMAN	FASTKD2	FAST kinase domain-containing protein 2, mitochondrial
ALTKGVQAV	R	M	9	2	0.9726	1	0			sp|Q9H089|LSG1_HUMAN	Q9H089	LSG1_HUMAN	LSG1	Large subunit GTPase 1 homolog
ALTKLQPLL	I	N	9	2	0.9617	1	0			sp|P21359|NF1_HUMAN	P21359	NF1_HUMAN	NF1	Neurofibromin
ALTPVVVTL	M	W	9	1, 2	0.9771	2	0			sp|P11802|CDK4_HUMAN	P11802	CDK4_HUMAN	CDK4	Cyclin-dependent kinase 4
ALTQKGLKNV	S	F	10	3	0.9782	1	0			sp|P60953|CDC42_HUMAN	P60953	CDC42_HUMAN	CDC42	Cell division control protein 42 homolog
ALTRALALA	R	L	9	2	0.986	2	0			sp|Q8NHP8|PLBL2_HUMAN	Q8NHP8	PLBL2_HUMAN	PLBD2	Putative phospholipase B-like 2
ALTRLHITV	E	S	9	2	0.985	1	0			sp|Q9HB90|RRAGC_HUMAN	Q9HB90	RRAGC_HUMAN	RRAGC	Ras-related GTP-binding protein C
ALTRVIYNL	E	T	9	2	0.9976	3	0			sp|Q969V3|NCLN_HUMAN	Q969V3	NCLN_HUMAN	NCLN	Nicalin
ALTRYNHML	V	S	9	3	0.9847	2	0	8M(15.9949)		sp|Q15021|CND1_HUMAN	Q15021	CND1_HUMAN	NCAPD2	Condensin complex subunit 1
ALTSLLKTV	V	Q	9	2	0.9782	1	0			sp|O43747|AP1G1_HUMAN	O43747	AP1G1_HUMAN	AP1G1	AP-1 complex subunit gamma-1
ALTSVNKFL	L	S	9	2	0.9986	2	0			sp|Q92538|GBF1_HUMAN	Q92538	GBF1_HUMAN	GBF1	Golgi-specific brefeldin A-resistance guanine nucleotide exchange factor 1
ALTVTGVAQV	V	K	10	1	0.9633	1	0			sp|Q14254|FLOT2_HUMAN	Q14254	FLOT2_HUMAN	FLOT2	Flotillin-2
ALVAKGLVQA	E	L	10	2	0.997	2	0			sp|P14550|AK1A1_HUMAN	P14550	AK1A1_HUMAN	AKR1A1	Aldo-keto reductase family 1 member A1
ALVASRLAAA	R	S	10	2	0.9845	1	0			sp|A0A0B4J2D5|GAL3B_HUMAN	A0A0B4J2D5	GAL3B_HUMAN	GATD3B	Putative glutamine amidotransferase-like class 1 domain-containing protein 3B, mitochondrial
ALVAVPLGMTV	E	T	11	2	0.9887	1	0	9M(15.9949)		sp|Q8TEM1|PO210_HUMAN	Q8TEM1	PO210_HUMAN	NUP210	Nuclear pore membrane glycoprotein 210
ALVDCSVAL	A	A	9	1, 2	0.9869	2	0	5C(57.0215), 5C(61.9826)		sp|P47897|SYQ_HUMAN	P47897	SYQ_HUMAN	QARS1	Glutamine--tRNA ligase
ALVDGPCTQV	R	R	10	1, 2	0.9997	3	0	7C(57.0215), 7C(61.9826)		sp|P50914|RL14_HUMAN	P50914	RL14_HUMAN	RPL14	60S ribosomal protein L14
ALVDGQIFCL	T	H	10	1, 2	0.9935	2	0	9C(57.0215), 9C(61.9826)		sp|P62714|PP2AB_HUMAN	P62714	PP2AB_HUMAN	PPP2CB	Serine/threonine-protein phosphatase 2A catalytic subunit beta isoform	PPP2CA	sp|P67775|PP2AA_HUMAN
ALVDGYFRL	V	T	9	2	0.999	2	0			sp|P52333|JAK3_HUMAN	P52333	JAK3_HUMAN	JAK3	Tyrosine-protein kinase JAK3
ALVDHLNVGV	E	A	10	2	0.9927	2	0			sp|P78537|BL1S1_HUMAN	P78537	BL1S1_HUMAN	BLOC1S1	Biogenesis of lysosome-related organelles complex 1 subunit 1
ALVDHVAEL	E	T	9	1, 2	0.9962	7	0			sp|B0I1T2|MYO1G_HUMAN	B0I1T2	MYO1G_HUMAN	MYO1G	Unconventional myosin-Ig
ALVDMVNDGV	A	E	10	2	0.9669	3	0	5M(15.9949)		contam_sp|P09211|GSTP1_HUMAN	contam_sp|P09211|GSTP1_HUMAN Glutathione S-transferase P OS=Homo sapiens GN=GSTP1 PE=1 SV=2	contam_sp|P09211|GSTP1_HUMAN Glutathione S-transferase P OS=Homo sapiens GN=GSTP1 PE=1 SV=2		Glutathione
ALVDQLWKL	E	M	9	2	0.9996	3	0			sp|Q6P1X5|TAF2_HUMAN	Q6P1X5	TAF2_HUMAN	TAF2	Transcription initiation factor TFIID subunit 2
ALVDQRELYL	K	G	10	2	0.9997	5	0			sp|Q9UL33|TPC2L_HUMAN	Q9UL33	TPC2L_HUMAN	TRAPPC2L	Trafficking protein particle complex subunit 2-like protein
ALVECLVIGV	D	G	10	2	0.9747	1	0	5C(61.9826)		sp|P04035|HMDH_HUMAN	P04035	HMDH_HUMAN	HMGCR	3-hydroxy-3-methylglutaryl-coenzyme A reductase
ALVEDIINL	A	E	9	2	0.9778	1	0			sp|Q96E11|RRFM_HUMAN	Q96E11	RRFM_HUMAN	MRRF	Ribosome-recycling factor, mitochondrial
ALVEKGEFAL	A	R	10	2	0.9946	2	0			sp|P49454|CENPF_HUMAN	P49454	CENPF_HUMAN	CENPF	Centromere protein F
ALVEKLESL	K	P	9	2	0.9816	1	0			sp|Q8NHM5|KDM2B_HUMAN	Q8NHM5	KDM2B_HUMAN	KDM2B	Lysine-specific demethylase 2B
ALVEQSQKL	K	G	9	2	0.9697	1	0			sp|Q5T7V8|GORAB_HUMAN	Q5T7V8	GORAB_HUMAN	GORAB	RAB6-interacting golgin
ALVESLEYV	M	R	9	1, 2	0.9945	3	0			sp|Q9NU22|MDN1_HUMAN	Q9NU22	MDN1_HUMAN	MDN1	Midasin
ALVFELHYV	E	P	9	2	0.9948	2	0			sp|Q6ZS81|WDFY4_HUMAN	Q6ZS81	WDFY4_HUMAN	WDFY4	WD repeat- and FYVE domain-containing protein 4
ALVGSSPHL	E	P	9	2	0.9866	2	0			sp|O75132|ZBED4_HUMAN	O75132	ZBED4_HUMAN	ZBED4	Zinc finger BED domain-containing protein 4
ALVHHSFAL	A	D	9	2	0.9999	2	0			sp|P09884|DPOLA_HUMAN	P09884	DPOLA_HUMAN	POLA1	DNA polymerase alpha catalytic subunit
ALVPCQVLRMA	M	I	11	2	0.9704	1	0	10M(15.9949), 5C(57.0215)		sp|Q9NVV5|AIG1_HUMAN	Q9NVV5	AIG1_HUMAN	AIG1	Androgen-induced gene 1 protein
ALVPGVTQV	A	D	9	1	0.9795	1	0			sp|Q9H7H0|MET17_HUMAN	Q9H7H0	MET17_HUMAN	METTL17	Methyltransferase-like protein 17, mitochondrial
ALVPLLSNV	E	N	9	1, 2	0.9738	2	0			sp|O15084|ANR28_HUMAN	O15084	ANR28_HUMAN	ANKRD28	Serine/threonine-protein phosphatase 6 regulatory ankyrin repeat subunit A
ALVPYGLPCI	T	R	10	2	0.9855	1	0	9C(61.9826)		sp|Q92538|GBF1_HUMAN	Q92538	GBF1_HUMAN	GBF1	Golgi-specific brefeldin A-resistance guanine nucleotide exchange factor 1
ALVQDLAKA	S	V	9	2	0.9981	4	0			sp|P14635|CCNB1_HUMAN	P14635	CCNB1_HUMAN	CCNB1	G2/mitotic-specific cyclin-B1
ALVQETAYI	S	E	9	1, 2	0.9956	2	0			sp|P58215|LOXL3_HUMAN	P58215	LOXL3_HUMAN	LOXL3	Lysyl oxidase homolog 3
ALVQITLPTV	E	Q	10	2	0.9595	1	0			sp|Q9BZQ8|NIBA1_HUMAN	Q9BZQ8	NIBA1_HUMAN	NIBAN1	Protein Niban 1
ALVRDILYV	A	F	9	2	0.9981	1	0			sp|Q96CW5|GCP3_HUMAN	Q96CW5	GCP3_HUMAN	TUBGCP3	Gamma-tubulin complex component 3
ALVSGGVAQA	A	A	10	1	0.9753	1	0			sp|Q8NHY2|COP1_HUMAN	Q8NHY2	COP1_HUMAN	COP1	E3 ubiquitin-protein ligase COP1
ALVSKGLATV	E	I	10	2	0.9545	2	0			sp|Q7KZF4|SND1_HUMAN	Q7KZF4	SND1_HUMAN	SND1	Staphylococcal nuclease domain-containing protein 1
ALVSNLYVI	S	S	9	2	0.982	1	0			sp|P61619|S61A1_HUMAN	P61619	S61A1_HUMAN	SEC61A1	Protein transport protein Sec61 subunit alpha isoform 1	SEC61A2	sp|Q9H9S3|S61A2_HUMAN
ALVSQELQRA	Y	D	10	2	0.9974	1	0			sp|Q14669|TRIPC_HUMAN	Q14669	TRIPC_HUMAN	TRIP12	E3 ubiquitin-protein ligase TRIP12
ALVSSLHLL	S	K	9	2	0.9975	3	0			sp|Q9Y678|COPG1_HUMAN	Q9Y678	COPG1_HUMAN	COPG1	Coatomer subunit gamma-1
ALVSYLIRL	T	H	9	2	0.9924	1	0			sp|Q63HN8|RN213_HUMAN	Q63HN8	RN213_HUMAN	RNF213	E3 ubiquitin-protein ligase RNF213
ALWAKSPGV	A	L	9	2	0.9987	2	0			sp|Q15274|NADC_HUMAN	Q15274	NADC_HUMAN	QPRT	Nicotinate-nucleotide pyrophosphorylase [carboxylating]
ALWDIETGQQKTV	C	F	13	2	1	1	0			sp|P16520|GBB3_HUMAN	P16520	GBB3_HUMAN	GNB3	Guanine nucleotide-binding protein G(I)/G(S)/G(T) subunit beta-3
ALWDIETGQQT	C	T	11	2	0.9998	1	0			sp|P62873|GBB1_HUMAN	P62873	GBB1_HUMAN	GNB1	Guanine nucleotide-binding protein G(I)/G(S)/G(T) subunit beta-1	GNB2	sp|P62879|GBB2_HUMAN
ALWDIETGQQTT	C	T	12	2	0.9999	2	0			sp|P62873|GBB1_HUMAN	P62873	GBB1_HUMAN	GNB1	Guanine nucleotide-binding protein G(I)/G(S)/G(T) subunit beta-1
ALWDIETGQQTTT	C	F	13	2	1	2	0			sp|P62873|GBB1_HUMAN	P62873	GBB1_HUMAN	GNB1	Guanine nucleotide-binding protein G(I)/G(S)/G(T) subunit beta-1
ALWDIETGQQTV	C	G	12	1, 2	1	6	0			sp|P62879|GBB2_HUMAN	P62879	GBB2_HUMAN	GNB2	Guanine nucleotide-binding protein G(I)/G(S)/G(T) subunit beta-2
ALWDIETGQQTVG	C	F	13	2	0.9989	1	0			sp|P62879|GBB2_HUMAN	P62879	GBB2_HUMAN	GNB2	Guanine nucleotide-binding protein G(I)/G(S)/G(T) subunit beta-2
ALWDIETGQQTVGF	C	A	14	2	1	1	0			sp|P62879|GBB2_HUMAN	P62879	GBB2_HUMAN	GNB2	Guanine nucleotide-binding protein G(I)/G(S)/G(T) subunit beta-2
ALWDKLFNL	L	K	9	2	0.9957	2	0			sp|Q8WXH0|SYNE2_HUMAN	Q8WXH0	SYNE2_HUMAN	SYNE2	Nesprin-2
ALWDLAADKQTL	P	Q	12	2	1	2	0			sp|P35998|PRS7_HUMAN	P35998	PRS7_HUMAN	PSMC2	26S proteasome regulatory subunit 7
ALWDPGPEAA	A	R	10	1, 2	0.9982	2	0			sp|P28698|MZF1_HUMAN	P28698	MZF1_HUMAN	MZF1	Myeloid zinc finger 1
ALWDPVIEL	S	I	9	1	0.9847	1	0			sp|O75691|UTP20_HUMAN	O75691	UTP20_HUMAN	UTP20	Small subunit processome component 20 homolog
ALWDSVHKT	K	P	9	3	0.9927	1	0			sp|Q8N0S6|CENPL_HUMAN	Q8N0S6	CENPL_HUMAN	CENPL	Centromere protein L
ALWDTAGQEDYDRL	L	R	14	2	0.9975	1	0			sp|P08134|RHOC_HUMAN	P08134	RHOC_HUMAN	RHOC	Rho-related GTP-binding protein RhoC	RHOA, RHOB	sp|P61586|RHOA_HUMAN, sp|P62745|RHOB_HUMAN
ALWEDEGVRA	K	C	10	2	0.9991	2	0			sp|P63092|GNAS2_HUMAN	P63092	GNAS2_HUMAN	GNAS	Guanine nucleotide-binding protein G(s) subunit alpha isoforms short		sp|Q5JWF2|GNAS1_HUMAN
ALWEGPSKA	L	H	9	2	0.9894	1	0			sp|O94887|FARP2_HUMAN	O94887	FARP2_HUMAN	FARP2	FERM, ARHGEF and pleckstrin domain-containing protein 2
ALWEKNTHL	E	E	9	2, 3	0.9948	2	0			sp|Q9BV73|CP250_HUMAN	Q9BV73	CP250_HUMAN	CEP250	Centrosome-associated protein CEP250
ALWEPKSKNASKV	N	A	13	3, 4	1	4	0			sp|Q13901|C1D_HUMAN	Q13901	C1D_HUMAN	C1D	Nuclear nucleic acid-binding protein C1D
ALWHDAENQTV	W	V	11	2	0.9996	2	0			sp|Q12769|NU160_HUMAN	Q12769	NU160_HUMAN	NUP160	Nuclear pore complex protein Nup160
ALWHDAENQTVV	W	K	12	2	1	3	0			sp|Q12769|NU160_HUMAN	Q12769	NU160_HUMAN	NUP160	Nuclear pore complex protein Nup160
ALWHVPEHA	E	V	9	3	0.9996	1	0			sp|P49327|FAS_HUMAN	P49327	FAS_HUMAN	FASN	Fatty acid synthase
ALWHVPEHAV	E	V	10	3	0.9994	1	0			sp|P49327|FAS_HUMAN	P49327	FAS_HUMAN	FASN	Fatty acid synthase
ALWHVPEHAVV	E	L	11	2, 3	1	3	0			sp|P49327|FAS_HUMAN	P49327	FAS_HUMAN	FASN	Fatty acid synthase
ALWIPEVSI	C	G	9	1, 2	0.9963	2	0			sp|Q9NQC1|JADE2_HUMAN	Q9NQC1	JADE2_HUMAN	JADE2	E3 ubiquitin-protein ligase Jade-2	JADE1, JADE3	sp|Q6IE81|JADE1_HUMAN, sp|Q92613|JADE3_HUMAN
ALWKGRPLSV	G	R	10	2, 3	0.9948	2	0			sp|Q8IZ69|TRM2A_HUMAN	Q8IZ69	TRM2A_HUMAN	TRMT2A	tRNA (uracil-5-)-methyltransferase homolog A
ALWNEEALL	D	T	9	1, 2	0.9973	6	0			sp|Q14739|LBR_HUMAN	Q14739	LBR_HUMAN	LBR	Delta(14)-sterol reductase LBR
ALWREVASL	E	R	9	2	0.9915	1	0			sp|Q00613|HSF1_HUMAN	Q00613	HSF1_HUMAN	HSF1	Heat shock factor protein 1
ALWTEKLQV	D	L	9	2	0.9666	1	0			sp|Q13439|GOGA4_HUMAN	Q13439	GOGA4_HUMAN	GOLGA4	Golgin subfamily A member 4
ALWTGMHTI	L	A	9	2	0.9858	3	0	6M(15.9949)		sp|Q9P2R3|ANFY1_HUMAN	Q9P2R3	ANFY1_HUMAN	ANKFY1	Rabankyrin-5
ALWVAVPKA	W	S	9	2	0.9996	1	0			sp|Q2T9K0|TMM44_HUMAN	Q2T9K0	TMM44_HUMAN	TMEM44	Transmembrane protein 44
ALWVSQPPEI	C	R	10	2	0.9988	1	0			sp|O14931|NCTR3_HUMAN	O14931	NCTR3_HUMAN	NCR3	Natural cytotoxicity triggering receptor 3
ALYASRLYL	S	S	9	2	0.9994	2	0			sp|Q96IJ6|GMPPA_HUMAN	Q96IJ6	GMPPA_HUMAN	GMPPA	Mannose-1-phosphate guanyltransferase alpha
ALYAVIEKA	F	K	9	2	0.9938	3	0			sp|O00329|PK3CD_HUMAN	O00329	PK3CD_HUMAN	PIK3CD	Phosphatidylinositol 4,5-bisphosphate 3-kinase catalytic subunit delta isoform
ALYCHQLNI	I	C	9	2	0.988	1	0	4C(57.0215)		sp|P35221|CTNA1_HUMAN	P35221	CTNA1_HUMAN	CTNNA1	Catenin alpha-1	CTNNA2	sp|P26232|CTNA2_HUMAN
ALYDENTKL	F	W	9	2	0.9961	1	0			sp|P23458|JAK1_HUMAN	P23458	JAK1_HUMAN	JAK1	Tyrosine-protein kinase JAK1
ALYDENTKLWYA	F	P	12	2	1	3	0			sp|P23458|JAK1_HUMAN	P23458	JAK1_HUMAN	JAK1	Tyrosine-protein kinase JAK1
ALYDEVRTV	Q	P	9	2	0.9968	2	0			sp|A6NHR9|SMHD1_HUMAN	A6NHR9	SMHD1_HUMAN	SMCHD1	Structural maintenance of chromosomes flexible hinge domain-containing protein 1
ALYDICFRT	E	L	9	2	0.9994	1	0	6C(57.0215)		sp|P07437|TBB5_HUMAN	P07437	TBB5_HUMAN	TUBB	Tubulin beta chain	TUBB1, TUBB2A, TUBB2B, TUBB3, TUBB4A, TUBB4B, TUBB6	sp|P04350|TBB4A_HUMAN, sp|P68371|TBB4B_HUMAN, sp|Q13509|TBB3_HUMAN, sp|Q13885|TBB2A_HUMAN, sp|Q9BUF5|TBB6_HUMAN, sp|Q9BVA1|TBB2B_HUMAN, sp|Q9H4B7|TBB1_HUMAN
ALYDNVEKL	H	F	9	1, 2	0.9921	4	0			sp|P08243|ASNS_HUMAN	P08243	ASNS_HUMAN	ASNS	Asparagine synthetase [glutamine-hydrolyzing]
ALYDPINPDRETL	Q	D	13	2	1	3	0			sp|Q96AN5|TM143_HUMAN	Q96AN5	TM143_HUMAN	TMEM143	Transmembrane protein 143
ALYDVGDIVHSV	K	R	12	2	0.9999	1	0			sp|Q9Y4C1|KDM3A_HUMAN	Q9Y4C1	KDM3A_HUMAN	KDM3A	Lysine-specific demethylase 3A
ALYDVRTILL	S	S	10	2	0.9977	2	0			contam_sp|O00762|UBE2C_HUMAN	contam_sp|O00762|UBE2C_HUMAN Ubiquitin-conjugating enzyme E2 C OS=Homo sapiens GN=UBE2C PE=1 SV=1	contam_sp|O00762|UBE2C_HUMAN Ubiquitin-conjugating enzyme E2 C OS=Homo sapiens GN=UBE2C PE=1 SV=1		Ubiquitin-conjugating
ALYEGRNPGF	G	Y	10	2	0.9999	1	0			sp|P19174|PLCG1_HUMAN	P19174	PLCG1_HUMAN	PLCG1	1-phosphatidylinositol 4,5-bisphosphate phosphodiesterase gamma-1
ALYEGYATV	R	T	9	1	0.9904	1	0			sp|Q9NY33|DPP3_HUMAN	Q9NY33	DPP3_HUMAN	DPP3	Dipeptidyl peptidase 3
ALYEKDNTYL	I	V	10	2	0.9895	1	0			sp|Q96JB5|CK5P3_HUMAN	Q96JB5	CK5P3_HUMAN	CDK5RAP3	CDK5 regulatory subunit-associated protein 3
ALYELEGTTV	L	L	10	1, 2	0.9671	2	0			sp|Q460N5|PAR14_HUMAN	Q460N5	PAR14_HUMAN	PARP14	Protein mono-ADP-ribosyltransferase PARP14
ALYEQSLHI	K	K	9	2	0.9994	2	0			sp|P61201|CSN2_HUMAN	P61201	CSN2_HUMAN	COPS2	COP9 signalosome complex subunit 2
ALYESELADA	K	R	10	2	0.962	1	0			sp|Q03252|LMNB2_HUMAN	Q03252	LMNB2_HUMAN	LMNB2	Lamin-B2
ALYETELADA	K	R	10	2	0.9869	1	0			sp|P20700|LMNB1_HUMAN	P20700	LMNB1_HUMAN	LMNB1	Lamin-B1
ALYEYQPLQI	E	E	10	2	0.9984	1	0			sp|P51948|MAT1_HUMAN	P51948	MAT1_HUMAN	MNAT1	CDK-activating kinase assembly factor MAT1
ALYGKTEVV	A	R	9	2	0.9585	1	0			sp|Q8WXE0|CSKI2_HUMAN	Q8WXE0	CSKI2_HUMAN	CASKIN2	Caskin-2
ALYGKTEVVRL	A	L	11	3	0.9998	1	0			sp|Q8WXE0|CSKI2_HUMAN	Q8WXE0	CSKI2_HUMAN	CASKIN2	Caskin-2
ALYGQPLLL	S	S	9	1, 2	0.9737	3	0			sp|Q13107|UBP4_HUMAN	Q13107	UBP4_HUMAN	USP4	Ubiquitin carboxyl-terminal hydrolase 4
ALYGRAEAAEV	E	A	11	2	0.9962	1	0			sp|Q14526|HIC1_HUMAN	Q14526	HIC1_HUMAN	HIC1	Hypermethylated in cancer 1 protein
ALYGRLEVV	A	K	9	2	0.9968	1	0			sp|Q92625|ANS1A_HUMAN	Q92625	ANS1A_HUMAN	ANKS1A	Ankyrin repeat and SAM domain-containing protein 1A
ALYGTIPQI	Q	F	9	2	0.9765	1	0			sp|Q96AX1|VP33A_HUMAN	Q96AX1	VP33A_HUMAN	VPS33A	Vacuolar protein sorting-associated protein 33A
ALYHEQLAL	G	K	9	2	0.9557	1	0			sp|O75691|UTP20_HUMAN	O75691	UTP20_HUMAN	UTP20	Small subunit processome component 20 homolog
ALYHFNHSL	A	V	9	2, 3	0.9999	4	0			sp|Q5T4S7|UBR4_HUMAN	Q5T4S7	UBR4_HUMAN	UBR4	E3 ubiquitin-protein ligase UBR4
ALYHLAIKL	N	T	9	2	0.9878	1	0			sp|Q9UKA4|AKA11_HUMAN	Q9UKA4	AKA11_HUMAN	AKAP11	A-kinase anchor protein 11
ALYILGDKAQL	A	K	11	2	0.9972	1	0			sp|O95248|MTMR5_HUMAN	O95248	MTMR5_HUMAN	SBF1	Myotubularin-related protein 5
ALYKRVLQL	R	H	9	2	0.9965	1	0			sp|Q9NRP4|SDHF3_HUMAN	Q9NRP4	SDHF3_HUMAN	SDHAF3	Succinate dehydrogenase assembly factor 3, mitochondrial
ALYLGAKAIQL	R	N	11	2	0.993	1	0			sp|Q9UJX3|APC7_HUMAN	Q9UJX3	APC7_HUMAN	ANAPC7	Anaphase-promoting complex subunit 7
ALYNALDKV	W	L	9	2	0.9979	2	0			sp|Q9BVK2|ALG8_HUMAN	Q9BVK2	ALG8_HUMAN	ALG8	Probable dolichyl pyrophosphate Glc1Man9GlcNAc2 alpha-1,3-glucosyltransferase
ALYNDISHMKI	I	K	11	3	1	1	0	9M(15.9949)		sp|Q8NI08|NCOA7_HUMAN	Q8NI08	NCOA7_HUMAN	NCOA7	Nuclear receptor coactivator 7
ALYNHISEL	L	V	9	2	0.9813	2	0			sp|O95267|GRP1_HUMAN	O95267	GRP1_HUMAN	RASGRP1	RAS guanyl-releasing protein 1
ALYNKEMECL	S	R	10	2	0.9988	1	0	7M(15.9949), 9C(57.0215)		sp|Q9NS87|KIF15_HUMAN	Q9NS87	KIF15_HUMAN	KIF15	Kinesin-like protein KIF15
ALYNVDAGHRA	S	V	11	2, 3	1	3	0			sp|P35232|PHB1_HUMAN	P35232	PHB1_HUMAN	PHB1	Prohibitin 1
ALYPGQLVQL	H	M	10	1, 2	0.9929	3	0			sp|Q9BRR9|RHG09_HUMAN	Q9BRR9	RHG09_HUMAN	ARHGAP9	Rho GTPase-activating protein 9
ALYPHLPPEA	A	D	10	2	0.9996	8	0			sp|Q13501|SQSTM_HUMAN	Q13501	SQSTM_HUMAN	SQSTM1	Sequestosome-1
ALYPNVVQV	A	K	9	1, 2	0.9891	4	0			sp|Q6P158|DHX57_HUMAN	Q6P158	DHX57_HUMAN	DHX57	Putative ATP-dependent RNA helicase DHX57
ALYPRAWTV	H	Y	9	2	0.9913	1	0			sp|Q9HCG7|GBA2_HUMAN	Q9HCG7	GBA2_HUMAN	GBA2	Non-lysosomal glucosylceramidase
ALYPVLEKA	S	G	9	2	0.9939	1	0			sp|O43156|TTI1_HUMAN	O43156	TTI1_HUMAN	TTI1	TELO2-interacting protein 1 homolog
ALYQHDAACRV	H	I	11	3	0.9999	2	0	9C(57.0215)		sp|Q9UMS4|PRP19_HUMAN	Q9UMS4	PRP19_HUMAN	PRPF19	Pre-mRNA-processing factor 19
ALYQSLPTL	A	A	9	2	0.9594	1	0			sp|P42858|HD_HUMAN	P42858	HD_HUMAN	HTT	Huntingtin
ALYSAEHGL	G	L	9	2	0.9987	1	0			sp|Q07864|DPOE1_HUMAN	Q07864	DPOE1_HUMAN	POLE	DNA polymerase epsilon catalytic subunit A
ALYSELLAV	G	S	9	1, 2	0.9726	3	0			sp|O95071|UBR5_HUMAN	O95071	UBR5_HUMAN	UBR5	E3 ubiquitin-protein ligase UBR5
ALYSHSAEVQV	H	R	11	2	0.9931	1	0			sp|Q70CQ2|UBP34_HUMAN	Q70CQ2	UBP34_HUMAN	USP34	Ubiquitin carboxyl-terminal hydrolase 34
ALYSKGILL	R	M	9	2	0.9969	3	0			sp|O75694|NU155_HUMAN	O75694	NU155_HUMAN	NUP155	Nuclear pore complex protein Nup155
ALYTGDPNL	V	G	9	1	0.9787	1	0			sp|Q8TE82|S3TC1_HUMAN	Q8TE82	S3TC1_HUMAN	SH3TC1	SH3 domain and tetratricopeptide repeat-containing protein 1
ALYTGFSILV	G	T	10	2	0.9702	1	0			sp|P04233|HG2A_HUMAN	P04233	HG2A_HUMAN	CD74	HLA class II histocompatibility antigen gamma chain
ALYTLGIESV	G	V	10	2	0.9641	1	0			sp|O75865|TPC6A_HUMAN	O75865	TPC6A_HUMAN	TRAPPC6A	Trafficking protein particle complex subunit 6A
ALYTLVNKV	K	Q	9	2	0.9988	1	0			sp|Q92552|RT27_HUMAN	Q92552	RT27_HUMAN	MRPS27	28S ribosomal protein S27, mitochondrial
ALYTVLHRL	D	G	9	2, 3	0.9912	2	0			sp|Q70J99|UN13D_HUMAN	Q70J99	UN13D_HUMAN	UNC13D	Protein unc-13 homolog D
ALYVAVVNV	L	H	9	1, 2	0.9929	5	0			sp|Q9BVK8|TM147_HUMAN	Q9BVK8	TM147_HUMAN	TMEM147	Transmembrane protein 147
AMAASPHAV	A	D	9	2	0.999	3	0	2M(15.9949)		sp|Q13151|ROA0_HUMAN	Q13151	ROA0_HUMAN	HNRNPA0	Heterogeneous nuclear ribonucleoprotein A0
AMAAVPAKV	D	S	9	2	0.9842	1	0	2M(15.9949)		sp|O60610|DIAP1_HUMAN	O60610	DIAP1_HUMAN	DIAPH1	Protein diaphanous homolog 1
AMAAVTHYL	S	Y	9	2	0.9962	1	0	2M(15.9949)		sp|Q8WXG9|AGRV1_HUMAN	Q8WXG9	AGRV1_HUMAN	ADGRV1	Adhesion G-protein coupled receptor V1
AMADAGILRL	E	Y	10	2	0.9995	2	0	2M(15.9949)		sp|Q9P2J5|SYLC_HUMAN	Q9P2J5	SYLC_HUMAN	LARS1	Leucine--tRNA ligase, cytoplasmic
AMADLEQKV	L	L	9	2	0.9594	1	0	2M(15.9949)		sp|Q12933|TRAF2_HUMAN	Q12933	TRAF2_HUMAN	TRAF2	TNF receptor-associated factor 2
AMAEMVLQV	A	L	9	1, 2	0.9977	15	0	2M(15.9949), 5M(15.9949)		sp|Q15021|CND1_HUMAN	Q15021	CND1_HUMAN	NCAPD2	Condensin complex subunit 1
AMAENILAA	S	A	9	2	0.9976	2	0	2M(15.9949)		sp|Q96MY1|NOL4L_HUMAN	Q96MY1	NOL4L_HUMAN	NOL4L	Nucleolar protein 4-like
AMAETLKTL	V	R	9	2	0.9923	1	0	2M(15.9949)		sp|P46060|RAGP1_HUMAN	P46060	RAGP1_HUMAN	RANGAP1	Ran GTPase-activating protein 1
AMAHVAGFTV	D	A	10	2	0.9977	5	0	2M(15.9949)		sp|Q6P2I3|FAH2B_HUMAN	Q6P2I3	FAH2B_HUMAN	FAHD2B	Fumarylacetoacetate hydrolase domain-containing protein 2B	FAHD2A	sp|Q96GK7|FAH2A_HUMAN
AMAPASAVSGL	L	Y	11	2	0.9966	2	0	2M(15.9949)		sp|Q99707|METH_HUMAN	Q99707	METH_HUMAN	MTR	Methionine synthase
AMAPDILARKLAA	E	A	13	3	0.9986	1	0	2M(15.9949)		sp|P41236|IPP2_HUMAN	P41236	IPP2_HUMAN	PPP1R2	Protein phosphatase inhibitor 2
AMAPGTVTV	V	V	9	1, 2	0.9725	7	0	2M(15.9949)		sp|Q9P243|ZFAT_HUMAN	Q9P243	ZFAT_HUMAN	ZFAT	Zinc finger protein ZFAT
AMAPTSPQI	K	-	9	1, 2	0.9896	3	0	2M(15.9949)		sp|Q9BYD2|RM09_HUMAN	Q9BYD2	RM09_HUMAN	MRPL9	39S ribosomal protein L9, mitochondrial
AMAQEGLREV	R	F	10	2	0.9973	1	0	2M(15.9949)		sp|P55160|NCKPL_HUMAN	P55160	NCKPL_HUMAN	NCKAP1L	Nck-associated protein 1-like
AMASLGALALL	A	L	11	2	0.999	3	0	2M(15.9949)		sp|P51571|SSRD_HUMAN	P51571	SSRD_HUMAN	SSR4	Translocon-associated protein subunit delta
AMCLKGIMGV	R	K	10	2	0.999	3	0	2M(15.9949), 3C(57.0215), 8M(15.9949)		sp|Q7Z7G8|VP13B_HUMAN	Q7Z7G8	VP13B_HUMAN	VPS13B	Vacuolar protein sorting-associated protein 13B
AMDAVCAKV	A	D	9	2	0.9995	1	0	2M(15.9949), 6C(57.0215)		sp|Q86UY6|NAA40_HUMAN	Q86UY6	NAA40_HUMAN	NAA40	N-alpha-acetyltransferase 40
AMDQYSIAL	E	S	9	2	0.9847	1	0	2M(15.9949)		sp|Q9UJX3|APC7_HUMAN	Q9UJX3	APC7_HUMAN	ANAPC7	Anaphase-promoting complex subunit 7
AMDRYTAFL	S	K	9	2	0.992	1	0	2M(15.9949)		sp|Q6ZT12|UBR3_HUMAN	Q6ZT12	UBR3_HUMAN	UBR3	E3 ubiquitin-protein ligase UBR3
AMEKSVPAI	R	E	9	2	0.996	1	0	2M(15.9949)		sp|Q9NUA8|ZBT40_HUMAN	Q9NUA8	ZBT40_HUMAN	ZBTB40	Zinc finger and BTB domain-containing protein 40
AMFAQQMQL	A	M	9	2	0.9968	2	0	2M(15.9949), 7M(15.9949)		sp|Q9NUK0|MBNL3_HUMAN	Q9NUK0	MBNL3_HUMAN	MBNL3	Muscleblind-like protein 3
AMFDFSEKL	S	N	9	2	0.9989	1	0	2M(15.9949)		sp|P20393|NR1D1_HUMAN	P20393	NR1D1_HUMAN	NR1D1	Nuclear receptor subfamily 1 group D member 1
AMFDHIPVGV	Q	G	10	2	0.9998	7	0	2M(15.9949)		sp|Q9Y3I0|RTCB_HUMAN	Q9Y3I0	RTCB_HUMAN	RTCB	RNA-splicing ligase RtcB homolog
AMFENFVSV	V	T	9	2	0.9994	2	0	2M(15.9949)		sp|Q09161|NCBP1_HUMAN	Q09161	NCBP1_HUMAN	NCBP1	Nuclear cap-binding protein subunit 1
AMFEQMRANV	M	G	10	2	0.996	2	0	2M(15.9949), 6M(15.9949)		sp|Q9UBQ5|EIF3K_HUMAN	Q9UBQ5	EIF3K_HUMAN	EIF3K	Eukaryotic translation initiation factor 3 subunit K
AMFERIVKA	D	D	9	2, 3	0.9928	7	0	2M(15.9949)		sp|P13861|KAP2_HUMAN	P13861	KAP2_HUMAN	PRKAR2A	cAMP-dependent protein kinase type II-alpha regulatory subunit
AMFESSQNVLL	I	K	11	2	0.9994	5	0	2M(15.9949)		sp|Q9C0E2|XPO4_HUMAN	Q9C0E2	XPO4_HUMAN	XPO4	Exportin-4
AMFGKLMTI	S	A	9	2	0.999	8	0	2M(15.9949), 7M(15.9949)		sp|Q29RF7|PDS5A_HUMAN	Q29RF7	PDS5A_HUMAN	PDS5A	Sister chromatid cohesion protein PDS5 homolog A
AMFLTDSNNIKEV	V	L	13	2	0.9984	2	0	2M(15.9949)		sp|Q15046|SYK_HUMAN	Q15046	SYK_HUMAN	KARS1	Lysine--tRNA ligase
AMFQEQLMTL	G	K	10	2	0.9887	1	0	2M(15.9949), 8M(15.9949)		sp|Q14980|NUMA1_HUMAN	Q14980	NUMA1_HUMAN	NUMA1	Nuclear mitotic apparatus protein 1
AMFYGDLAEV	Y	K	10	1, 2	0.9976	2	0	2M(15.9949)		sp|Q96KE9|BTBD6_HUMAN	Q96KE9	BTBD6_HUMAN	BTBD6	BTB/POZ domain-containing protein 6
AMGEKSFSV	K	H	9	2	0.9953	1	0	2M(15.9949)		sp|Q5VW38|GP107_HUMAN	Q5VW38	GP107_HUMAN	GPR107	Protein GPR107
AMGIAPPKV	H	E	9	2	0.9997	6	0	2M(15.9949)		sp|O43395|PRPF3_HUMAN	O43395	PRPF3_HUMAN	PRPF3	U4/U6 small nuclear ribonucleoprotein Prp3
AMGIMNSFVNDIFER	K	I	15	2	1	17	0	2M(15.9949), 5M(15.9949)		sp|O60814|H2B1K_HUMAN	O60814	H2B1K_HUMAN	H2BC12	Histone H2B type 1-K	H2BC11, H2BC12L, H2BC13, H2BC14, H2BC15, H2BC17, H2BC18, H2BC21, H2BC3, H2BC4, H2BC5, H2BC9, H2BU1	sp|P06899|H2B1J_HUMAN, sp|P23527|H2B1O_HUMAN, sp|P33778|H2B1B_HUMAN, sp|P57053|H2BFS_HUMAN, sp|P58876|H2B1D_HUMAN, sp|P62807|H2B1C_HUMAN, sp|Q16778|H2B2E_HUMAN, sp|Q5QNW6|H2B2F_HUMAN, sp|Q8N257|H2B3B_HUMAN, sp|Q93079|H2B1H_HUMAN, sp|Q99877|H2B1N_HUMAN, sp|Q99879|H2B1M_HUMAN, sp|Q99880|H2B1L_HUMAN
AMHGFSVTL	L	L	9	2	0.9908	1	0	2M(15.9949)		sp|Q9BT22|ALG1_HUMAN	Q9BT22	ALG1_HUMAN	ALG1	Chitobiosyldiphosphodolichol beta-mannosyltransferase
AMHSIGGVQV	S	L	10	2	0.9826	1	0	2M(15.9949)		sp|P50851|LRBA_HUMAN	P50851	LRBA_HUMAN	LRBA	Lipopolysaccharide-responsive and beige-like anchor protein
AMIDEGETDWKV	L	I	12	2	0.9998	1	0	2M(15.9949)		sp|Q15181|IPYR_HUMAN	Q15181	IPYR_HUMAN	PPA1	Inorganic pyrophosphatase
AMIDQVLEL	G	H	9	2	0.9988	4	0	2M(15.9949)		sp|Q8WVB3|HEXD_HUMAN	Q8WVB3	HEXD_HUMAN	HEXD	Hexosaminidase D
AMIDTEFAKQTSL	A	D	13	2	1	4	0	2M(15.9949)		sp|Q15750|TAB1_HUMAN	Q15750	TAB1_HUMAN	TAB1	TGF-beta-activated kinase 1 and MAP3K7-binding protein 1
AMIDTGKAFCV	I	A	11	2	1	3	0	10C(57.0215), 2M(15.9949)		sp|Q15057|ACAP2_HUMAN	Q15057	ACAP2_HUMAN	ACAP2	Arf-GAP with coiled-coil, ANK repeat and PH domain-containing protein 2
AMIEGEIESL	A	H	10	2	0.9838	2	0	2M(15.9949)		sp|Q9UHP3|UBP25_HUMAN	Q9UHP3	UBP25_HUMAN	USP25	Ubiquitin carboxyl-terminal hydrolase 25
AMIELVERL	A	K	9	2	0.9991	5	0	2M(15.9949)		sp|Q96DX7|TRI44_HUMAN	Q96DX7	TRI44_HUMAN	TRIM44	Tripartite motif-containing protein 44
AMIKGLQVL	I	M	9	2	0.9931	2	0	2M(15.9949)		sp|Q7L576|CYFP1_HUMAN	Q7L576	CYFP1_HUMAN	CYFIP1	Cytoplasmic FMR1-interacting protein 1	CYFIP2	sp|Q96F07|CYFP2_HUMAN
AMINRFQFV	L	S	9	2	0.9981	1	0	2M(15.9949)		sp|Q6IA86|ELP2_HUMAN	Q6IA86	ELP2_HUMAN	ELP2	Elongator complex protein 2
AMINSSVHV	H	I	9	2	0.998	1	0	2M(15.9949)		sp|Q9BW60|ELOV1_HUMAN	Q9BW60	ELOV1_HUMAN	ELOVL1	Elongation of very long chain fatty acids protein 1
AMISAHYGL	C	S	9	2	0.9992	2	0	2M(15.9949)		sp|Q92538|GBF1_HUMAN	Q92538	GBF1_HUMAN	GBF1	Golgi-specific brefeldin A-resistance guanine nucleotide exchange factor 1
AMISLEIPQV	S	N	10	2	0.998	3	0	2M(15.9949)		sp|Q9UHW5|GPN3_HUMAN	Q9UHW5	GPN3_HUMAN	GPN3	GPN-loop GTPase 3
AMKEALVQV	T	E	9	2	0.9922	1	0	2M(15.9949)		sp|Q9Y4A5|TRRAP_HUMAN	Q9Y4A5	TRRAP_HUMAN	TRRAP	Transformation/transcription domain-associated protein
AMKSDIDEV	E	A	9	2	0.9807	1	0	2M(15.9949)		sp|Q14974|IMB1_HUMAN	Q14974	IMB1_HUMAN	KPNB1	Importin subunit beta-1
AMLAQQMQL	M	A	9	2	0.9823	4	0	2M(15.9949), 7M(15.9949)		sp|Q9NR56|MBNL1_HUMAN	Q9NR56	MBNL1_HUMAN	MBNL1	Muscleblind-like protein 1
AMLAVLHTV	E	L	9	2	0.999	5	0	2M(15.9949)		sp|Q9BSB4|ATGA1_HUMAN	Q9BSB4	ATGA1_HUMAN	ATG101	Autophagy-related protein 101
AMLDAHPDI	R	R	9	2	0.9567	2	0	2M(15.9949)		sp|O60507|TPST1_HUMAN	O60507	TPST1_HUMAN	TPST1	Protein-tyrosine sulfotransferase 1
AMLDFFQAL	S	V	9	2	0.998	1	0	2M(15.9949)		sp|Q86VP6|CAND1_HUMAN	Q86VP6	CAND1_HUMAN	CAND1	Cullin-associated NEDD8-dissociated protein 1
AMLDFVSSL	L	G	9	1, 2	0.9967	2	0	2M(15.9949)		sp|Q9NSG2|CA112_HUMAN	Q9NSG2	CA112_HUMAN	C1orf112	Uncharacterized protein C1orf112
AMLDQPIHI	P	R	9	2	0.9645	1	0	2M(15.9949)		sp|Q13203|MYBPH_HUMAN	Q13203	MYBPH_HUMAN	MYBPH	Myosin-binding protein H
AMLEEQLTAA	K	R	10	2	0.9878	1	0	2M(15.9949)		sp|Q9P219|DAPLE_HUMAN	Q9P219	DAPLE_HUMAN	CCDC88C	Protein Daple
AMLEEVNYI	L	N	9	2	0.9898	1	0	2M(15.9949)		sp|O96020|CCNE2_HUMAN	O96020	CCNE2_HUMAN	CCNE2	G1/S-specific cyclin-E2
AMLEKNYKL	L	A	9	2, 3	0.996	4	0	2M(15.9949)		sp|Q9UG01|IF172_HUMAN	Q9UG01	IF172_HUMAN	IFT172	Intraflagellar transport protein 172 homolog
AMLENASDIKL	Q	E	11	2	0.9999	3	0	2M(15.9949)		sp|Q8NE71|ABCF1_HUMAN	Q8NE71	ABCF1_HUMAN	ABCF1	ATP-binding cassette sub-family F member 1
AMLERITFI	W	D	9	2	0.9966	4	0	2M(15.9949)		sp|Q8N165|PDK1L_HUMAN	Q8N165	PDK1L_HUMAN	PDIK1L	Serine/threonine-protein kinase PDIK1L
AMLERQFTV	L	R	9	2	0.9901	3	0	2M(15.9949)		sp|Q8WXB1|MT21A_HUMAN	Q8WXB1	MT21A_HUMAN	METTL21A	Protein N-lysine methyltransferase METTL21A
AMLGVNPRF	Y	D	9	2	0.9985	1	0	2M(15.9949)		sp|Q96S52|PIGS_HUMAN	Q96S52	PIGS_HUMAN	PIGS	GPI transamidase component PIG-S
AMLKEVCTA	N	L	9	2	0.9861	3	0	2M(15.9949), 7C(57.0215), 7C(61.9826)		sp|P61011|SRP54_HUMAN	P61011	SRP54_HUMAN	SRP54	Signal recognition particle 54 kDa protein
AMLNEPWAV	C	L	9	2	0.9968	3	0	2M(15.9949)		sp|Q96EP0|RNF31_HUMAN	Q96EP0	RNF31_HUMAN	RNF31	E3 ubiquitin-protein ligase RNF31
AMLNHVLNV	L	D	9	2	0.9942	1	0	2M(15.9949)		sp|Q9NTJ5|SAC1_HUMAN	Q9NTJ5	SAC1_HUMAN	SACM1L	Phosphatidylinositol-3-phosphatase SAC1
AMLPSITNV	G	I	9	1, 2	0.9935	8	0	2M(15.9949)		sp|Q9Y4A5|TRRAP_HUMAN	Q9Y4A5	TRRAP_HUMAN	TRRAP	Transformation/transcription domain-associated protein
AMLPYDQYL	H	H	9	2	0.9657	2	0	2M(15.9949)		sp|P06744|G6PI_HUMAN	P06744	G6PI_HUMAN	GPI	Glucose-6-phosphate isomerase
AMLTVLHEI	I	R	9	2	0.9996	6	0	2M(15.9949)		sp|Q8N3C0|ASCC3_HUMAN	Q8N3C0	ASCC3_HUMAN	ASCC3	Activating signal cointegrator 1 complex subunit 3
AMMAKAEYL	D	C	9	2	0.9992	3	0	2M(15.9949), 3M(15.9949)		sp|Q15008|PSMD6_HUMAN	Q15008	PSMD6_HUMAN	PSMD6	26S proteasome non-ATPase regulatory subunit 6
AMMAVRVLL	A	D	9	2	0.9994	2	0	2M(15.9949), 3M(15.9949)		sp|Q9NWZ5|UCKL1_HUMAN	Q9NWZ5	UCKL1_HUMAN	UCKL1	Uridine-cytidine kinase-like 1
AMMCDIIYA	L	G	9	2	0.9838	1	0	2M(15.9949), 3M(15.9949), 4C(61.9826)		sp|P30084|ECHM_HUMAN	P30084	ECHM_HUMAN	ECHS1	Enoyl-CoA hydratase, mitochondrial
AMMERGPQTL	H	K	10	2	0.992	1	0	2M(15.9949), 3M(15.9949)		sp|P42345|MTOR_HUMAN	P42345	MTOR_HUMAN	MTOR	Serine/threonine-protein kinase mTOR
AMMQQDESIYL	A	Y	11	2	0.9998	1	0	2M(15.9949), 3M(15.9949)		sp|P35869|AHR_HUMAN	P35869	AHR_HUMAN	AHR	Aryl hydrocarbon receptor
AMNDILAQV	E	A	9	2	0.9927	3	0	2M(15.9949)		sp|O43747|AP1G1_HUMAN	O43747	AP1G1_HUMAN	AP1G1	AP-1 complex subunit gamma-1
AMNGHVPAV	A	K	9	2	0.9984	2	0	2M(15.9949)		sp|Q8IWZ3|ANKH1_HUMAN	Q8IWZ3	ANKH1_HUMAN	ANKHD1	Ankyrin repeat and KH domain-containing protein 1
AMNGKSFSV	F	I	9	2	0.9937	2	0	2M(15.9949)		sp|Q9H7F0|AT133_HUMAN	Q9H7F0	AT133_HUMAN	ATP13A3	Polyamine-transporting ATPase 13A3
AMNISVPQV	T	Q	9	2	0.9878	2	0	2M(15.9949)		sp|Q9Y2K2|SIK3_HUMAN	Q9Y2K2	SIK3_HUMAN	SIK3	Serine/threonine-protein kinase SIK3
AMPALAPPEV	V	V	10	2	0.9989	2	0	2M(15.9949)		sp|P62826|RAN_HUMAN	P62826	RAN_HUMAN	RAN	GTP-binding nuclear protein Ran
AMPDSPAEV	S	K	9	1, 2	0.984	3	0	2M(15.9949)		sp|O75081|MTG16_HUMAN	O75081	MTG16_HUMAN	CBFA2T3	Protein CBFA2T3
AMPPAPVPA	G	G	9	2	0.9691	1	0	2M(15.9949)		sp|Q15233|NONO_HUMAN	Q15233	NONO_HUMAN	NONO	Non-POU domain-containing octamer-binding protein
AMPPPPPQGV	S	K	10	1, 2	0.9995	25	0	2M(15.9949)		sp|O60216|RAD21_HUMAN	O60216	RAD21_HUMAN	RAD21	Double-strand-break repair protein rad21 homolog
AMPQTVYGV	A	Q	9	1, 2	0.9928	4	0	2M(15.9949)		sp|Q8WU79|SMAP2_HUMAN	Q8WU79	SMAP2_HUMAN	SMAP2	Stromal membrane-associated protein 2
AMQDRYMEV	R	S	9	2	0.9992	1	0	2M(15.9949), 7M(15.9949)		sp|Q12874|SF3A3_HUMAN	Q12874	SF3A3_HUMAN	SF3A3	Splicing factor 3A subunit 3
AMQEFLTRL	Q	Q	9	2	0.9999	3	0	2M(15.9949)		sp|Q9NR09|BIRC6_HUMAN	Q9NR09	BIRC6_HUMAN	BIRC6	Baculoviral IAP repeat-containing protein 6
AMQEYIAVV	Q	K	9	1, 2	0.9937	4	0	2M(15.9949)		sp|Q9BR61|ACBD6_HUMAN	Q9BR61	ACBD6_HUMAN	ACBD6	Acyl-CoA-binding domain-containing protein 6
AMQSRLATL	E	R	9	2	0.9889	1	0	2M(15.9949)		sp|Q9Y3E7|CHMP3_HUMAN	Q9Y3E7	CHMP3_HUMAN	CHMP3	Charged multivesicular body protein 3
AMSEIEGIQSL	S	I	11	2	0.9997	1	0	2M(15.9949)		sp|Q6ZSZ5|ARHGI_HUMAN	Q6ZSZ5	ARHGI_HUMAN	ARHGEF18	Rho guanine nucleotide exchange factor 18
AMSNLVPPVEL	A	A	11	2	0.9999	5	0	2M(15.9949)		sp|P63092|GNAS2_HUMAN	P63092	GNAS2_HUMAN	GNAS	Guanine nucleotide-binding protein G(s) subunit alpha isoforms short		sp|Q5JWF2|GNAS1_HUMAN
AMSPTAAAV	A	A	9	1	0.9859	2	0	2M(15.9949)		sp|P12270|TPR_HUMAN	P12270	TPR_HUMAN	TPR	Nucleoprotein TPR
AMSSKFFLV	S	A	9	2	0.9807	1	0	2M(15.9949)		sp|P41221|WNT5A_HUMAN	P41221	WNT5A_HUMAN	WNT5A	Protein Wnt-5a
AMTDRLESI	P	A	9	2	0.9844	1	0	2M(15.9949)		sp|Q15648|MED1_HUMAN	Q15648	MED1_HUMAN	MED1	Mediator of RNA polymerase II transcription subunit 1
AMTHITEGI	S	Q	9	2	0.9742	1	0	2M(15.9949)		sp|Q9NXF1|TEX10_HUMAN	Q9NXF1	TEX10_HUMAN	TEX10	Testis-expressed protein 10
AMTLVNKTL	Y	S	9	2	0.9999	2	0	2M(15.9949)		sp|Q2V2M9|FHOD3_HUMAN	Q2V2M9	FHOD3_HUMAN	FHOD3	FH1/FH2 domain-containing protein 3
AMTMVAAQV	E	M	9	2	0.9707	1	0	2M(15.9949), 4M(15.9949)		sp|P07954|FUMH_HUMAN	P07954	FUMH_HUMAN	FH	Fumarate hydratase, mitochondrial
AMVEMADGYAV	A	D	11	2	0.9859	2	0	2M(15.9949), 5M(15.9949)		sp|P14866|HNRPL_HUMAN	P14866	HNRPL_HUMAN	HNRNPL	Heterogeneous nuclear ribonucleoprotein L
AMVNIPEEMLRV	H	K	12	2	0.9988	1	0	2M(15.9949)		sp|P22670|RFX1_HUMAN	P22670	RFX1_HUMAN	RFX1	MHC class II regulatory factor RFX1
AMVPGHHIVSI	L	E	11	2, 3	0.9982	11	0	2M(15.9949)		sp|Q9BRA0|LSMD1_HUMAN	Q9BRA0	LSMD1_HUMAN	NAA38	N-alpha-acetyltransferase 38, NatC auxiliary subunit
AMVPHYGGINRV	L	R	12	3	0.9974	1	0	2M(15.9949)		sp|Q9BQ67|GRWD1_HUMAN	Q9BQ67	GRWD1_HUMAN	GRWD1	Glutamate-rich WD repeat-containing protein 1
AMVVKLSEV	V	T	9	2	0.9926	2	0	2M(15.9949)		sp|Q9H583|HEAT1_HUMAN	Q9H583	HEAT1_HUMAN	HEATR1	HEAT repeat-containing protein 1
AMWASTPRA	A	S	9	2	0.9944	2	0	2M(15.9949)		sp|Q8IY67|RAVR1_HUMAN	Q8IY67	RAVR1_HUMAN	RAVER1	Ribonucleoprotein PTB-binding 1
AMWEHPITA	T	Q	9	2	1	9	0	2M(15.9949)		sp|Q96CD2|COAC_HUMAN	Q96CD2	COAC_HUMAN	PPCDC	Phosphopantothenoylcysteine decarboxylase
AMWPDGQQDITEV	R	T	13	2	0.9999	1	0	2M(15.9949)		sp|B0I1T2|MYO1G_HUMAN	B0I1T2	MYO1G_HUMAN	MYO1G	Unconventional myosin-Ig
AMYEHKIFV	V	Q	9	2	0.9945	2	0	2M(15.9949)		sp|P06744|G6PI_HUMAN	P06744	G6PI_HUMAN	GPI	Glucose-6-phosphate isomerase
AMYGTKLETI	D	R	10	2	0.9986	1	0	2M(15.9949)		sp|O14936|CSKP_HUMAN	O14936	CSKP_HUMAN	CASK	Peripheral plasma membrane protein CASK
AMYPDQVQL	L	L	9	2	0.9966	1	0	2M(15.9949)		sp|O94952|FBX21_HUMAN	O94952	FBX21_HUMAN	FBXO21	F-box only protein 21
AMYPHVTQA	M	D	9	2	0.998	2	0	2M(15.9949)		sp|Q8IXI2|MIRO1_HUMAN	Q8IXI2	MIRO1_HUMAN	RHOT1	Mitochondrial Rho GTPase 1
AMYPKYDRI	L	T	9	3	0.9894	1	0	2M(15.9949)		sp|P49736|MCM2_HUMAN	P49736	MCM2_HUMAN	MCM2	DNA replication licensing factor MCM2
AMYVQLIEV	A	V	9	2	0.9896	2	0	2M(15.9949)		sp|Q96M94|KLH15_HUMAN	Q96M94	KLH15_HUMAN	KLHL15	Kelch-like protein 15
AMYVYPPNV	R	E	9	1, 2	0.9983	5	0	2M(15.9949)		sp|P42336|PK3CA_HUMAN	P42336	PK3CA_HUMAN	PIK3CA	Phosphatidylinositol 4,5-bisphosphate 3-kinase catalytic subunit alpha isoform
ANLVPRNAKF	L	F	10	2	0.9633	1	0			sp|Q8IYK8|REM2_HUMAN	Q8IYK8	REM2_HUMAN	REM2	GTP-binding protein REM 2
APALAAAAAAA	H	A	11	1, 2	0.979	2	0			sp|Q9H4Q4|PRD12_HUMAN	Q9H4Q4	PRD12_HUMAN	PRDM12	PR domain zinc finger protein 12
APEEHPVL	V	L	8	2	0.9939	1	0			sp|P60709|ACTB_HUMAN	P60709	ACTB_HUMAN	ACTB	Actin, cytoplasmic 1	ACTG1, POTEF	sp|A5A3E0|POTEF_HUMAN, sp|P63261|ACTG_HUMAN
APEPHVEEDDDDELDSK	K	L	17	3	1	4	0			sp|P52566|GDIR2_HUMAN	P52566	GDIR2_HUMAN	ARHGDIB	Rho GDP-dissociation inhibitor 2
APFISDFTA	V	F	9	1	0.9661	1	0			sp|Q6P5S2|LEG1H_HUMAN	Q6P5S2	LEG1H_HUMAN	LEG1	Protein LEG1 homolog
APKPDGPGGGPGGSHMGGNYGDDR	K	R	24	4	0.9977	1	0	16M(15.9949)		sp|P35637|FUS_HUMAN	P35637	FUS_HUMAN	FUS	RNA-binding protein FUS
APLRDPALRQLL	D	-	12	3	1	1	0			sp|P28799|GRN_HUMAN	P28799	GRN_HUMAN	GRN	Progranulin
APPQHLIRV	L	E	9	2	0.9897	1	0			sp|P04637|P53_HUMAN	P04637	P53_HUMAN	TP53	Cellular tumor antigen p53
AQADGTLITCV	L	D	11	2	0.9996	1	0	10C(57.0215)		sp|Q6RFH5|WDR74_HUMAN	Q6RFH5	WDR74_HUMAN	WDR74	WD repeat-containing protein 74
AQAPGVITGV	A	T	10	2	0.959	1	0			sp|Q9UHX1|PUF60_HUMAN	Q9UHX1	PUF60_HUMAN	PUF60	Poly(U)-binding-splicing factor PUF60
AQAQEVFFL	L	K	9	2	0.9843	1	0			sp|Q8WUM4|PDC6I_HUMAN	Q8WUM4	PDC6I_HUMAN	PDCD6IP	Programmed cell death 6-interacting protein
AQCNVTLEV	T	S	9	2	0.9652	1	0	3C(57.0215)		sp|Q96AP7|ESAM_HUMAN	Q96AP7	ESAM_HUMAN	ESAM	Endothelial cell-selective adhesion molecule
AQCPIVERL	K	T	9	2	0.9985	2	0	3C(57.0215)		sp|P46782|RS5_HUMAN	P46782	RS5_HUMAN	RPS5	40S ribosomal protein S5
AQDEEIARL	V	L	9	2	0.9984	1	0			sp|Q8IVM0|CCD50_HUMAN	Q8IVM0	CCD50_HUMAN	CCDC50	Coiled-coil domain-containing protein 50
AQDIINFFA	N	P	9	2	0.9758	1	0			sp|Q12849|GRSF1_HUMAN	Q12849	GRSF1_HUMAN	GRSF1	G-rich sequence factor 1
AQDITLPHL	R	C	9	2	0.998	1	0			sp|Q969Z0|FAKD4_HUMAN	Q969Z0	FAKD4_HUMAN	TBRG4	FAST kinase domain-containing protein 4
AQDPCTTIYV	P	A	10	2	0.9975	2	0	5C(57.0215), 5C(61.9826)		sp|Q13291|SLAF1_HUMAN	Q13291	SLAF1_HUMAN	SLAMF1	Signaling lymphocytic activation molecule
AQFEHTILL	T	R	9	2	0.9956	5	0			sp|P50579|MAP2_HUMAN	P50579	MAP2_HUMAN	METAP2	Methionine aminopeptidase 2
AQFGYYFRV	S	T	9	2	0.9948	1	0			sp|P43246|MSH2_HUMAN	P43246	MSH2_HUMAN	MSH2	DNA mismatch repair protein Msh2
AQFHPTEDLVV	C	S	11	2	0.9981	2	0			sp|P53621|COPA_HUMAN	P53621	COPA_HUMAN	COPA	Coatomer subunit alpha
AQGGVLPNI	I	Q	9	2	0.9916	2	0			sp|P0C0S8|H2A1_HUMAN	P0C0S8	H2A1_HUMAN	H2AC11	Histone H2A type 1	H2AC1, H2AC12, H2AC14, H2AC18, H2AC20, H2AC21, H2AC4, H2AC6, H2AC7, H2AJ, H2AW, H2AX	sp|P04908|H2A1B_HUMAN, sp|P16104|H2AX_HUMAN, sp|P20671|H2A1D_HUMAN, sp|Q16777|H2A2C_HUMAN, sp|Q6FI13|H2A2A_HUMAN, sp|Q7L7L0|H2A3_HUMAN, sp|Q8IUE6|H2A2B_HUMAN, sp|Q93077|H2A1C_HUMAN, sp|Q96KK5|H2A1H_HUMAN, sp|Q96QV6|H2A1A_HUMAN, sp|Q99878|H2A1J_HUMAN, sp|Q9BTM1|H2AJ_HUMAN
AQGSDVSLTACKV	S	-	13	2	1	1	0	11C(57.0215)		sp|P04439|HLAA_HUMAN	P04439	HLAA_HUMAN	HLA-A	HLA class I histocompatibility antigen, A alpha chain
AQHENVPFI	G	A	9	2	0.9918	2	0			sp|C9J798|RAS4B_HUMAN	C9J798	RAS4B_HUMAN	RASA4B	Ras GTPase-activating protein 4B	RASA4	sp|O43374|RASL2_HUMAN
AQIDHYLGL	Q	A	9	2	0.9992	1	0			sp|Q9NQC3|RTN4_HUMAN	Q9NQC3	RTN4_HUMAN	RTN4	Reticulon-4
AQIDSNIAHTV	R	G	11	2	0.9828	1	0			sp|P48553|TPC10_HUMAN	P48553	TPC10_HUMAN	TRAPPC10	Trafficking protein particle complex subunit 10
AQIEPPHHEL	M	N	10	3	0.9992	1	0			sp|O94804|STK10_HUMAN	O94804	STK10_HUMAN	STK10	Serine/threonine-protein kinase 10
AQILELPYA	K	G	9	2	0.9923	1	0			sp|P05120|PAI2_HUMAN	P05120	PAI2_HUMAN	SERPINB2	Plasminogen activator inhibitor 2
AQIPVVFRL	L	A	9	2	0.9946	1	0			sp|Q9BQ95|ECSIT_HUMAN	Q9BQ95	ECSIT_HUMAN	ECSIT	Evolutionarily conserved signaling intermediate in Toll pathway, mitochondrial
AQIRYLTQV	S	A	9	2	0.9954	1	0			sp|Q9P086|MED11_HUMAN	Q9P086	MED11_HUMAN	MED11	Mediator of RNA polymerase II transcription subunit 11
AQLDPEALGNI	I	K	11	2	0.9999	1	0			sp|Q53HL2|BOREA_HUMAN	Q53HL2	BOREA_HUMAN	CDCA8	Borealin
AQLENPAAV	L	Q	9	1, 2	0.9903	3	0			sp|Q96PP9|GBP4_HUMAN	Q96PP9	GBP4_HUMAN	GBP4	Guanylate-binding protein 4
AQLPRIFHV	G	N	9	3	0.9881	1	0			sp|Q16822|PCKGM_HUMAN	Q16822	PCKGM_HUMAN	PCK2	Phosphoenolpyruvate carboxykinase [GTP], mitochondrial
AQLSDMDLINV	L	S	11	2	0.9988	1	0	6M(15.9949)		sp|Q9UKT4|FBX5_HUMAN	Q9UKT4	FBX5_HUMAN	FBXO5	F-box only protein 5
AQMDYQLRL	D	Q	9	2	0.9983	3	0	3M(15.9949)		sp|Q8N594|MPND_HUMAN	Q8N594	MPND_HUMAN	MPND	MPN domain-containing protein
AQMEKIPLL	G	H	9	2	0.9911	2	0	3M(15.9949)		sp|P51587|BRCA2_HUMAN	P51587	BRCA2_HUMAN	BRCA2	Breast cancer type 2 susceptibility protein
AQMEVASFLL	A	S	10	2	0.9981	2	0	3M(15.9949)		sp|Q12834|CDC20_HUMAN	Q12834	CDC20_HUMAN	CDC20	Cell division cycle protein 20 homolog
AQMVIGFLV	V	P	9	1, 2	0.9957	2	0	3M(15.9949)		sp|P32248|CCR7_HUMAN	P32248	CCR7_HUMAN	CCR7	C-C chemokine receptor type 7
AQNTIVPKV	W	L	9	2	0.9958	2	0			sp|P30154|2AAB_HUMAN	P30154	2AAB_HUMAN	PPP2R1B	Serine/threonine-protein phosphatase 2A 65 kDa regulatory subunit A beta isoform
AQNVGTTHDL	L	L	10	2	0.9837	1	0			sp|Q13867|BLMH_HUMAN	Q13867	BLMH_HUMAN	BLMH	Bleomycin hydrolase
AQQAADKYL	M	Y	9	2	0.9985	1	0	N-term(42.0106)		sp|P35579|MYH9_HUMAN	P35579	MYH9_HUMAN	MYH9	Myosin-9
AQQAADKYLYVD	M	K	12	2	0.9999	1	0	N-term(42.0106)		sp|P35579|MYH9_HUMAN	P35579	MYH9_HUMAN	MYH9	Myosin-9
AQQAADKYLYVDKNFINNPLAQAD	M	W	24	3	1	4	0	N-term(42.0106)		sp|P35579|MYH9_HUMAN	P35579	MYH9_HUMAN	MYH9	Myosin-9
AQQELKLLL	A	H	9	2	0.996	1	0			sp|Q9Y5Q9|TF3C3_HUMAN	Q9Y5Q9	TF3C3_HUMAN	GTF3C3	General transcription factor 3C polypeptide 3
AQQPHIAGV	A	F	9	2	0.9801	1	0			sp|Q8TB72|PUM2_HUMAN	Q8TB72	PUM2_HUMAN	PUM2	Pumilio homolog 2
AQSELDIYL	V	S	9	1, 2	0.9844	2	0			sp|Q9NTJ3|SMC4_HUMAN	Q9NTJ3	SMC4_HUMAN	SMC4	Structural maintenance of chromosomes protein 4
AQSKRGILTL	E	K	10	2	0.9912	1	0			sp|P60709|ACTB_HUMAN	P60709	ACTB_HUMAN	ACTB	Actin, cytoplasmic 1	ACTA1, ACTA2, ACTC1, ACTG1, ACTG2, POTEE, POTEF, POTEI, POTEJ	sp|A5A3E0|POTEF_HUMAN, sp|P0CG38|POTEI_HUMAN, sp|P0CG39|POTEJ_HUMAN, sp|P62736|ACTA_HUMAN, sp|P63261|ACTG_HUMAN, sp|P63267|ACTH_HUMAN, sp|P68032|ACTC_HUMAN, sp|P68133|ACTS_HUMAN, sp|Q6S8J3|POTEE_HUMAN
AQVALVNEV	D	K	9	2	0.9649	1	0			sp|Q7Z6Z7|HUWE1_HUMAN	Q7Z6Z7	HUWE1_HUMAN	HUWE1	E3 ubiquitin-protein ligase HUWE1
AQWDIGIAHA	R	E	10	2	1	1	0			sp|Q9BZ95|NSD3_HUMAN	Q9BZ95	NSD3_HUMAN	NSD3	Histone-lysine N-methyltransferase NSD3
AQYDRQIRL	A	W	9	3	0.9974	2	0			sp|Q9UBE0|SAE1_HUMAN	Q9UBE0	SAE1_HUMAN	SAE1	SUMO-activating enzyme subunit 1
AQYEDIAQK	K	S	9	2	0.9992	1	0			contam_sp|P04264|K2C1_HUMAN	contam_sp|P04264|K2C1_HUMAN Keratin, type II cytoskeletal 1 OS=Homo sapiens GN=KRT1 PE=1 SV=6	contam_sp|P04264|K2C1_HUMAN Keratin, type II cytoskeletal 1 OS=Homo sapiens GN=KRT1 PE=1 SV=6		Keratin,
AQYEDIAQKSKAE	K	A	13	3	1	1	0			contam_sp|P04264|K2C1_HUMAN	contam_sp|P04264|K2C1_HUMAN Keratin, type II cytoskeletal 1 OS=Homo sapiens GN=KRT1 PE=1 SV=6	contam_sp|P04264|K2C1_HUMAN Keratin, type II cytoskeletal 1 OS=Homo sapiens GN=KRT1 PE=1 SV=6		Keratin,
AQYEDIAQKSKAEAE	K	S	15	2, 3	1	3	0			contam_sp|P04264|K2C1_HUMAN	contam_sp|P04264|K2C1_HUMAN Keratin, type II cytoskeletal 1 OS=Homo sapiens GN=KRT1 PE=1 SV=6	contam_sp|P04264|K2C1_HUMAN Keratin, type II cytoskeletal 1 OS=Homo sapiens GN=KRT1 PE=1 SV=6		Keratin,
AQYEEIANRS	K	R	10	2	0.9981	1	0			sp|P13647|K2C5_HUMAN	P13647	K2C5_HUMAN	KRT5	Keratin, type II cytoskeletal 5
[truncated: 9,035 more rows]

## Sheet: Fig 2d original only
# NetMHC version 4.0
# Input is in PEPTIDE format
# Rank Threshold for Strong binding peptides 0.500
# Rank Threshold for Weak binding peptides 2.000
-----------------------------------------------------------------------------------
pos HLA peptide Core Offset I_pos I_len D_pos D_len iCore Identity 1-log50k(aff) Affinity(nM) %Rank BindLevel
[truncated: 213 more rows]

## Sheet: Fig 2d shared
# NetMHC version 4.0
[truncated: 7,014 more rows]

[truncated: 33 more sheets: Fig 2d MSBooster only, Fig 3 original, Fig 3 MSBooster, Fig 3e, Fig 4a, Fig 4b, Fig 4c-d, Fig 5abef, Fig 5c, Fig 5d, Fig 5g, Fig 5h, Fig 6a, Supp Fig 11a, Fig 6b, Supp Fig 11b, Fig 6c-f, Supp Fig 1 HLA, Supp Fig 1 melanoma msfragger, Supp Fig 1 melanoma dia umpire, Supp Fig 1 single cell, Supp Fig 1 timsTOF …]
